# Supplementary material for: Industrial Robustness: Understanding the Mechanism of Tolerance for the Populus Hydrolysate-Tolerant Mutant Strain of Clostridium thermocellum
Source: PLoS One. 2013 Oct 21;8(10):e78829. doi: 10.1371/journal.pone.0078829 (PMC3804516; doi:10.1371/journal.pone.0078829)
Supplement: File S1 — Clostridium thermocellum genomic analysis : An excel File containing the full list of possible mutations received from JGI. (XLSX) [file pone.0078829.s007.xlsx]

## Sheet: new_clos
wt	final 5%-pop	int 10%-pop	final 10%-pop	int 15%-pop	final 15%-pop	final-17.5%-pop	final-17.5%-iso1	final-17.5%-iso2	final-17.5%-iso3	final-17.5%-iso4	final-17.5%-iso5	final-17.5%-iso6	final-17.5%-iso7												wildtype								final-17.5%-iso1								final-17.5%-iso2								final-17.5%-iso3
info for indel rows =														contig	pos	type	name		flank up	flank down				comment	evidence	depth	size:seq	#fwd	#rev	#w/o_indel			evidence	depth	size:seq	#fwd	#rev	#w/o_indel			evidence	depth	size:seq	#fwd	#rev	#w/o_indel			evidence
info for SNP rows =														#contig	pos	type	name	strand	ref_nt	cds_nt_pos	ref_aa:codon	cds_aa_pos	type	comment	maq SNP?	consensus quality	read depth	ave hit	conensus base	base1 count >q10	base 2 count >q10	consensus amino acid : codon	maq SNP?	consensus quality	read depth	ave hit	conensus base	base1 count >q10	base 2 count >q10	consensus amino acid : codon	maq SNP?	consensus quality	read depth	ave hit	conensus base	base1 count >q10	base 2 count >q10	consensus amino acid : codon	maq SNP?
			1	0.09	1									ctg125	54453	CDS	YP_001036477|Cthe_0043	+	G	81	L:CTG	27	Syn	real		255	255	0.81	G	G:910	N:0	L:CTG		255	255	0.81	G	G:1101	C:2	L:CTG		255	255	0.81	G	G:948	A:1	L:CTG
x	x	x	x	x	x	x	x	x	x	x	x	x	x	ctg125	60807	CDS	YP_001036480|Cthe_0046	+	T	1273	W:TGG	425	ISE		SNP	64	255	0.75	K	T:603	G:214	G:GGG|W:TGG	SNP	95	255	0.75	K	T:657	G:244	G:GGG|W:TGG	SNP	85	255	0.75	K	T:616	G:221	G:GGG|W:TGG	SNP
					0.61									ctg125	62991	CDS	YP_001036481|Cthe_0047	+	A	507	L:TTA	169	FP	near break in coverage, called a deletion in breakdancer		255	255	0.88	A	A:905	N:0	L:TTA		255	255	0.81	A	A:1012	N:0	L:TTA		255	255	0.81	A	A:959	G:2	L:TTA
					0.64									ctg125	62993	CDS	YP_001036481|Cthe_0047	+	C	509	A:GCA	170	FP	near break in coverage		255	255	0.88	C	C:902	N:0	A:GCA		255	255	0.81	C	C:1005	A:1	A:GCA		255	255	0.81	C	C:965	N:0	A:GCA
				0.05										ctg125	67859	CDS	YP_001036486|Cthe_0052	+	G	88	A:GCC	30	Non-Syn	real		255	255	0.81	G	G:825	A:1	A:GCC		255	255	0.81	G	G:995	N:0	A:GCC		255	255	0.81	G	G:854	N:0	A:GCC
			0.93		0.77									ctg125	151130	CDS	YP_001036553|Cthe_0119	+	C	283	Q:CAG	95	STOP	real		255	255	0.81	C	C:782	A:2	Q:CAG		255	255	0.81	C	C:852	N:0	Q:CAG		255	255	0.81	C	C:839	T:1	Q:CAG
							x	x	x	x	x	x	x	ctg125	199088	CDS	YP_001036592|Cthe_0158	+	C	1316	A:GCA	439	FP	really an indel - del of 199088-199233		255	255	0.81	C	C:920	A:1	A:GCA	SNP	97	37	0.44	G	G:117	C:1	G:GGA	SNP	138	37	0.44	G	G:103	C:0	G:GGA	SNP
						x	x	x	x	x	x	x	x	ctg125	199088-199233	???	???						DEL	199088-199233
							x	x		x			x	ctg125	199089	CDS	YP_001036592|Cthe_0158	+	A	1317	A:GCA	439	FP	really an indel - del of 199088-199233		255	255	0.81	A	A:926	N:0	A:GCA	SNP	67	27	0.44	G	G:104	A:1	A:GCG	SNP	77	28	0.44	G	G:90	A:1	A:GCG
								x						ctg125	212735	CDS	YP_001036609|Cthe_0175	+	A	838	S:AGC	280	Non-Syn	real		255	255	0.81	A	A:976	G:1	S:AGC		255	255	0.81	A	A:1172	T:1	S:AGC	SNP	255	255	0.56	G	G:1095	A:0	G:GGC
	x	x	x	x	x	x								ctg125	235001	CDS	YP_001036627|Cthe_0193	+	T	462	G:GGT	154	ISE			9	255	0.81	T	T:618	G:121	G:GGT		14	255	0.81	K	T:705	G:160	G:GGG|G:GGT		4	255	0.81	T	T:679	G:124	G:GGT
		x	x	x	x	x								ctg125	288275	CDS	YP_001036671|Cthe_0239	+	C	705	D:GAC	235	FP	only see T in fwd reads, also see in isolates as a background T		255	255	0.88	C	C:752	T:7	D:GAC		255	255	0.88	C	C:763	N:0	D:GAC		255	255	0.88	C	C:734	T:1	D:GAC
		x												ctg125	331672	CDS	YP_001036701|Cthe_0269	+	T	102	G:GGT	34	ISE			155	255	0.81	T	T:506	G:54	G:GGT		114	255	0.81	T	T:582	G:79	G:GGT		138	255	0.81	T	T:545	G:64	G:GGT
	x	x	x	x	x	x								ctg125	365856	CDS	YP_001036723|Cthe_0291	-	T	160	T:ACC	54	ISE			82	255	0.81	T	T:557	G:83	T:ACC		59	255	0.81	T	T:541	G:87	T:ACC		133	255	0.81	T	T:626	G:84	T:ACC
				0.9		1	x	x	x	x	x	x	x	ctg125	365961	CDS	YP_001036723|Cthe_0291	-	G	55	L:CTG	19	Syn	real		255	255	0.81	G	G:898	A:1	L:CTG	SNP	255	255	0.56	A	A:897	G:1	L:TTG	SNP	255	255	0.56	A	A:927	G:0	L:TTG	SNP
			x									x		ctg125	481447	NC	NC	NC	A	NC	NC	NC	FP	near SV		41	53	2.19	G	G:112	A:20	NC		42	51	2.5	G	G:121	A:18	NC		31	62	2.5	G	G:109	A:23	NC
			x											ctg125	482639	NC	NC	NC	G	NC	NC	NC	FP	near SV		60	11	0.38	A	A:94	G:0	NC		60	11	0.38	A	A:79	G:0	NC		57	10	0.19	A	A:83	G:0	NC
			x											ctg125	482640	NC	NC	NC	C	NC	NC	NC	FP	near SV		84	19	0.38	T	T:101	C:0	NC		90	21	0.38	T	T:88	C:0	NC		60	22	0.25	T	T:94	C:0	NC
x	x	x	x	x	x	x	x	x	x	x	x	x	x	ctg125	~482640								SV?	many mismatches found right at break from non-uniqe mmapping to unique mapping, part of above?
x	x	x	x	x	x	x	x	x	x	x	x	x	x	ctg125	484879	CDS	YP_001036821|Cthe_0390	+	C	134	A:GCG	45	Non-Syn	real	SNP	255	255	0.56	T	T:826	C:0	V:GTG	SNP	255	255	0.62	T	T:788	A:1	V:GTG	SNP	255	255	0.62	T	T:867	A:1	V:GTG	SNP
		x	x											ctg125	524373	CDS	YP_001036847|Cthe_0416	-	T	66	Q:CAA	22	ISE			152	255	0.81	T	T:439	G:55	Q:CAA		136	255	0.75	T	T:417	G:46	Q:CAA		107	255	0.81	T	T:487	G:64	Q:CAA
				0.89		1	x	x	x	x	x	x	x	ctg125	530675	NC	NC	NC	G	NC	NC	NC	NC	real		255	255	0.81	G	G:929	A:1	NC	SNP	255	255	0.5	T	T:909	A:2	NC	SNP	255	255	0.56	T	T:978	A:1	NC	SNP
			1	0.08	1									ctg125	530847	CDS	YP_001036853|Cthe_0422	+	C	161	A:GCC	54	Non-Syn	real		255	255	0.81	C	C:734	A:1	A:GCC		255	255	0.81	C	C:680	T:2	A:GCC		255	255	0.81	C	C:739	T:1	A:GCC
	x	x	x	x	x	x								ctg125	579998	CDS	YP_001036896|Cthe_0465	+	A	681	I:ATA	227	ISE			33	255	0.81	A	A:469	C:64	I:ATA		6	255	0.81	M	A:407	C:70	I:ATA|I:ATC		2	255	0.81	A	A:483	C:94	I:ATA
		x												ctg125	601514	CDS	YP_001036918|Cthe_0487	+	T	861	G:GGT	287	ISE			152	255	0.81	T	T:532	G:51	G:GGT		142	255	0.81	T	T:412	G:42	G:GGT		189	255	0.81	T	T:601	G:45	G:GGT
								x						ctg125	606073	CDS	YP_001036923|Cthe_0492	+	G	157	E:GAA	53	Non-Syn	real		255	255	0.81	G	G:785	N:0	E:GAA		255	255	0.81	G	G:695	A:1	E:GAA	SNP	255	255	0.56	A	A:798	G:0	K:AAA
		x	x		x									ctg125	616424	CDS	YP_001036935|Cthe_0505	+	T	188	V:GTA	63	ISE			205	255	0.81	T	T:584	G:55	V:GTA		222	255	0.81	T	T:516	G:49	V:GTA		161	255	0.81	T	T:594	G:68	V:GTA
	x	x	x	x	x	x								ctg125	624198	CDS	YP_001036941|Cthe_0511	+	A	404	H:CAC	135	ISE			67	255	0.81	A	A:613	C:102	H:CAC		73	255	0.81	A	A:559	C:106	H:CAC		96	255	0.81	A	A:651	C:89	H:CAC
		x	x	x										ctg125	625337	NC	NC	NC	A	NC	NC	NC	FP	near SV		255	255	0.81	A	A:985	T:3	NC		220	177	0.75	A	A:220	G:86	NC		235	184	0.69	A	A:242	G:94	NC
		x	x	x	x	x	x	x	x	x	x	x	x	ctg125	~625337								SV?
		>1%		0.88		1	x	x	x	x	x	x	x	ctg125	646838	CDS	YP_001036960|Cthe_0531	+	G	89	C:TGC	30	Non-Syn	real		255	255	0.81	G	G:812	A:2	C:TGC	SNP	255	255	0.56	A	A:759	C:2	Y:TAC	SNP	255	255	0.56	A	A:981	C:2	Y:TAC	SNP
		x	x		x	x								ctg125	658886	CDS	YP_001036969|Cthe_0540	+	C	300	Y:TAC	100	ISE			197	255	0.81	C	C:414	A:36	Y:TAC		161	255	0.81	C	C:392	A:34	Y:TAC		203	255	0.81	C	C:453	A:32	Y:TAC
													x	ctg125	662249	CDS	YP_001036970|Cthe_0541	+	T	858	N:AAT	286	Syn	real		255	255	0.81	T	T:741	N:0	N:AAT		255	255	0.81	T	T:668	A:1	N:AAT		255	255	0.81	T	T:779	A:1	N:AAT
									x					ctg125	717327	NC	NC	NC	C	NC	NC	NC	FP	some sort of SV		255	255	0.81	C	C:806	A:1	NC		63	12	0.44	A	A:130	C:0	NC		90	21	0.69	A	A:173	C:0	NC	SNP
						x	x	x	x	x	x	x	x	ctg125	~717327								SV	see mismatches on either side here, pairs are OK, indicating that it is small
			1	0.08	1									ctg125	838174	CDS	YP_001037109|Cthe_0681	+	A	583	N:AAT	195	Non-Syn	real		255	255	0.81	A	A:774	C:1	N:AAT		255	255	0.81	A	A:727	C:1	N:AAT		255	255	0.81	A	A:921	C:1	N:AAT
x	x	x	x	x	x	x	x	x	x	x		x		ctg125	856372	CDS	YP_001037126|Cthe_0698	+	G	517	V:GTT	173	FP	slight set of As even in isolates, map qual is zero here, mapping issue?	SNP	181	255	14.12	A	G:887	A:89	I:ATT	SNP	100	255	14.31	A	G:1140	A:69	I:ATT	SNP	173	255	14.44	A	G:1139	A:84	I:ATT	SNP
	?	?	?	?	?	?					?			ctg125	857070	NC	NC	NC	A	NC	NC	NC	NC	real? All uniquely placed reads have the G allele, map qual 0s have ref		255	255	8.69	A	A:997	N:0	NC	SNP	36	255	8.69	R	G:501	A:465	NC	SNP	37	255	9	R	G:592	A:495	NC
	x	x	x	x	x	x						x		ctg125	931066	CDS	YP_001037194|Cthe_0766	-	A	177	G:GGT	59	ISE			7	255	0.81	A	A:374	C:83	G:GGT		36	255	0.81	A	A:337	C:68	G:GGT		9	255	0.81	M	A:377	C:108	G:GGT|G:GGG
		x	x											ctg125	1102525	CDS	YP_001037345|Cthe_0918	-	A	2729	V:GTA	910	ISE			145	255	0.81	A	A:508	C:61	V:GTA		103	255	0.81	A	A:455	C:76	V:GTA		129	255	0.75	A	A:492	C:67	V:GTA
						1	x	x	x	x	x	x	x	ctg125	1135183	CDS	YP_001037375|Cthe_0948	-	C	517	D:GAT	173	Non-Syn	real		255	255	0.81	C	C:702	N:0	D:GAT	SNP	255	255	0.56	T	T:705	C:1	N:AAT	SNP	255	255	0.56	T	T:761	C:1	N:AAT	SNP
	0.02	1	1	1	1	1	x	x	x	x	x	x	x	ctg125	1137862	CDS	YP_001037376|Cthe_0949	-	G	1082	P:CCT	361	Non-Syn	real		255	255	0.81	G	G:810	T:3	P:CCT	SNP	255	255	0.56	T	T:727	G:0	H:CAT	SNP	255	255	0.56	T	T:858	G:0	H:CAT	SNP
							x			x				ctg125	1187137	CDS	YP_001037417|Cthe_0992	-	T	285	T:ACA	95	Syn	real		255	255	0.75	T	T:690	N:0	T:ACA	SNP	255	255	0.62	C	C:654	T:0	T:ACG		255	255	0.81	T	T:789	N:0	T:ACA
						0.05								ctg125	1188530	CDS	YP_001037419|Cthe_0994	-	T	454	I:ATT	152	Non-Syn	real		255	255	0.81	T	T:827	A:1	I:ATT		255	255	0.81	T	T:705	N:0	I:ATT		255	255	0.81	T	T:822	N:0	I:ATT
				0.9		1	x	x	x	x	x	x	x	ctg125	1221346	CDS	YP_001037445|Cthe_1020	-	G	296	A:GCT	99	Non-Syn	real		255	255	0.81	G	G:791	A:1	A:GCT	SNP	255	255	0.62	A	A:703	C:2	V:GTT	SNP	255	255	0.62	A	A:810	G:0	V:GTT	SNP
										x				ctg125	1221367	CDS	YP_001037445|Cthe_1020	-	G	275	A:GCA	92	Non-Syn	real		255	255	0.81	G	G:765	A:2	A:GCA		255	255	0.69	G	G:698	N:0	A:GCA		255	255	0.69	G	G:792	C:1	A:GCA
							X							ctg125	1230221	CDS	YP_001037453|Cthe_1028		AGAGGAGTAAATCCCATTGAGGTGTCAACGGA	TTTTCCGCCTTTTACCGCACAAATACTTGCTC			INDEL	real? Odd that the depth is so low here	0								INDEL	16	-1:T	8	5	3			0								0
			0.05		0.15									ctg125	1232000	CDS	YP_001037454|Cthe_1029	-	C	81	M:ATG	27	Non-Syn	real		255	255	0.81	C	C:913	A:1	M:ATG		255	255	0.81	C	C:790	N:0	M:ATG		255	255	0.81	C	C:923	T:1	M:ATG
						>2%	x			x				ctg125	1342025	CDS	YP_001037552|Cthe_1127	+	A	13	K:AAG	5	Non-Syn	real		255	255	0.81	A	A:1012	G:1	K:AAG	SNP	255	255	0.62	G	G:1036	A:0	E:GAG		255	255	0.81	A	A:1107	T:1	K:AAG
					x									ctg125	1343476	NC	NC	NC	G	NC	NC	NC	FP	suspect ISE - only rev reads		255	255	0.81	G	G:760	T:39	NC		255	255	0.81	G	G:716	T:42	NC		255	255	0.81	G	G:819	T:38	NC
	x	x	x			x								ctg125	1363469	CDS	YP_001037570|Cthe_1145	-	T	762	R:AGA	254	ISE			66	255	0.81	T	T:470	G:57	R:AGA		39	255	0.81	T	T:454	G:69	R:AGA		35	255	0.81	T	T:463	G:61	R:AGA
			1	0.11	1	1	x	x	x	x	x	x	x	ctg125	1432911	CDS	YP_001037627|Cthe_1202	-	T	1027	R:AGG	343	Non-Syn	real		255	255	0.81	T	T:862	C:1	R:AGG	SNP	255	255	0.62	C	C:843	T:1	G:GGG	SNP	255	255	0.62	C	C:840	G:2	G:GGG	SNP
			1	0	1	1	x	x	x	x	x	x	x	ctg125	1434019	NC	NC	NC	C	NC	NC	NC	NC	real		255	255	0.81	C	C:874	T:3	NC	SNP	255	255	0.56	T	T:903	G:2	NC	SNP	255	255	0.56	T	T:892	A:1	NC	SNP
	x	x												ctg125	1461512	CDS	YP_001037646|Cthe_1221	-	T	2712	K:AAA	904	ISE			108	255	0.81	T	T:489	G:72	K:AAA		139	255	0.81	T	T:557	G:73	K:AAA		133	255	0.81	T	T:572	G:82	K:AAA
x	x	x	x	x	x	x	x	x	x	x	x	x	x	ctg125	1463053	CDS	YP_001037646|Cthe_1221	-	T	1171	T:ACC	391	Non-Syn	real	SNP	255	255	0.62	C	C:903	A:1	A:GCC	SNP	255	255	0.56	C	C:942	T:0	A:GCC	SNP	255	255	0.56	C	C:948	A:2	A:GCC	SNP
	x	x	x	x	x									ctg125	1489370	CDS	YP_001037660|Cthe_1235	-	A	9665	V:GTA	3222	ISE			109	255	0.81	A	A:549	C:65	V:GTA		61	255	0.81	A	A:535	C:76	V:GTA		108	255	0.81	A	A:567	C:62	V:GTA
		x	x	x	x	x								ctg125	1515807	CDS	YP_001037676|Cthe_1251	-	A	1278	G:GGT	426	ISE			166	255	0.75	A	A:613	C:85	G:GGT		175	255	0.81	A	A:671	C:78	G:GGT		148	255	0.81	A	A:636	C:80	G:GGT
						1	x	x	x	x	x	x	x	ctg125	1523834	CDS	YP_001037681|Cthe_1256	-	C	1372	E:GAA	458	Non-Syn	real		255	255	0.81	C	C:818	A:1	E:GAA	SNP	255	255	0.56	T	T:858	C:0	K:AAA	SNP	255	255	0.62	T	T:885	C:0	K:AAA	SNP
		x	x											ctg125	1547369	CDS	YP_001037696|Cthe_1271	+	T	1546	Y:TAT	516	ISE?			255	255	0.75	T	T:378	G:15	Y:TAT		255	255	0.75	T	T:369	G:10	Y:TAT		255	255	0.81	T	T:370	G:10	Y:TAT
	x	x	x		x									ctg125	1627047	CDS	YP_001037761|Cthe_1336	-	A	396	G:GGT	132	ISE			134	255	0.81	A	A:632	C:66	G:GGT		113	255	0.81	A	A:748	C:67	G:GGT		122	255	0.81	A	A:670	C:61	G:GGT
	x			x										ctg125	1629530	CDS	YP_001037763|Cthe_1338	-	C	120	L:TTG	40	FP	all fwd reads, multi-alleleic in isos		255	255	0.75	C	C:740	A:37	L:TTG		255	255	0.75	C	C:795	A:42	L:TTG		255	255	0.81	C	C:718	A:40	L:TTG
													X	ctg125	1663282	NC	NC		ACGTTATACAATATATTCCAATTAAATATACC	AAAAAAAACCAATTATATGTCTTATGTGTTTA			INDEL	real	0								0								0								0
	x	x												ctg125	1682002	CDS	YP_001037803|Cthe_1378	-	A	1065	G:GGT	355	ISE			182	255	0.81	A	A:658	C:73	G:GGT		201	255	0.81	A	A:746	C:70	G:GGT		255	255	0.81	A	A:733	C:56	G:GGT
		x	x	x	x	x								ctg125	1694760	CDS	YP_001037813|Cthe_1388	-	G	248	A:GCT	83	FP	an insertion confounded by ISE		255	255	0.81	G	G:960	A:2	A:GCT		255	250	0.69	G	G:330	C:124	A:GCT		216	240	0.75	G	G:307	C:112	A:GCT
		x	x	x	x	x								ctg125	1694775	CDS	YP_001037813|Cthe_1388	-	G	233	A:GCT	78	FP	an insertion confounded by ISE		255	255	0.81	G	G:911	N:0	A:GCT		116	195	0.69	G	G:256	T:148	A:GCT		255	214	0.75	G	G:279	T:123	A:GCT
		x	x	x	x	x	x	x	x	x	x	x	x	ctg125	~1694775	???	???						SV?
	0.99													ctg125	1694878	CDS	YP_001037813|Cthe_1388	-	G	130	Q:CAG	44	STOP	real		255	255	0.81	G	G:899	A:1	Q:CAG		255	255	0.81	G	G:957	T:1	Q:CAG		255	255	0.81	G	G:928	C:1	Q:CAG
												x		ctg125	1702173	CDS	YP_001037818|Cthe_1393	-	T	1676	K:AAG	559	Non-Syn	real		255	255	0.81	T	T:888	C:1	K:AAG		255	255	0.81	T	T:946	N:0	K:AAG		255	255	0.81	T	T:843	C:2	K:AAG
			x											ctg125	1715600	NC	NC	NC	A	NC	NC	NC	FP	multi-alleleic indel		255	255	0.81	A	A:980	C:1	NC		255	255	0.81	A	A:1085	T:1	NC		255	255	0.81	A	A:990	T:1	NC
			x											ctg125	1715600	NC?	NC?						INDEL	del from 1715600-1715665, only in a subset of reads, looks like ~10-20%, see scratch
											x			ctg125	1717552	NC	NC	NC	C	NC	NC	NC	FP	really a SV		255	255	0.81	C	C:977	A:1	NC		255	255	0.81	C	C:1030	A:1	NC		255	255	0.81	C	C:896	A:2	NC
											x			ctg125	1715600	NC?	NC?						INDEL	deletion ctg125:1717552-1717617, see scratch
					x									ctg125	1740091	CDS	YP_001037845|Cthe_1421	+	A	39	G:GGA	13	ISE			108	255	0.75	A	A:610	G:80	G:GGA		29	255	0.81	A	A:642	G:103	G:GGA		65	255	0.81	A	A:606	G:104	G:GGA
	x		x											ctg125	1748630	CDS	YP_001037852|Cthe_1428	-	G	794	S:TCA	265	ISE			9	255	0.81	G	G:567	T:148	S:TCA		20	255	0.75	K	G:641	T:179	S:TCA|-:TAA		96	255	0.75	G	G:568	T:124	S:TCA
x	x	x	x	x	x	x	x	x	x		x		x	ctg125	1762902	CDS	YP_001037867|Cthe_1444	-	A	390	G:GGT	130	ISE		SNP	65	255	0.81	M	A:543	C:134	G:GGT|G:GGG	SNP	63	255	0.75	M	A:653	C:180	G:GGT|G:GGG	SNP	49	255	0.75	M	A:539	C:137	G:GGT|G:GGG	SNP
	0.08													ctg125	1777071	CDS	YP_001037879|Cthe_1457	-	C	254	S:AGC	85	Non-Syn	real		255	255	0.81	C	C:774	N:0	S:AGC		255	255	0.81	C	C:923	N:0	S:AGC		255	255	0.81	C	C:906	N:0	S:AGC
		x			x									ctg125	1779368	CDS	YP_001037881|Cthe_1459	-	G	177	G:GGC	59	ISE?			255	255	0.81	G	G:704	T:50	G:GGC		255	255	0.81	G	G:814	T:56	G:GGC		255	255	0.75	G	G:740	T:41	G:GGC
												x		ctg125	1799940	CDS	YP_001037902|Cthe_1480	+	T	1828	S:TCA	610	FP	really the indel below		255	255	0.81	T	T:916	N:0	S:TCA		255	255	0.81	T	T:1041	A:1	S:TCA		255	255	0.81	T	T:937	N:0	S:TCA
												X		ctg125	1799942	CDS	YP_001037902|Cthe_1480		GAACGTATTGAGGGAAATGACAAAACAACATC	AGTACAAACAGCACTTGCCACATCAATTCCGT			INDEL	real -FS?	0								0								0								0
	x	x	x	x		x								ctg125	1809335	CDS	YP_001037910|Cthe_1488	-	A	1072	Y:TAC	358	ISE			210	255	0.81	A	A:834	C:82	Y:TAC		184	255	0.75	A	A:911	C:77	Y:TAC		239	255	0.81	A	A:846	C:75	Y:TAC
													x	ctg125	1854473	CDS	YP_001037949|Cthe_1528	-	T	161	N:AAC	54	ISE			35	255	0.75	T	T:649	G:155	N:AAC		22	255	0.75	K	T:709	G:186	T:ACC|N:AAC		14	255	0.81	T	T:656	G:168	N:AAC
	x		x											ctg125	1865195	CDS	YP_001037959|Cthe_1539	-	A	1839	G:GGT	613	ISE			157	255	0.75	A	A:548	C:47	G:GGT		140	255	0.75	A	A:697	C:63	G:GGT		120	255	0.81	A	A:548	C:59	G:GGT
													x	ctg125	1880654	NC	NC	NC	T	NC	NC	NC	NC	real		255	255	0.81	T	T:1014	C:2	NC		255	255	0.81	T	T:1296	N:0	NC		255	255	0.81	T	T:1089	A:1	NC
						1	x	x	x	x	x	x	x	ctg125	1897805	CDS	YP_001037988|Cthe_1569	+	G	685	E:GAA	229	STOP	real, maq missed it in the population, but Holt got it		255	255	0.81	G	G:795	A:1	E:GAA	SNP	255	255	0.56	T	T:920	G:1	-:TAA	SNP	255	255	0.56	T	T:876	G:0	-:TAA	SNP
			x											ctg125	1929404	CDS	YP_001038017|Cthe_1598	+	A	333	K:AAA	111	ISE			169	255	0.81	A	A:576	C:91	K:AAA		115	255	0.81	A	A:660	C:85	K:AAA		73	255	0.81	A	A:582	C:105	K:AAA
							x							ctg125	1935519	CDS	YP_001038023|Cthe_1604	-	T	318	K:AAA	106	ISE			8	255	0.75	T	T:514	G:119	K:AAA	SNP	40	255	0.81	K	T:629	G:109	N:AAC|K:AAA		22	255	0.75	T	T:550	G:116	K:AAA
			x		x									ctg125	1958764	CDS	YP_001038048|Cthe_1631	-	T	1030	T:ACC	344	ISE			255	255	0.81	T	T:845	G:50	T:ACC		255	255	0.81	T	T:1062	G:59	T:ACC		255	255	0.81	T	T:808	G:62	T:ACC
				x										ctg125	2000657	NC	NC	NC	A	NC	NC	NC	FP	edge of ambig map regiom		255	255	0.81	A	A:1037	N:0	NC		68	25	1.38	T	T:24	A:0	NC		30	1	1	A	A:1	N:0	NC
				x										ctg125	2000658	NC	NC	NC	C	NC	NC	NC	FP	edge of ambig map regiom		255	255	0.81	C	C:1042	N:0	NC		106	38	1.06	A	A:38	C:0	NC		30	1	1	C	C:1	N:0	NC
		x	x	x	x	x								ctg125	2004582	CDS	YP_001038095|Cthe_1679	-	T	302	Y:TAC	101	ISE			133	255	0.81	T	T:583	G:73	Y:TAC		119	255	0.81	T	T:686	G:86	Y:TAC		128	255	0.75	T	T:642	G:73	Y:TAC
		x	x											ctg125	2005276	CDS	YP_001038096|Cthe_1680	-	T	485	Y:TAC	162	ISE			183	255	0.75	T	T:606	G:46	Y:TAC		166	255	0.75	T	T:743	G:72	Y:TAC		234	255	0.81	T	T:706	G:62	Y:TAC
x										x		x	x	ctg125	2008389	CDS	YP_001038099|Cthe_1684	-	A	573	C:TGT	191	FP	really an insertion	SNP	114	41	0.56	G	G:106	A:1	C:TGC		85	51	1.62	G	G:131	A:5	C:TGC		107	51	1.56	G	G:126	A:4	C:TGC
x	x	x	x	x	x	x	x	x	x	x	x	x	x	ctg125	2006943								SV	del 2006943-2008393, see scratch	DEL
x	x	x	x	x	x	x	x	x	x	x	x	x	x	ctg125	2014536	CDS	YP_001038105|Cthe_1690	-	T	625	K:AAA	209	Non-Syn	real	SNP	255	255	0.56	C	C:1173	A:2	E:GAA	SNP	255	255	0.56	C	C:1524	T:1	E:GAA	SNP	255	255	0.56	C	C:1230	T:2	E:GAA	SNP
	x	x	x			x								ctg125	2024893	CDS	YP_001038116|Cthe_1702	-	A	582	G:GGT	194	ISE			219	255	0.81	A	A:758	C:70	G:GGT		155	255	0.81	A	A:891	C:89	G:GGT		116	255	0.81	A	A:708	C:82	G:GGT
								x						ctg125	2028325	CDS	YP_001038120|Cthe_1706	-	C	932	W:TGG	311	FP	really an insertion		205	116	0.62	Y	C:161	T:121	W:TGG|-:TAG		244	143	0.56	Y	C:203	T:164	W:TGG|-:TAG	SNP	220	117	0.56	Y	C:184	T:138	W:TGG|-:TAG
x	x	x	x	x	x	x	x	x	x	x	x	x	x	ctg125	~2028325								SV?		?																INS
						0.03								ctg125	2065802	CDS	YP_001038160|Cthe_1746	-	A	507	T:ACT	169	Syn	real		255	255	0.81	A	A:1061	C:1	T:ACT		255	255	0.81	A	A:1402	T:1	T:ACT		255	255	0.81	A	A:1107	C:1	T:ACT
	x	x	x	x	x	x								ctg125	2068918	CDS	YP_001038162|Cthe_1748	-	A	300	G:GGT	100	ISE			225	255	0.81	A	A:770	C:62	G:GGT		186	255	0.81	A	A:972	C:70	G:GGT		173	255	0.81	A	A:731	C:74	G:GGT
	x	X	X	x	x	x	x	x	x	x	x	x	x	ctg125	2088723	CDS	YP_001038180|Cthe_1766	-	C	445	A:GCC	149	Non-Syn	real		255	255	0.81	C	C:973	A:5	A:GCC	SNP	255	255	0.62	T	T:1341	C:0	T:ACC	SNP	255	255	0.56	T	T:995	C:0	T:ACC	SNP
		x	x											ctg125	2094520	CDS	YP_001038187|Cthe_1773	-	A	2090	V:GTT	697	ISE			158	255	0.81	A	A:604	C:76	V:GTT		101	255	0.81	A	A:826	C:111	V:GTT		142	255	0.81	A	A:564	C:69	V:GTT
		x	x											ctg125	2107804	CDS	YP_001038201|Cthe_1787	-	A	1928	V:GTT	643	ISE			182	255	0.81	A	A:585	C:75	V:GTT		148	255	0.81	A	A:767	C:115	V:GTT		169	255	0.75	A	A:583	C:89	V:GTT
			x			x								ctg125	2142248	CDS	YP_001038221|Cthe_1807	-	A	533	V:GTG	178	ISE			120	255	0.75	A	A:529	C:48	V:GTG		83	255	0.81	A	A:766	C:74	V:GTG		122	255	0.75	A	A:563	C:44	V:GTG
												x		ctg125	2153823	CDS	YP_001038233|Cthe_1819	-	T	296	N:AAT	99	Non-Syn	real		255	255	0.81	T	T:1085	N:0	N:AAT		255	255	0.81	T	T:1315	A:1	N:AAT		255	255	0.81	T	T:1041	A:1	N:AAT
	x	x	x	x	x	x	x	x	x		x		x	ctg125	2171049	NC	NC	NC	G	NC	NC	NC	ISE			26	255	0.81	K	G:602	T:222	NC	SNP	121	255	0.81	K	G:814	T:314	NC	SNP	83	255	0.75	K	G:565	T:260	NC	SNP
		X	X	X	X	X	X	X	X	X	X	X	X	ctg125	2179038	NC	NC		TGCAATATAATTTTTAAAACTCCGCAAAACAT	AAAAAAAAACGGAAGCCGAAAACTTCCGTCAT			INDE:	real	0								INDEL	55	1:A	25	18	12			INDEL	35	1:A	21	11	3			INDEL
		x	x	x	x																		FP	near indel
						x	x	x	x	x	x	x	x	ctg125	2187817	CDS	YP_001038256|Cthe_1842	-	G	86	P:CCG	29	Non-Syn	real		255	255	0.75	G	G:822	N:0	P:CCG	SNP	255	255	0.62	T	T:1112	A:1	Q:CAG	SNP	255	255	0.62	T	T:855	C:1	Q:CAG	SNP
				x		x	x	x	x	x	x	x	x	ctg125	2212180	CDS	YP_001038280|Cthe_1866	+	A	164	E:GAA	55	Non-Syn	real		255	255	0.81	A	A:945	G:2	E:GAA	SNP	255	255	0.56	G	G:1259	A:0	G:GGA	SNP	255	255	0.56	G	G:931	A:1	G:GGA	SNP
							x							ctg125	2244118	CDS	YP_001038303|Cthe_1889	+	C	965	A:GCT	322	FP	smatering of As inall, the As are on map qual=0		255	255	7.81	C	C:895	A:50	A:GCT	SNP	45	255	6.31	A	A:800	C:361	D:GAT		255	255	7.75	C	C:876	A:82	A:GCT
													x	ctg125	2270432	CDS	YP_001038321|Cthe_1909	-	T	1269	V:GTA	423	Non-Syn	real		255	255	0.81	T	T:1197	A:3	V:GTA		255	255	0.81	T	T:1687	C:3	V:GTA		255	255	0.81	T	T:1204	A:2	V:GTA
			x			x								ctg125	2275042	CDS	YP_001038323|Cthe_1911	-	G	2142	N:AAC	714	ISE			176	255	0.81	G	G:503	T:133	N:AAC		106	255	0.81	G	G:691	T:227	N:AAC		174	255	0.75	G	G:554	T:136	N:AAC
									x					ctg125	2298052	CDS	YP_001038337|Cthe_1926	-	G	877	H:CAT	293	FP	collapsed repeat? Or ambiguously mapped reads?		255	255	1	G	G:1194	N:0	H:CAT		255	255	1	G	G:1625	C:1	H:CAT		255	255	1	G	G:1167	N:0	H:CAT	SNP
	x	x	x	x		x								ctg125	2361908	NC	NC	NC	G	NC	NC	NC	ISE			77	255	0.81	G	G:750	T:102	NC		13	255	0.81	K	G:945	T:118	NC		43	255	0.75	G	G:693	T:92	NC
		x				x								ctg125	2361914	NC	NC	NC	T	NC	NC	NC	ISE			48	255	0.81	T	T:749	G:77	NC		10	255	0.81	T	T:987	G:83	NC		93	255	0.75	T	T:719	G:57	NC
		x	x											ctg125	2362475	NC	NC	NC	A	NC	NC	NC	ISE			114	255	0.81	A	A:713	C:64	NC		73	255	0.81	A	A:923	C:79	NC		142	255	0.75	A	A:677	C:58	NC
	x	x	x	x	x	x	x	x	x	x	x		x	ctg125	2371354	NC	NC	NC	C	NC	NC	NC	???	ambiguously mapped reads leading to FP?	SNP	255	255	4.19	Y	C:998	T:598	NC	SNP	255	255	4.12	Y	C:1380	T:781	NC	SNP	255	255	4.06	Y	C:964	T:597	NC	SNP
	x	x	x	x	x	x	x	x	x	x	x	x	x	ctg125	2396957	CDS	YP_001038423|Cthe_2018	-	C	738	K:AAG	246	???	collapsed? Or mis mapped reads? Very similar sequence seen at pos 3343278, 3373723 and at 2397232		37	255	0.81	C	C:1005	T:144	K:AAG		12	255	0.81	C	C:1355	T:177	K:AAG		34	255	0.81	Y	C:1021	T:154	K:AAG|K:AAA
x	x	x	x	x	x	x	x	x	x	x	x	x	x	ctg125	2397201	CDS	YP_001038423|Cthe_2018	-	A	494	V:GTA	165	???	collapsed? Or mis mapped reads? Very similar sequence seen at pos 3343278, 3373723 and at 2397232	SNP	255	255	1	R	A:1170	G:421	V:GTA|A:GCA	SNP	255	255	1	R	A:1563	G:528	V:GTA|A:GCA	SNP	255	255	1	R	A:1167	G:393	V:GTA|A:GCA	SNP
x	x	x	x	x	x	x	x	x	x	x	x	x	x	ctg125	2397277	CDS	YP_001038423|Cthe_2018	-	A	418	L:TTA	140	???	collapsed? Or mis mapped reads? Very similar sequence seen at pos 3343278, 3373723 and at 2397232	SNP	255	255	0.69	R	A:1193	G:932	L:TTA|L:CTA	SNP	255	255	0.69	R	A:1491	G:1278	L:TTA|L:CTA	SNP	255	255	0.69	R	A:1090	G:940	L:TTA|L:CTA	SNP
	x	x	x	x	x	x	x	x			x	x		ctg125	2397410	CDS	YP_001038423|Cthe_2018	-	T	285	E:GAA	95	???	collapsed? Or mis mapped reads? Very similar sequence seen at pos 3343278, 3373723 and at 2397232		38	255	1.44	Y	T:1018	C:400	E:GAG|E:GAA	SNP	73	255	1.44	Y	T:1488	C:546	E:GAG|E:GAA	SNP	72	255	1.44	Y	T:1016	C:437	E:GAG|E:GAA
						>1%					x			ctg125	2421066	NC	NC	NC	G	NC	NC	NC	NC	real		255	255	0.81	G	G:1194	N:0	NC		255	255	0.81	G	G:1727	C:1	NC		255	255	0.81	G	G:1193	N:0	NC
			0.19		0.38									ctg125	2452694	CDS	YP_001038461|Cthe_2061	-	G	50	P:CCG	17	Non-Syn	real		255	255	0.81	G	G:1073	T:1	P:CCG		255	255	0.81	G	G:1539	T:3	P:CCG		255	255	0.81	G	G:1076	N:0	P:CCG
	x	x	x	x	x	x	x							ctg125	2486924	CDS	YP_001038491|Cthe_2091	-	A	764	V:GTT	255	ISE			5	255	0.81	M	A:561	C:83	V:GTT|G:GGT	SNP	61	255	0.81	M	A:825	C:127	V:GTT|G:GGT		28	255	0.75	A	A:607	C:80	V:GTT
	x		x		x									ctg125	2489048	CDS	YP_001038493|Cthe_2093	-	G	1003	Q:CAA	335	ISE			23	255	0.81	G	G:546	T:75	Q:CAA		14	255	0.81	G	G:794	T:89	Q:CAA		74	255	0.81	G	G:524	T:47	Q:CAA
						0.05								ctg125	2494339	CDS	YP_001038497|Cthe_2097	+	G	263	S:AGC	88	Non-Syn	real		255	255	0.81	G	G:1040	A:1	S:AGC		255	255	0.81	G	G:1624	A:2	S:AGC		255	255	0.81	G	G:1107	N:0	S:AGC
					X									ctg125	2498428	CDS	YP_001038502|Cthe_2102		TTGAGCTTTACGCTTCTTTGAGCCATTTCGGC	CATTTCTTCCTGAATCTCAAGCCCAATTATGG			INDEL		0								0								0								0
	0.02	1	1	1	1	1	x	x	x	x	x	x	x	ctg125	2517570	CDS	YP_001038519|Cthe_2119	-	C	1245	A:GCG	415	Syn	real, maq did not call but Holt did		255	255	0.81	C	C:989	A:1	A:GCG	SNP	255	255	0.62	T	T:1551	C:1	A:GCA	SNP	255	255	0.62	T	T:1101	A:1	A:GCA	SNP
			x			x								ctg125	2583483	CDS	YP_001038566|Cthe_2171	-	A	2390	V:GTG	797	ISE			160	255	0.75	A	A:561	C:55	V:GTG		139	255	0.75	A	A:812	C:80	V:GTG		157	255	0.75	A	A:587	C:48	V:GTG
	x	x	x	x	x	x								ctg125	2609688	CDS	YP_001038585|Cthe_2190	-	A	207	G:GGT	69	ISE			42	255	0.81	A	A:659	C:106	G:GGT		9	255	0.75	A	A:977	C:144	G:GGT		9	255	0.81	A	A:624	C:107	G:GGT
											x			ctg125	2614779	CDS	YP_001038588|Cthe_2193	-	T	1801	I:ATT	601	Non-Syn	real		255	255	0.81	T	T:809	A:1	I:ATT		255	255	0.81	T	T:1127	G:1	I:ATT		255	255	0.81	T	T:821	G:1	I:ATT
							x							ctg125	2629138	CDS	YP_001038596|Cthe_2201	-	G	965	A:GCT	322	FP	smattering of Ts in all, on map qual=0		255	255	7.94	G	G:811	T:53	A:GCT	SNP	62	255	6.19	T	T:907	G:347	D:GAT		255	255	7.69	G	G:1363	T:46	A:GCT
x	1	1	1	1	1	1	x	x	x	x	x	x	x	ctg125	2661872	CDS	YP_001038629|Cthe_2234	-	A	307	L:TTG	103	Syn	real	SNP	255	255	0.62	G	G:1184	A:0	L:CTG	SNP	255	255	0.62	G	G:1819	A:1	L:CTG	SNP	255	255	0.62	G	G:2323	T:1	L:CTG	SNP
											x			ctg125	2699028	CDS	YP_001038665|Cthe_2270	-	A	1605	A:GCT	535	Syn	real		255	255	0.81	A	A:940	T:2	A:GCT		255	255	0.81	A	A:1399	T:2	A:GCT		255	255	0.81	A	A:1855	N:0	A:GCT
												x		ctg125	2732544	NC	NC	NC	C	NC	NC	NC	FP	really an SV		255	255	0.81	C	C:1094	T:1	NC		255	255	0.81	C	C:1695	T:1	NC		255	255	0.81	C	C:1113	A:2	NC
												x		ctg125	2732581	NC	NC	NC	G	NC	NC	NC	FP	really an SV		255	255	0.81	G	G:1099	T:2	NC		255	255	0.81	G	G:1721	T:1	NC		255	255	0.75	G	G:1063	T:2	NC
												x		ctg125	2732582	NC	NC	NC	A	NC	NC	NC	FP	really an SV		255	255	0.81	A	A:1097	N:0	NC		255	255	0.81	A	A:1722	T:2	NC		255	255	0.81	A	A:1071	N:0	NC
												x		ctg125	2732545								INDEL	deletion ctg125:2732545-2732612
			x		x									ctg125	2736522	NC	NC	NC	T	NC	NC	NC	ISE			255	255	0.81	T	T:1147	A:2	NC		255	255	0.81	T	T:1751	C:1	NC		255	255	0.81	T	T:1140	G:1	NC
			x		x									ctg125	2736556	NC	NC	NC	G	NC	NC	NC	FP?	odd, there are two SNPs in cis here only on ends of reads.		255	255	0.81	G	G:1240	N:0	NC		255	255	0.81	G	G:1822	T:2	NC		255	255	0.81	G	G:1164	T:1	NC
	x	x	x											ctg125	2760733	CDS	YP_001038710|Cthe_2315	+	C	40	Q:CAA	14	ISE			65	255	0.81	C	C:773	A:91	Q:CAA		52	255	0.81	C	C:1246	A:109	Q:CAA		93	255	0.81	C	C:846	A:80	Q:CAA
	x	x	x	x	x	x								ctg125	2784665	CDS	YP_001038730|Cthe_2335	-	A	277	F:TTT	93	ISE			179	255	0.81	A	A:877	C:104	F:TTT		66	255	0.81	A	A:1369	C:174	F:TTT		143	255	0.81	A	A:926	C:115	F:TTT
		x												ctg125	2807261	CDS	YP_001038748|Cthe_2353	+	T	1128	Y:TAT	376	ISE			147	255	0.75	T	T:695	C:47	Y:TAT		40	255	0.75	T	T:1133	C:85	Y:TAT		89	255	0.75	T	T:818	C:49	Y:TAT
	>1%	0.28	1	1	1	1	x	x	x	x	x	x	x	ctg125	2838931	CDS	YP_001038771|Cthe_2376	+	G	78	R:AGG	26	Non-Syn	real		255	255	0.81	G	G:1052	C:2	R:AGG	SNP	255	255	0.62	T	T:1462	G:5	S:AGT	SNP	255	255	0.62	T	T:1090	A:2	S:AGT	SNP
	x	x	x			x								ctg125	2842043	CDS	YP_001038772|Cthe_2377	+	T	279	G:GGT	93	ISE			64	255	0.81	T	T:657	G:61	G:GGT		19	255	0.81	T	T:1003	G:95	G:GGT		44	255	0.81	T	T:705	G:53	G:GGT
	x	x	x	x	x	x	x							ctg125	2888569	CDS	YP_001038813|Cthe_2418	-	A	149	V:GTA	50	ISE			49	255	0.81	A	A:660	C:115	V:GTA	SNP	97	255	0.81	M	A:1031	C:222	V:GTA|G:GGA		16	255	0.81	A	A:792	C:158	V:GTA
						0.06								ctg125	2905654	CDS	YP_001038826|Cthe_2431	+	T	686	L:CTG	229	Non-Syn	real		255	255	0.81	T	T:1024	C:1	L:CTG		255	255	0.81	T	T:1540	A:1	L:CTG		255	255	0.81	T	T:1128	C:1	L:CTG
			x	x		x								ctg125	2912247	NC	NC	NC	G	NC	NC	NC	FP	really an ins of an A		255	206	0.75	G	G:1314	T:38	NC		255	255	0.69	G	G:1974	T:81	NC		255	211	0.75	G	G:1391	T:49	NC
X	X	X	X	X	X	X	X	X	X	X	X	X	X	ctg125	2912249	NC	NC		CGAATAAAATAAATAAAATTATGGTTTAACGT	AAAAAAACAAAACATTAAATGTTCGAAATAAA			INDEL	real	INDEL	33	1:A	18	12	3			INDEL	71	1:A	47	24	0			INDEL	48	1:A	21	25	2			INDEL
													x	ctg125	2997774	NC	NC	NC	C	NC	NC	NC	FP	really a 15bp deletion		255	255	0.81	C	C:1272	A:1	NC		255	255	0.81	C	C:1949	A:1	NC		255	255	0.81	C	C:1296	G:1	NC
													x	ctg125	2997777	NC	NC	NC	A	NC	NC	NC	FP	really a 15bp deletion		255	255	0.81	A	A:1281	G:1	NC		255	255	0.81	A	A:2008	T:1	NC		255	255	0.81	A	A:1317	G:2	NC
													x	ctg125	2997777								DEL	real, I think the count of "not supporting" is caused by the slightly repetitive element that is deleted, so reads can align w/o gapping if allowed a few mismatches.
	x	x												ctg125	3064876	CDS	YP_001038985|Cthe_2592	+	T	291	G:GGT	97	ISE			170	255	0.81	T	T:625	G:51	G:GGT		182	255	0.81	T	T:992	G:81	G:GGT		188	255	0.81	T	T:713	G:65	G:GGT
		A-3%	T-100%	A-25%	T-100%									ctg125	3073024	NC	NC	NC	G	NC	NC	NC	NC	real - odd it is a minor A in int and major T in final		255	255	0.81	G	G:1250	N:0	NC		255	255	0.62	G	G:1837	T:2	NC		255	255	0.62	G	G:1276	T:2	NC
		0.01		0.53		1	x	x	x	x	x	x	x	ctg125	3073025	NC	NC	NC	C	NC	NC	NC	NC	real		255	255	0.81	C	C:1230	T:5	NC	SNP	255	255	0.62	T	T:1835	C:2	NC	SNP	255	255	0.56	T	T:1277	G:4	NC	SNP
						0.01	x	x	x	x	x	x		ctg125	3073931	CDS	YP_001038996|Cthe_2603	+	A	12	I:ATA	4	Non-Syn	real		255	255	0.81	A	A:903	N:0	I:ATA	SNP	255	255	0.62	G	G:1295	A:1	M:ATG	SNP	255	255	0.62	G	G:936	A:0	M:ATG	SNP
													x	ctg125	3073969	CDS	YP_001038996|Cthe_2603	+	T	50	V:GTG	17	Non-Syn	real		255	255	0.81	T	T:789	G:2	V:GTG		255	255	0.69	T	T:1145	G:2	V:GTG		255	255	0.69	T	T:857	G:2	V:GTG
	0.99													ctg125	3077585	CDS	YP_001039000|Cthe_2607	+	C	559	L:CTG	187	Syn	real		255	255	0.81	C	C:1122	A:1	L:CTG		255	255	0.81	C	C:1734	A:3	L:CTG		255	255	0.81	C	C:1212	A:1	L:CTG
								x						ctg125	3086626	CDS	YP_001039004|Cthe_2611	+	T	4418	M:ATG	1473	Non-Syn	real		255	255	0.81	T	T:1148	G:2	M:ATG		255	255	0.81	T	T:1646	A:1	M:ATG	SNP	255	255	0.56	C	C:1140	T:1	T:ACG
							X			X				ctg125	3136682	NC	NC		ACGGACTTGCCTGTACATATCCTTAATTAACC	TTTTTTTGGTATTTGTTATATTCATTTCGCTT			INDEL	real	0								INDEL	55	1:T	22	27	6			0								0
x	X	X	x	x	x	x	x	x	x	x	x	x	x	ctg125	3141556	NC	NC	NC	C	NC	NC	NC	NC	real	SNP	255	255	0.69	T	T:825	C:1	NC	SNP	255	255	0.62	T	T:1221	G:1	NC	SNP	255	255	0.62	T	T:880	C:0	NC	SNP
			X		X									ctg125	3149106	NC	NC		ATGATATATAATTATAATGTTATGTATGATTT	GGGGGGGGTAGAGGTGATGCGTGAGGAAAAGT			INDEL		0								0								0								0
		X	X	X	X	X	X	X	X	X	X	X	X	ctg125	3151358	NC	NC		TATGATAGTGTCTTGTCAAGTGGTGTAAAATG	ATTTCTAGGCAGTGTAAATATTTTTGTGTAAA			INDEL	real, I think the strand bias may be due to fwd reads having partners in repeat so can't be mapped	0								INDEL	35	-1:A	32	1	2			INDEL	18	-1:A	17	0	1			INDEL
x	X	x	x	x	x	x	x	x	x	x	x	x	x	ctg125	3185426	CDS	YP_001039091|Cthe_2699	+	A	281	H:CAT	94	Non-Syn	real	SNP	255	255	0.56	C	C:996	T:1	P:CCT	SNP	255	255	0.56	C	C:1381	A:1	P:CCT	SNP	255	255	0.56	C	C:987	A:1	P:CCT	SNP
				0.28										ctg125	3191019	CDS	YP_001039096|Cthe_2704	+	C	377	A:GCT	126	Non-Syn	real		255	255	0.81	C	C:927	N:0	A:GCT		255	255	0.81	C	C:1330	A:1	A:GCT		255	255	0.81	C	C:953	G:1	A:GCT
						0.06								ctg125	3202710	NC	NC	NC	G	NC	NC	NC	NC	real		255	255	0.81	G	G:989	N:0	NC		255	255	0.81	G	G:1511	T:2	NC		255	255	0.81	G	G:1055	T:2	NC
		1	1	1	1	1	x	x	x	x	x	x	x	ctg125	3214087	CDS	YP_001039116|Cthe_2724	+	G	2653	E:GAA	885	Non-Syn	real		255	255	0.81	G	G:897	T:1	E:GAA	SNP	255	255	0.56	A	A:1285	G:0	K:AAA	SNP	255	255	0.62	A	A:942	G:1	K:AAA	SNP
						0.92	x	x	x	x	x	x	x	ctg125	3219211	CDS	YP_001039119|Cthe_2727	+	C	41	A:GCT	14	Non-Syn	real		255	255	0.81	C	C:971	A:1	A:GCT	SNP	255	255	0.56	T	T:1342	A:1	V:GTT	SNP	255	255	0.56	T	T:1012	G:2	V:GTT	SNP
													x	ctg125	3224162	CDS	YP_001039123|Cthe_2731	+	C	124	R:CGG	42	Non-Syn	real		255	255	0.81	C	C:1394	A:1	R:CGG		255	255	0.81	C	C:1809	N:0	R:CGG		255	255	0.81	C	C:1343	N:0	R:CGG
											x			ctg125	3233583	CDS	YP_001039133|Cthe_2741	+	A	59	E:GAG	20	Non-Syn	real		255	255	0.81	A	A:1050	N:0	E:GAG		255	255	0.81	A	A:1366	N:0	E:GAG		255	255	0.81	A	A:1012	C:2	E:GAG
	x	x	x	x	x	x								ctg125	3281816	CDS	YP_001039172|Cthe_2780	+	T	155	V:GTC	52	ISE			91	255	0.81	T	T:704	G:121	V:GTC		61	255	0.81	T	T:968	G:139	V:GTC		38	255	0.75	T	T:690	G:137	V:GTC
	x	x	x	x	x	x	x	x					x	ctg125	3326248	CDS	YP_001039208|Cthe_2816	-	G	965	A:GCT	322	real?	All Ts are on map qual high, where as the ref reads have map qual=0, so maybe homozygous T?		5	255	6.62	T	T:561	G:359	D:GAT	SNP	49	255	6.19	T	T:825	G:355	D:GAT	SNP	33	255	6.69	K	T:513	G:460	A:GCT|D:GAT
	x	x	x	x	x	x								ctg125	3342626	CDS	YP_001039217|Cthe_2825	+	G	1681	D:GAT	561	FP	collapsed? Or mis mapped reads? Very similar sequence seen at pos 3343278, 3373723 and at 2397232		255	255	0.81	G	G:1152	A:131	D:GAT		255	255	0.81	G	G:1470	A:212	D:GAT		255	255	0.81	G	G:1120	A:159	D:GAT
	x	x	x	x	x	x	x	x	x	x	x	x	x	ctg125	3342638	CDS	YP_001039217|Cthe_2825	+	G	1693	E:GAA	565	FP	collapsed? Or mis mapped reads? Very similar sequence seen at pos 3343278, 3373723 and at 2397232		23	255	0.75	R	G:1142	A:228	K:AAA|E:GAA	SNP	176	255	0.75	R	G:1489	A:376	K:AAA|E:GAA	SNP	64	255	0.75	R	G:1114	A:250	K:AAA|E:GAA	SNP
	x	x	x	x	x	x	x	x		x	x	x	x	ctg125	3342959	CDS	YP_001039218|Cthe_2826	+	A	144	Q:CAA	48	FP	collapsed? Or mis mapped reads? Very similar sequence seen at pos 3343278, 3373723 and at 2397232		34	255	0.81	R	A:1140	G:167	Q:CAA|Q:CAG	SNP	134	255	0.75	R	A:1515	G:271	Q:CAA|Q:CAG	SNP	59	255	0.75	R	A:1193	G:197	Q:CAA|Q:CAG
x	x	x	x	x	x	x	x	x	x	x	x	x	x	ctg125	3343331	CDS	YP_001039218|Cthe_2826	+	G	516	L:TTG	172		collapsed? Or mis mapped reads? Very similar sequence seen at pos 3343278, 3373723 and at 2397232	SNP	108	255	1.25	R	G:1064	A:168	L:TTA|L:TTG	SNP	122	255	1.19	R	G:1434	A:204	L:TTA|L:TTG	SNP	104	255	1.25	R	G:1138	A:178	L:TTA|L:TTG	SNP
x	x	x	x	x	x	x	x	x	x	x	x		x	ctg125	3351212	CDS	YP_001039226|Cthe_2834	+	G	1041	A:GCG	347		collapsed? Or mis mapped reads? Very similar sequence seen at pos 3343278, 3373723 and at 2397232	SNP	255	255	2.69	S	G:513	C:283	A:GCC|A:GCG	SNP	255	255	2.75	S	G:651	C:310	A:GCC|A:GCG	SNP	255	255	2.69	S	G:507	C:270	A:GCC|A:GCG	SNP
x	x	x	x	x	x	x	x	x	x	x	x		x	ctg125	3351215	CDS	YP_001039226|Cthe_2834	+	A	1044	E:GAA	348		collapsed? Or mis mapped reads? Very similar sequence seen at pos 3343278, 3373723 and at 2397232	SNP	255	255	2.62	R	A:517	G:301	E:GAA|E:GAG	SNP	255	255	2.69	R	A:664	G:316	E:GAA|E:GAG	SNP	255	255	2.62	R	A:512	G:283	E:GAA|E:GAG	SNP
x	x	x	x	x	x	x	x			x	x		x	ctg125	3352520	NC	NC	NC	A	NC	NC	NC	ISE		SNP	53	255	0.94	M	A:615	C:123	NC	SNP	115	255	0.94	M	A:828	C:164	NC		38	255	0.94	M	A:603	C:111	NC
	x	x	x		x		x							ctg125	3362060	NC	NC	NC	A	NC	NC	NC	ISE			4	255	1.06	M	A:563	C:59	NC	SNP	61	255	1	M	A:723	C:95	NC		5	255	1	M	A:597	C:74	NC
	x	x	x	x	x	x						x		ctg125	3372463	CDS	YP_001039246|Cthe_2854	+	G	1074	E:GAG	358		collapsed? Or mis mapped reads? Very similar sequence seen at pos 3343278, 3373723 and at 2397232		234	255	2.38	G	G:841	A:145	E:GAG		173	255	2.44	G	G:1163	A:224	E:GAG		251	255	2.38	G	G:940	A:150	E:GAG
	x	x	x	x	x	x						x		ctg125	3372535	CDS	YP_001039246|Cthe_2854	+	A	1146	V:GTA	382		collapsed? Or mis mapped reads? Very similar sequence seen at pos 3343278, 3373723 and at 2397232		72	255	3.94	A	A:995	T:292	V:GTA		35	255	3.94	W	A:1375	T:453	V:GTA|V:GTT		9	255	4	A	A:1094	T:347	V:GTA
	x	x	x	x	x	x						x		ctg125	3373046	CDS	YP_001039246|Cthe_2854	+	T	1657	L:TTA	553	FP	collapsed? Or mis mapped reads? Very similar sequence seen at pos 3343278, 3373723 and at 2397232		255	255	0.88	T	T:1108	C:79	L:TTA		255	255	0.81	T	T:1526	C:108	L:TTA		255	255	0.81	T	T:1132	C:93	L:TTA
	x	x	x	x	x	x						x		ctg125	3373439	CDS	YP_001039247|Cthe_2855	+	T	179	M:ATG	60	FP	collapsed? Or mis mapped reads? Very similar sequence seen at pos 3343278, 3373723 and at 2397232		100	255	0.81	T	T:1149	G:404	M:ATG		118	255	0.81	T	T:1614	G:475	M:ATG		127	255	0.75	T	T:1129	G:330	M:ATG
												x		ctg125	~3373439								SV?	collapsed? Or mis mapped reads? Very similar sequence seen at pos 3343278, 3373723 and at 2397232
x	x	x	x	x	x	x	x	x	x	x	x	x	x	ctg125	3373488	CDS	YP_001039247|Cthe_2855	+	T	228	P:CCT	76	???	collapsed? Or mis mapped reads? Very similar sequence seen at pos 3343278, 3373723 and at 2397232	SNP	255	255	1	Y	T:1163	C:554	P:CCC|P:CCT	SNP	255	255	0.94	Y	T:1521	C:710	P:CCC|P:CCT	SNP	255	255	0.94	Y	T:1111	C:470	P:CCC|P:CCT	SNP
x	x	x	x	x	x	x	x	x	x	x	x		x	ctg125	3373545	CDS	YP_001039247|Cthe_2855	+	A	285	E:GAA	95	???	collapsed? Or mis mapped reads? Very similar sequence seen at pos 3343278, 3373723 and at 2397232	SNP	255	255	1.38	R	A:1074	G:589	E:GAA|E:GAG	SNP	255	255	1.38	R	A:1400	G:774	E:GAA|E:GAG	SNP	255	255	1.38	R	A:969	G:562	E:GAA|E:GAG	SNP
	x	x	x	x	x	x						x		ctg125	3373687	CDS	YP_001039247|Cthe_2855	+	T	427	S:TCC	143	???	collapsed? Or mis mapped reads? Very similar sequence seen at pos 3343278, 3373723 and at 2397232		255	255	0.88	T	T:1102	G:65	S:TCC		255	255	0.88	T	T:1473	G:87	S:TCC		255	255	0.88	T	T:1077	G:53	S:TCC
	x	x		x	x	x						x		ctg125	3373689	CDS	YP_001039247|Cthe_2855	+	C	429	S:TCC	143	???	collapsed? Or mis mapped reads? Very similar sequence seen at pos 3343278, 3373723 and at 2397232		255	255	0.88	C	C:1117	T:56	S:TCC		255	255	0.88	C	C:1459	T:81	S:TCC		255	255	0.88	C	C:1068	T:48	S:TCC
	x	x	x	x	x	x						x		ctg125	3373707	CDS	YP_001039247|Cthe_2855	+	T	447	N:AAT	149	???	collapsed? Or mis mapped reads? Very similar sequence seen at pos 3343278, 3373723 and at 2397232		255	255	0.94	T	T:1119	C:69	N:AAT		255	255	0.94	T	T:1504	C:84	N:AAT		255	255	0.94	T	T:1106	C:65	N:AAT
												X		ctg125	~3373707								SV?	collapsed? Or mis mapped reads? Very similar sequence seen at pos 3343278, 3373723 and at 2397232
x	x	x	x	x	x	x						x		ctg125	3373938	CDS	YP_001039247|Cthe_2855	+	A	678	G:GGA	226	???	collapsed? Or mis mapped reads? Very similar sequence seen at pos 3343278, 3373723 and at 2397232	SNP	255	255	1.19	R	A:1033	G:410	G:GGA|G:GGG	SNP	255	255	1.19	R	A:1301	G:550	G:GGA|G:GGG	SNP	255	255	1.19	R	A:986	G:444	G:GGA|G:GGG	SNP
												x		ctg125	~3373944				T				???	collapsed? Or mis mapped reads? Very similar sequence seen at pos 3343278, 3373723 and at 2397232						Cs
x	x	x	x	x	x	x	x	x	x	x	x	x	x	ctg125	3373944	CDS	YP_001039247|Cthe_2855	+	T	684	D:GAT	228	ISE		SNP	255	255	1.12	Y	T:1032	C:439	D:GAC|D:GAT	SNP	255	255	1.12	Y	T:1295	C:598	D:GAC|D:GAT	SNP	255	255	1.12	Y	T:994	C:463	D:GAC|D:GAT	SNP
	x	x	x	x	x	x						x		ctg125	3374106	CDS	YP_001039247|Cthe_2855	+	A	846	R:AGA	282	FP?	As with Gs in most, iso g entirely Gs but also low depth		255	255	0.88	A	A:1115	G:38	R:AGA		255	255	0.88	A	A:1330	G:62	R:AGA		255	255	0.88	A	A:1054	G:35	R:AGA
x	x	x	x	x	x	x			x			x		ctg125	3375948	NC	NC	NC	A	NC	NC	NC	???	collapsed repeat? Or ambiguously mapped reads?	SNP	255	255	7.62	R	A:951	G:417	NC	SNP	255	255	7.75	R	A:1336	G:585	NC	SNP	255	255	7.88	R	A:1033	G:473	NC	SNP
x	x	x	x	x	x	x	x		x			x		ctg125	3375953	NC	NC	NC	T	NC	NC	NC	???	collapsed repeat? Or ambiguously mapped reads?	SNP	255	255	7.31	K	T:890	G:460	NC	SNP	255	255	7.5	K	T:1227	G:623	NC	SNP	255	255	7.62	K	T:961	G:499	NC	SNP
x	x	x	x	x	x	x	x	x	x	x	x		x	ctg125	3376078	CDS	YP_001039250|Cthe_2858	-	C	1050	V:GTG	350	???	collapsed repeat? Or ambiguously mapped reads?	SNP	255	255	7.06	Y	C:1062	T:608	V:GTG|V:GTA	SNP	255	255	6.75	Y	C:1466	T:817	V:GTG|V:GTA	SNP	255	255	6.81	Y	C:1116	T:641	V:GTG|V:GTA	SNP
x	X	X	X	X	X	X	x	x	x	x	x	x	x	ctg125	3390930	CDS	YP_001039261|Cthe_2870	+	G	685	A:GCT	229	Non-Syn	real	SNP	255	255	0.62	A	A:1091	G:0	T:ACT	SNP	255	255	0.62	A	A:1524	T:3	T:ACT	SNP	255	255	0.62	A	A:1119	C:2	T:ACT	SNP
	x	x	x											ctg125	3396381	CDS	YP_001039265|Cthe_2874	+	T	1098	G:GGT	366	ISE			151	255	0.81	T	T:525	G:72	G:GGT		119	255	0.81	T	T:717	G:91	G:GGT		129	255	0.81	T	T:515	G:69	G:GGT
													x	ctg125	3427771	NC	NC	NC	C	NC	NC	NC	real?	this looks like it could be a fixed SNP in iso-7, all map-qual high show the SNP while all the map-qual low show the ref.		255	255	2.25	C	C:829	G:1	NC		255	255	2.31	C	C:1134	A:1	NC		255	255	2.31	C	C:854	G:1	NC
													x	ctg125	3427842	NC	NC	NC	A	NC	NC	NC	real?	this looks like it could be a fixed SNP in iso-7, all map-qual high show the SNP while all the map-qual low show the ref.		255	255	2.31	A	A:788	N:0	NC		255	255	2.31	A	A:1043	G:1	NC		255	255	2.25	A	A:789	T:1	NC
	x	x	x	x	x	x								ctg125	3463529	NC	NC	NC	T	NC	NC	NC	ISE			76	255	0.81	T	T:754	G:109	NC		28	255	0.81	T	T:1017	G:154	NC		66	255	0.81	T	T:823	G:115	NC
		0.08												ctg125	3464899	CDS	YP_001039338|Cthe_2947	+	G	941	C:TGC	314	Non-Syn	real		255	255	0.81	G	G:809	T:1	C:TGC		255	255	0.81	G	G:1149	C:1	C:TGC		255	255	0.81	G	G:873	N:0	C:TGC
			x		x									ctg125	3483162	CDS	YP_001039354|Cthe_2964	-	C	82	E:GAA	28	FP?	odd, there are two SNPs in cis here only on ends of reads.		255	255	0.81	C	C:924	A:1	E:GAA		255	255	0.81	C	C:1173	A:1	E:GAA		255	255	0.88	C	C:965	A:2	E:GAA
			x		x									ctg125	3483174	CDS	YP_001039354|Cthe_2964	-	C	70	V:GTT	24	FP?	odd, there are two SNPs in cis here only on ends of reads.		255	255	0.81	C	C:939	A:2	V:GTT		255	255	0.81	C	C:1238	A:3	V:GTT		255	255	0.81	C	C:992	A:2	V:GTT
	x	x	x	x	x	x	x		x		x	x	x	ctg125	3503182	NC	NC	NC	A	NC	NC	NC	ISE			13	255	0.75	M	A:618	C:139	NC	SNP	86	255	0.75	M	A:796	C:183	NC		36	255	0.81	M	A:662	C:150	NC	SNP
		0.07												ctg125	3509427	NC	NC	NC	C	NC	NC	NC	NC	real		255	255	0.81	C	C:909	G:1	NC		255	255	0.81	C	C:1238	A:1	NC		255	255	0.81	C	C:994	A:2	NC
	x	x	x	x	x	x								ctg125	3524403	CDS	YP_001039391|Cthe_3002	+	T	35	V:GTA	12	ISE			20	255	0.75	K	T:608	G:134	G:GGA|V:GTA		27	255	0.81	K	T:777	G:174	G:GGA|V:GTA		4	255	0.81	K	T:644	G:132	G:GGA|V:GTA
						>1%					x			ctg125	3525977	CDS	YP_001039392|Cthe_3003	-	C	985	V:GTT	329	Non-Syn	real		255	255	0.81	C	C:858	N:0	V:GTT		255	255	0.81	C	C:1219	A:1	V:GTT		255	255	0.81	C	C:928	G:2	V:GTT
x	x	x	x	x	x	x	x	x	x	x	x	x	x	ctg125	3526997	CDS	YP_001039393|Cthe_3004	-	A	1480	-:TAG	494	STOP	real	SNP	255	255	0.62	G	G:904	A:0	Q:CAG	SNP	255	255	0.69	G	G:1113	T:3	Q:CAG	SNP	255	255	0.62	G	G:932	A:0	Q:CAG	SNP
			0.53		0.08									ctg125	3527909	CDS	YP_001039393|Cthe_3004	-	G	568	P:CCT	190	Non-Syn	real		255	255	0.81	G	G:754	N:0	P:CCT		255	255	0.81	G	G:1006	N:0	P:CCT		255	255	0.81	G	G:810	N:0	P:CCT
	x	x	x	x	x	x								ctg125	3530045	CDS	YP_001039394|Cthe_3005	+	T	1265	V:GTG	422	ISE			97	255	0.81	T	T:638	G:93	V:GTG		52	255	0.81	T	T:879	G:111	V:GTG		103	255	0.81	T	T:721	G:85	V:GTG
	x	x	x	x	x	x								ctg125	3569857	CDS	YP_001039433|Cthe_3044	+	T	129	G:GGT	43	ISE			80	255	0.81	T	T:619	G:107	G:GGT		119	255	0.81	T	T:849	G:154	G:GGT		151	255	0.81	T	T:679	G:96	G:GGT
	x	x	x	x	x	x								ctg125	3591534	CDS	YP_001039444|Cthe_3055	+	T	193	Y:TAC	65	ISE			110	255	0.81	T	T:646	G:88	Y:TAC		118	255	0.81	T	T:778	G:103	Y:TAC		87	255	0.81	T	T:641	G:83	Y:TAC
												x		ctg125	3628267	CDS	YP_001039467|Cthe_3078	+	A	3039	V:GTA	1013	Syn	real		255	255	2.12	A	A:885	G:1	V:GTA		255	255	2.06	A	A:1145	G:1	V:GTA		255	255	2.19	A	A:952	N:0	V:GTA
	0.99	0.57	1	1	1	1	x	x	x	x	x	x	x	ctg125	3642539	CDS	YP_001039476|Cthe_3087	+	C	226	Q:CAG	76	STOP	real		255	255	0.81	C	C:901	T:1	Q:CAG	SNP	255	255	0.62	T	T:1136	C:1	-:TAG	SNP	255	255	0.62	T	T:909	A:1	-:TAG	SNP
		0.16												ctg125	3642851	CDS	YP_001039476|Cthe_3087	+	G	538	A:GCC	180	Non-Syn	real		255	255	0.81	G	G:876	C:1	A:GCC		255	255	0.81	G	G:1152	C:1	A:GCC		255	255	0.75	G	G:894	N:0	A:GCC
X	X	X	X	X	X	X	X	X	X	X	X	X	X	ctg125	3643400	NC	NC		ATGCGATAAAAGCGTTCAGAGCAGCTTCACTG	TTTTTTTGCTCAGACCGGATTTCGAAGCAATT			INDEL	real	INDEL	24	1:T	9	11	4			INDEL	38	1:T	13	22	3			INDEL	30	1:T	14	14	2			INDEL
		x												ctg125	3647345	CDS	YP_001039481|Cthe_3093	+	T	735	G:GGT	245	ISE			64	255	0.75	T	T:487	G:136	G:GGT		8	255	0.81	T	T:571	G:183	G:GGT		17	255	0.75	T	T:489	G:172	G:GGT
	x	x	x	x	x	x								ctg125	3701352	CDS	YP_001039519|Cthe_3131	+	T	1215	G:GGT	405	ISE			112	255	0.81	T	T:620	G:76	G:GGT		68	255	0.81	T	T:816	G:116	G:GGT		40	255	0.81	T	T:650	G:85	G:GGT
	x	x	x	x	x	x								ctg125	3771536	CDS	YP_001039578|Cthe_3190	+	A	213	I:ATA	71	ISE			98	255	0.81	A	A:533	C:78	I:ATA		8	255	0.75	A	A:601	C:118	I:ATA		23	255	0.81	A	A:465	C:76	I:ATA
		x												ctg125	3773830	CDS	YP_001039579|Cthe_3191	+	A	194	D:GAC	65	ISE			9	255	0.81	A	A:430	C:67	D:GAC		14	255	0.75	A	A:526	C:58	D:GAC		40	255	0.75	A	A:503	C:56	D:GAC
x	x	x	x	x	x	X	x	x	x	x	x	x	x	ctg125	3833351	CDS	YP_001039620|Cthe_3232	+	T	820	W:TGG	274	Non-Syn	real	SNP	255	255	0.62	C	C:954	A:1	R:CGG	SNP	255	255	0.62	C	C:1061	A:1	R:CGG	SNP	255	255	0.62	C	C:974	A:1	R:CGG	SNP
[truncated: 99 more columns]

## Sheet: Summary
org	proposal#	pmo#	ref_used	size	ave_depth	sd_depth	min_depth	max_depth	#SE	%SE_map	#PE	%PE_map	%PE_pairs	read_len	%simSNV	%ref	#hom_SNV	#bp_per_SNV	#MA_SNV	%simIndel	#hom_indel	#MA_indel
WT27405	300762	405187	Clostridium_thermocellum_ATCC27405.fasta	3843301	981.32	156.25	1	2366	0	NA	37969740	99	99	100	99	99	11	349391	16	57	5	1
F175MI1	300762	405188	Clostridium_thermocellum_ATCC27405.fasta	3843301	1192.11	359.77	0	3204	0	NA	46155126	99	99	100	99	99	37	103873	26	58	14	4
F175MI2	300762	405189	Clostridium_thermocellum_ATCC27405.fasta	3843301	1042.84	238.56	0	2831	0	NA	40356794	99	99	100	99	99	35	109808	22	57	10	2
F175MI3	300762	405190	Clostridium_thermocellum_ATCC27405.fasta	3843301	1061.1	155.55	0	2494	0	NA	41076402	99	99	100	99	99	32	120103	19	58	5	3
F175MI4	300762	405191	Clostridium_thermocellum_ATCC27405.fasta	3843301	1046.14	245.72	0	3033	0	NA	40483880	99	99	100	99	99	36	106758	17	58	10	3
F175MI5	300762	405192	Clostridium_thermocellum_ATCC27405.fasta	3843301	1103.58	179.19	0	2575	0	NA	42765544	99	99	100	99	99	36	106758	23	59	8	1
F175MI6	300762	405193	Clostridium_thermocellum_ATCC27405.fasta	3843301	1114	191.63	0	2661	0	NA	43070924	99	99	100	99	99	54	71172	11	59	8	1
F175MI7	300762	405194	Clostridium_thermocellum_ATCC27405.fasta	3843301	1171.06	256.33	0	3038	0	NA	45344302	99	99	100	99	99	38	101139	25	60	18	3
F5MPop	300762	405181	Clostridium_thermocellum_ATCC27405.fasta	3843301	1574.97	256.48	2	3868	0	NA	61072800	99	99	100	99	99	6	640550	1230	61	20	7
I10MPop	300762	405182	Clostridium_thermocellum_ATCC27405.fasta	3843301	1698.64	236.08	1	3858	0	NA	65733860	99	99	100	99	99	10	384330	797	61	35	9
F10MPop	300762	405183	Clostridium_thermocellum_ATCC27405.fasta	3843301	1740.99	274.1	1	4398	0	NA	67392866	99	99	100	99	99	17	226076	890	61	47	12
I15MPop	300762	405184	Clostridium_thermocellum_ATCC27405.fasta	3843301	1413.75	206.6	1	3411	0	NA	54755580	99	99	100	99	99	12	320275	357	61	18	3
F15MPop	300762	405185	Clostridium_thermocellum_ATCC27405.fasta	3843301	1500.69	189.99	0	4140	0	NA	58333076	99	98	100	99	99	13	295638	4038	61	24	9
F175MPop	300762	405186	Clostridium_thermocellum_ATCC27405.fasta	3843301	1538.95	265.8	1	3604	0	NA	59551964	99	99	100	99	99	17	226076	561	61	22	15
