# Supplementary material for: Industrial Robustness: Understanding the Mechanism of Tolerance for the Populus Hydrolysate-Tolerant Mutant Strain of Clostridium thermocellum
Source: PLoS One. 2013 Oct 21;8(10):e78829. doi: 10.1371/journal.pone.0078829 (PMC3804516; doi:10.1371/journal.pone.0078829)
Supplement: File S2 — Differential Gene Expression Profiles : An excel file containing the significantly differentially expressed genes based of the ANOVA results. (XLSX) [file pone.0078829.s008.xlsx]

## Sheet: file s2 anova results
Gene	Strand	Start	Stop	Product	Category	Variance_Residual	SumVariance	SampleVariance	PropVar_Residual	RSquare	F_T3_Strain__Conc	NDF_T3_Strain__Conc	DDF_T3_Strain__Conc	PrF_T3_Strain__Conc	Lsmean Strain_*Conc PM 0	Lsmean Strain_*Conc PM 10	Lsmean Strain_*Conc PM 17.5	Lsmean Strain_*Conc WT 0	Lsmean Strain_*Conc WT 10	Std Lsmean Strain_*Conc PM 0	Std Lsmean Strain_*Conc PM 10	Std Lsmean Strain_*Conc PM 17.5	Std Lsmean Strain_*Conc WT 0	Std Lsmean Strain_*Conc WT 10	Diff of Strain_*Conc = (PM 0)-(WT 0)	Diff of Strain_*Conc = (PM 10)-(WT 0)	Diff of Strain_*Conc = (PM 17.5)-(WT 0)	Diff of Strain_*Conc = (WT 10)-(WT 0)	Exp2 Diff of Strain_*Conc = (PM 0)-(WT 0)	Exp2 Diff of Strain_*Conc = (PM 10)-(WT 0)	Exp2 Diff of Strain_*Conc = (PM 17.5)-(WT 0)	Exp2 Diff of Strain_*Conc = (WT 10)-(WT 0)	t-Statistic for Diff of Strain_*Conc = (PM 0)-(WT 0)	t-Statistic for Diff of Strain_*Conc = (PM 10)-(WT 0)	t-Statistic for Diff of Strain_*Conc = (PM 17.5)-(WT 0)	t-Statistic for Diff of Strain_*Conc = (WT 10)-(WT 0)	-log10(p-value) for Diff of Strain_*Conc = (PM 0)-(WT 0)	-log10(p-value) for Diff of Strain_*Conc = (PM 10)-(WT 0)	-log10(p-value) for Diff of Strain_*Conc = (PM 17.5)-(WT 0)	-log10(p-value) for Diff of Strain_*Conc = (WT 10)-(WT 0)	Sig Index for Diff of Strain_*Conc = (PM 0)-(WT 0)	Sig Index for Diff of Strain_*Conc = (PM 10)-(WT 0)	Sig Index for Diff of Strain_*Conc = (PM 17.5)-(WT 0)	Sig Index for Diff of Strain_*Conc = (WT 10)-(WT 0)	Sum Sig Index for Diffs	Avg Sig Index for Diffs
Cthe_0143	f	182307	183608	enolase	Carbohydrate transport and metabolism	0.183696	0.183696	0.28692	1	0.542689	2.96674	4	10	0.0742736	17.2161	17.065	17.1503	17.5137	16.3612	0.363234	0.00878327	0.208928	1.06149	-1.64243	-0.297606	-0.448678	-0.363373	-1.15245	-1.2291	-1.36479	-1.28643	-2.22291	-0.850427	-1.28213	-1.03836	-3.2932	0.381967	0.640689	0.490049	2.09119	0	0	0	1	1	0.25
Cthe_0158	f	197773	199266	ribonuclease, Rne/Rng family	Translation, ribosomal structure and biogenesis	0.0936147	0.0936147	0.429219	1	0.844211	13.5473	4	10	0.000479117	11.0457	11.5241	11.5078	11.3853	12.7545	-0.919405	-0.183599	-0.208686	-0.397048	1.70874	-0.33963	0.138782	0.122471	1.36916	-1.26543	1.10098	1.0886	2.58319	-1.3595	0.55553	0.490237	5.48058	0.690684	0.228601	0.197539	3.57021	0	0	0	1	1	0.25
Cthe_0291	r	366015	363973	hypothetical protein	Hypothetical	0.276413	0.276413	0.77929	1	0.746644	7.36752	4	10	0.00494101	10.5651	11.0219	11.8757	11.1275	12.6598	-1.07403	-0.519591	0.516651	-0.391462	1.46844	-0.562378	-0.105567	0.748203	1.53239	-1.4767	-1.07592	1.6797	2.89264	-1.31007	-0.24592	1.74295	3.56973	0.658633	0.0911303	0.950978	2.29259	0	0	0	1	1	0.25
Cthe_0305	f	380737	382722	DNA gyrase subunit B domain protein	Chromatin structure and dynamics, DNA replication, recombination and repair	0.0692408	0.0692408	0.260503	1	0.810146	10.668	4	10	0.00124583	11.8733	12.3238	12.4571	12.248	13.2237	-1.11224	-0.204333	0.06441	-0.357041	1.60921	-0.374734	0.0757746	0.209126	0.975662	-1.2966	1.05393	1.15599	1.96654	-1.74417	0.352686	0.973361	4.54113	0.95183	0.1357	0.451819	2.96947	0	0	0	1	1	0.25
Cthe_0422	f	530687	531370	Redox-sensing transcriptional repressor rex	General function prediction only	0.199907	0.199907	1.40679	1	0.898499	22.1304	4	10	5.91718e-05	17.5972	17.6558	17.5443	17.4227	14.8464	0.480867	0.529108	0.437273	0.337116	-1.78436	0.174566	0.233147	0.121627	-2.57624	1.12862	1.1754	1.08796	-5.96384	0.47818	0.63865	0.333166	-7.05697	0.191922	0.2697	0.127326	4.45973	0	0	0	1	1	0.25
Cthe_0423	f	531351	533972	iron-containing alcohol dehydrogenase	Energy production and conversion	0.212743	0.212743	0.912387	1	0.833449	12.5104	4	10	0.000662213	19.6666	19.998	20.0268	19.4999	17.7514	0.295177	0.647031	0.677656	0.118245	-1.73811	0.166652	0.498061	0.526906	-1.74849	1.12245	1.41231	1.44084	-3.36007	0.442515	1.32252	1.39911	-4.64281	0.175526	0.666665	0.716643	3.03714	0	0	0	1	1	0.25
Cthe_0531	f	646750	649038	hypothetical protein	Hypothetical	0.110533	0.110533	1.11039	1	0.928897	32.6603	4	10	1.0258e-05	10.0499	9.47074	9.2021	11.45	11.5428	-0.267323	-0.795239	-1.04014	1.00902	1.09368	-1.40011	-1.97922	-2.24787	0.0928673	-2.63922	-3.9428	-4.7498	1.06649	-5.15778	-7.29111	-8.28076	0.342107	3.36998	4.58029	5.0608	0.131149	1	1	1	0	3	0.75
Cthe_0821	r	999336	997660	coagulation factor 5/8 type domain protein	General function prediction only	0.106684	0.106684	1.79611	1	0.957574	56.4255	4	10	7.95612e-07	13.3481	13.5484	13.2917	14.9435	16.5654	-0.699838	-0.558427	-0.739641	0.426458	1.57145	-1.59543	-1.39512	-1.65182	1.62191	-3.02185	-2.63011	-3.14229	3.07783	-5.9824	-5.23129	-6.19382	6.08169	3.86887	3.41614	3.99022	3.92618	1	1	1	1	4	1
Cthe_0948	r	1135699	1134914	Dihydroorotate dehydrogenase, electron transfer subunit, iron-sulphur cluster binding domain	Coenzyme metabolism	0.579938	0.579938	0.67491	1	0.386228	1.57317	4	10	0.255313	10.8551	11.6508	12.2548	11.2238	11.902	-1.30965	0.133197	1.2286	-0.640995	0.588841	-0.368739	0.42694	1.03102	0.678212	-1.29122	1.34438	2.04347	1.60016	-0.593027	0.686629	1.65814	1.09074	0.246928	0.2942	0.891838	0.521474	0	0	0	0	0	0
Cthe_0949	r	1138943	1135725	carbamoyl-phosphate synthase, large subunit	Amino acid transport and metabolism	0.462512	0.462512	0.611685	1	0.459909	2.12885	4	10	0.151632	13.5114	14.2935	14.6357	13.7125	14.8344	-1.19765	0.167631	0.764875	-0.846545	1.11169	-0.201147	0.581014	0.92317	1.12186	-1.14961	1.4959	1.89628	2.17627	-0.362241	1.04633	1.66252	2.02033	0.139836	0.494797	0.894869	1.1491	0	0	0	0	0	0
Cthe_1018	r	1219127	1218258	ABC-type transporter, integral membrane subunit	Carbohydrate transport and metabolism	0.0293263	0.0293263	0.0906705	1	0.768973	8.32125	4	10	0.00318856	18.2588	17.9406	17.8874	18.0419	17.4793	1.18235	0.0665205	-0.119859	0.421876	-1.55089	0.216895	-0.10135	-0.154507	-0.56265	1.16223	-1.07278	-1.11304	-1.47698	1.5512	-0.72484	-1.10501	-4.02398	0.81844	0.314111	0.53013	2.61567	0	0	0	1	1	0.25
Cthe_1019	r	1220110	1219127	ABC-type transporter, integral membrane subunit	Carbohydrate transport and metabolism	0.0304622	0.0304622	0.0739863	1	0.705909	6.00076	4	10	0.00996472	17.9194	17.5749	17.5629	17.621	17.2242	1.37283	-0.0224725	-0.0714124	0.164229	-1.44318	0.298337	-0.0460861	-0.0581667	-0.396779	1.22973	-1.03246	-1.04114	-1.31657	2.0935	-0.323396	-0.408168	-2.78428	1.20232	0.123172	0.160049	1.71426	0	0	0	1	1	0.25
Cthe_1020	r	1221641	1220262	extracellular solute-binding protein family 1	Carbohydrate transport and metabolism	0.0944258	0.0944258	0.823248	1	0.918072	28.0146	4	10	2.06347e-05	21.4797	20.9925	20.9531	21.1981	19.1087	0.780855	0.262075	0.220126	0.481008	-1.74406	0.281564	-0.205584	-0.244975	-2.0894	1.21551	-1.15315	-1.18507	-4.25571	1.12222	-0.819388	-0.976387	-8.32763	0.54062	0.364858	0.45358	5.08246	0	0	0	1	1	0.25
Cthe_1202	r	1433937	1432762	major facilitator superfamily MFS_1	Carbohydrate transport and metabolism	0.399061	0.399061	0.50669	1	0.43744	1.94397	4	10	0.179578	13.0859	13.039	13.1422	13.3112	12.031	0.322586	0.230351	0.433262	0.765643	-1.75184	-0.225301	-0.272204	-0.169021	-1.28018	-1.16902	-1.20765	-1.1243	-2.42869	-0.436807	-0.52774	-0.327692	-2.48197	0.172933	0.215248	0.124996	1.48901	0	0	0	0	0	0
Cthe_1256	r	1525205	1522938	glycoside hydrolase family 3 domain protein	Carbohydrate transport and metabolism	0.0600778	0.0600778	0.254673	1	0.831499	12.3367	4	10	0.000700577	11.9893	12.4975	12.3453	12.2002	13.2874	-0.954904	0.0674439	-0.238684	-0.530669	1.65681	-0.210864	0.297289	0.145129	1.08728	-1.15738	1.22883	1.10583	2.12473	-1.05364	1.48548	0.725176	5.43286	0.499158	0.774059	0.314288	3.54101	0	0	0	1	1	0.25
Cthe_1569	f	1897121	1898437	Cys/Met metabolism pyridoxal-phosphate-dependent protein	Amino acid transport and metabolism	0.160137	0.160137	1.80374	1	0.936585	36.9231	4	10	5.82799e-06	14.7679	16.7474	17.1501	14.745	17.7878	-1.04834	0.361705	0.648558	-1.06466	1.10274	0.0229226	2.00247	2.40518	3.04279	1.01602	4.00685	5.29701	8.24086	0.0701558	6.12866	7.36118	9.31264	0.0243602	3.9531	4.61584	5.517	0	1	1	1	3	0.75
Cthe_1766	r	2089167	2088334	glutamate 5-kinase	Amino acid transport and metabolism	0.00614515	0.00614515	0.125236	1	0.964951	68.8289	4	10	3.08069e-07	12.8957	12.9625	13.0657	12.5439	12.1509	0.457862	0.635943	0.910685	-0.478986	-1.5255	0.351771	0.418637	0.521799	-0.392951	1.27613	1.33666	1.43574	-1.31308	5.49591	6.5406	8.15235	-6.13928	3.57956	4.18375	5.00097	3.95917	1	1	1	1	4	1
Cthe_1836	r	2180101	2179133	hypothetical protein	Hypothetical	0.0920941	0.0920941	3.53714	1	0.981403	131.928	4	10	1.31409e-08	13.7713	12.9362	11.3965	9.65345	9.12643	1.18986	0.774884	0.00979743	-0.856329	-1.11821	4.11783	3.28272	1.74303	-0.527021	17.3617	9.73189	3.34737	-1.44095	16.6188	13.2484	7.03452	-2.12695	7.8857	6.94086	4.44802	1.22676	1	1	1	0	3	0.75
Cthe_1842	r	2187902	2186610	O-acetylhomoserine/O-acetylserine sulfhydrylase	Amino acid transport and metabolism	0.197282	0.197282	0.325442	1	0.567	3.27368	4	10	0.0583718	15.8587	16.4499	17.1592	16.6041	16.5822	-1.44861	-0.174364	1.35422	0.158013	0.11074	-0.745443	-0.154217	0.555018	-0.0219337	-1.67649	-1.11282	1.46919	-1.01532	-2.05549	-0.425239	1.53041	-0.0604803	1.17464	0.167703	0.804341	0.0209232	0	0	0	0	0	0
Cthe_1866	f	2212017	2213219	acetylornithine and succinylornithine aminotransferase	Amino acid transport and metabolism	0.950061	0.950061	0.984498	1	0.3107	1.12687	4	10	0.397355	15.5407	16.135	15.2704	14.6219	15.9459	0.0635447	1.05835	-0.389042	-1.47457	0.741713	0.91884	1.51312	0.648473	1.32396	1.89059	2.85427	1.56751	2.50353	1.15454	1.90127	0.81482	1.66359	0.560474	1.06328	0.362359	0.895613	0	0	0	0	0	0
Cthe_2100	f	2496719	2496958	transcriptional regulator, AbrB family	General function prediction only	1.11094	1.11094	3.31177	1	0.760392	7.9337	4	10	0.00379252	15.0227	13.608	12.6214	13.8786	10.4611	1.11101	0.285651	-0.289943	0.443529	-1.55025	1.1441	-0.27061	-1.2572	-3.41743	2.21008	-1.20632	-2.39032	-10.6843	1.32942	-0.314445	-1.46085	-3.971	0.671134	0.119389	0.757578	2.57855	0	0	0	1	1	0.25
Cthe_2119	r	2518814	2516532	glycoside hydrolase family 10	Carbohydrate transport and metabolism	0.0275877	0.0275877	0.0303307	1	0.350313	1.34801	4	10	0.318494	12.9694	13.2256	12.9559	13.0482	12.9846	-0.604607	1.69628	-0.726018	0.102778	-0.46843	-0.0787586	0.177417	-0.0922763	-0.063597	-1.05611	1.13086	-1.06605	-1.04507	-0.580746	1.30823	-0.680422	-0.468948	0.240887	0.657445	0.290999	0.187646	0	0	0	0	0	0
Cthe_2376	f	2838854	2840779	DNA gyrase, B subunit	Chromatin structure and dynamics, DNA replication, recombination and repair	0.0499153	0.0499153	0.120037	1	0.702977	5.91686	4	10	0.0104375	15.2873	15.2751	15.2243	15.0421	14.5409	0.680137	0.641184	0.479144	-0.10152	-1.69894	0.245255	0.233033	0.182191	-0.501213	1.1853	1.1753	1.13461	-1.4154	1.34446	1.27746	0.998746	-2.74759	0.680887	0.637703	0.466646	1.68691	0	0	0	1	1	0.25
Cthe_2529	f	2997875	2998855	delta-aminolevulinic acid dehydratase	Coenzyme metabolism	0.430863	0.430863	0.836515	1	0.632093	4.2952	4	10	0.0280434	13.2565	13.8711	13.9789	13.2381	12.0041	-0.0168829	0.76566	0.902896	-0.0402654	-1.61141	0.0183651	0.632989	0.740776	-1.234	1.01281	1.55077	1.67107	-2.35219	0.0342664	1.18106	1.38217	-2.30246	0.0117359	0.576907	0.705515	1.35586	0	0	0	0	0	0
Cthe_2602	f	3073152	3073907	ATP synthase subunit a	Energy production and conversion	0.105152	0.105152	1.18147	1	0.936428	36.8255	4	10	5.89986e-06	16.2047	15.9255	15.7762	14.7345	13.445	0.869212	0.623445	0.492062	-0.424862	-1.55986	1.47022	1.191	1.04173	-1.28949	2.77064	2.28311	2.0587	-2.44441	5.55288	4.49829	3.93453	-4.87027	3.61418	2.94077	2.5529	3.18619	1	1	1	1	4	1
Cthe_2603	f	3073920	3074141	ATP synthase subunit c	Energy production and conversion	0.111021	0.111021	0.489591	1	0.838027	12.9347	4	10	0.000578612	13.014	13.162	12.9588	11.8324	11.7481	0.680704	0.894582	0.60089	-1.02715	-1.14902	1.1816	1.32958	1.12638	-0.0843155	2.26829	2.51329	2.18311	-1.06018	4.34325	4.88716	4.14028	-0.309921	2.83597	3.19713	2.6966	0.117485	1	1	1	0	3	0.75
Cthe_2604	f	3074215	3074760	ATP synthase subunit b	Energy production and conversion	0.0370723	0.0370723	0.720206	1	0.963232	65.4948	4	10	3.90803e-07	13.9509	13.9395	13.6503	12.6428	11.9288	0.809703	0.797039	0.475573	-0.644344	-1.43797	1.30812	1.29672	1.00752	-0.713976	2.47618	2.4567	2.01045	-1.64032	8.32084	8.24837	6.40877	-4.54156	5.07933	5.04577	4.11097	2.96975	1	1	1	1	4	1
Cthe_2605	f	3074791	3075357	ATP synthase F1, delta subunit	Energy production and conversion	0.0817549	0.0817549	0.831732	1	0.929789	33.1072	4	10	9.63782e-06	11.7195	11.6372	10.8987	9.89213	9.68918	1.00238	0.915796	0.13833	-0.921422	-1.13508	1.82733	1.74509	1.00661	-0.202945	3.5488	3.35216	2.00919	-1.15105	7.82718	7.47492	4.31172	-0.869295	4.84619	4.67302	2.81448	0.392473	1	1	1	0	3	0.75
Cthe_2606	f	3075458	3076978	ATP synthase F1, alpha subunit	Energy production and conversion	0.150407	0.150407	0.640335	1	0.832223	12.4007	4	10	0.000686134	13.8314	14.5121	14.0939	12.5708	13.0532	0.2779	1.14119	0.610801	-1.32086	-0.70903	1.26061	1.9413	1.5231	0.482421	2.39596	3.84052	2.87407	1.39709	3.98099	6.13061	4.80993	1.52348	2.58556	3.95421	3.14696	0.799653	1	1	1	0	3	0.75
Cthe_2607	f	3077027	3077914	ATP synthase F1, gamma subunit	Energy production and conversion	0.0748773	0.0748773	0.479087	1	0.888363	19.894	4	10	9.43585e-05	13.0079	13.2366	13.1307	11.6119	12.1961	0.526799	0.851485	0.701195	-1.45427	-0.625213	1.39597	1.62476	1.51885	0.584196	2.63165	3.0839	2.86564	1.4992	6.24806	7.27209	6.79809	2.61474	4.02094	4.5706	4.32314	1.58788	1	1	1	0	3	0.75
Cthe_2608	f	3077993	3079387	ATP synthase F1, beta subunit	Energy production and conversion	0.0511562	0.0511562	0.721246	1	0.949337	46.8461	4	10	1.91801e-06	14.5326	15.0153	14.592	13.1178	13.1168	0.512096	1.0522	0.578561	-1.07085	-1.072	1.41479	1.89752	1.4742	-0.00102272	2.66621	3.72571	2.77829	-1.00071	7.66107	10.275	7.98274	-0.00553798	4.76526	5.90696	4.92083	0.00187573	1	1	1	0	3	0.75
Cthe_2609	f	3079400	3079807	ATP synthase epsilon chain	Energy production and conversion	0.0251663	0.0251663	0.772781	1	0.976739	104.974	4	10	4.00708e-08	12.6108	12.7794	12.3356	11.0565	10.7412	0.752399	0.932103	0.459216	-0.903877	-1.23984	1.55426	1.72289	1.27913	-0.31527	2.93683	3.30098	2.42693	-1.24424	11.9994	13.3013	9.87534	-2.43399	6.5342	6.95732	5.74884	1.45335	1	1	1	0	3	0.75
Cthe_2670	f	3150379	3151113	hypothetical protein	Hypothetical	0.155495	0.155495	0.533332	1	0.791748	9.50469	4	10	0.0019423	8.42606	7.77483	7.55012	7.39498	9.08661	0.540748	-0.387086	-0.70724	-0.928272	1.48185	1.03108	0.37985	0.155139	1.69163	2.04356	1.30121	1.11353	3.23021	3.20244	1.17978	0.481846	5.25403	2.02446	0.576111	0.193625	3.43036	1	0	0	1	2	0.5
Cthe_2671	r	3152802	3151579	transposase mutator type	Chromatin structure and dynamics, DNA replication, recombination and repair	0.133862	0.133862	0.358415	1	0.733226	6.87124	4	10	0.00630482	8.23158	8.03868	7.88455	6.90447	7.29182	1.01382	0.665437	0.387075	-1.38294	-0.683393	1.32712	1.13421	0.98008	0.387347	2.50901	2.19499	1.97258	1.30799	4.44248	3.79675	3.28079	1.29664	2.90321	2.45538	2.08208	0.649989	1	1	1	0	3	0.75
Cthe_2724	f	3211435	3215187	DNA-directed RNA polymerase, beta subunit	Transcription, RNA processing and modification	0.13248	0.13248	0.216939	1	0.563801	3.23133	4	10	0.0603078	15.7847	16.1651	16.4431	16.1117	16.7895	-1.25517	-0.248111	0.487858	-0.389345	1.40477	-0.327068	0.0533514	0.331364	0.677729	-1.25446	1.03767	1.2582	1.59962	-1.10055	0.179521	1.115	2.28048	0.527419	0.0649394	0.536214	1.33962	0	0	0	0	0	0
Cthe_2727	f	3219171	3219599	ribosomal protein S12	Translation, ribosomal structure and biogenesis	0.0886777	0.0886777	0.0889555	1	0.287945	1.01097	4	10	0.446589	15.0353	15.2394	15.3098	15.1637	15.4996	-1.23944	-0.0587065	0.348451	-0.496738	1.44643	-0.12839	0.0757216	0.146106	0.335912	-1.09307	1.05389	1.10658	1.26218	-0.528042	0.311429	0.600906	1.38154	0.215392	0.118119	0.250825	0.705101	0	0	0	0	0	0
Cthe_3087	f	3642314	3643123	sporulation transcription factor Spo0A	Signal transduction mechanisms	0.0126704	0.0126704	0.178294	1	0.949239	46.7509	4	10	1.93648e-06	13.348	13.5899	13.5073	13.7767	12.6239	-0.0475514	0.49671	0.310804	0.917255	-1.67722	-0.428716	-0.186871	-0.269479	-1.15287	-1.34604	-1.13829	-1.20537	-2.22355	-4.66466	-2.03326	-2.93208	-12.5438	3.05159	1.15848	1.82427	6.71588	1	0	1	1	3	0.75
