# Supplementary material for: Industrial Robustness: Understanding the Mechanism of Tolerance for the Populus Hydrolysate-Tolerant Mutant Strain of Clostridium thermocellum
Source: PLoS One. 2013 Oct 21;8(10):e78829. doi: 10.1371/journal.pone.0078829 (PMC3804516; doi:10.1371/journal.pone.0078829)
Supplement: File S3 — Cthe_2376-alignment: A text containing the Clustawl alignment of the SNP in Cthe_2376 with the top 100 hits. (TXT) [file pone.0078829.s009.txt]

CLUSTAL W (1.83) multiple sequence alignment of Cthe_2376, gyrB

gb|ABN53578.1|                --------------------------------------MQ-----------------AIN
gi|125974861                  --------------------------------------MQ-----------------AIN
gi|374294499                  --------------------------------------MP-----------------EIA
gi|366163637                  --------------------------------------MS-----------------ENA
gi|220927465                  --------------------------------------MS-----------------DIN
gi|376259386                  --------------------------------------MN-----------------DFN
gi|326202777                  --------------------------------------MN-----------------DFN
gi|344995338                  ------------------------------------------------------MDRIN-
gi|312792288                  ------------------------------------------------------MDRIN-
gi|312126267                  ------------------------------------------------------MDRIQ-
gi|312134087                  ------------------------------------------------------MDRIN-
gi|222528063                  --------------------------------------MI--LKIISLEGENK-LDMIN-
gi|312621133                  --------------------------------------MI--LKIICLEGEIK-LDMVN-
gi|302870737                  ------------------------------------------------------MDRMNP
gi|346722695                  ---------------------------------------------------MK-LATTK-
gi|335039151                  --------------------------------------MT--TQ----------------
gi|15893304                   ---------------------------------------M-------------------S
gi|1790875                    ---------------------------------------M-------------------S
gi|296131558                  --------------------------------------ME------------------QN
gi|440782434                  --------------------------------------M--------------------S
gi|399889393                  --------------------------------------M--------------------S
gi|430751860                  --------------------------------------MT--DS----------------
gi|410723309                  ---------------------------------------M-------------------E
gi|397905911                  ------------------------------------------------------------
gi|390933679                  -----------------------------------------------------------M
gi|289450191                  MAKDIKKTDDNRENDEFLSENEENSDRLINLADNPCALVEDFSEKNDFAELEKNQDEFDT
gi|333895870                  -----------------------------------------------------------M
gi|304315545                  -----------------------------------------------------------M
gi|295694693                  --------------------------------------MA--EK----------------
gi|20806552                   --------------------------------------MSNLKKNDKIKLLDKFLEGRTM
gi|254478916                  --------------------------------------MSNLKKNDKIKLLDKFLEGRTM
gi|433653751                  -----------------------------------------------------------M
gi|403389401                  -----------------------------------------------------------M
gi|333977511                  --------------------------------------ML------------------EQ
gi|15612569                   --------------------------------------MT--------------------
gi|345016457                  -----------------------------------------------------------M
gi|167036441                  -----------------------------------------------------------M
gi|302872928                  ---------------------------------------M-------------------T
gi|404369616                  --------------------------------------ML-------------------E
gi|403382763                  --------------------------------------MT--AN----------------
gi|326390355                  -----------------------------------------------------------M
gi|392956558                  --------------------------------------MS--TD---------------Q
gi|332980610                  -----------------------------------------------------------M
gi|337744370                  --------------------------------------MS--VN----------------
gi|300853238                  --------------------------------------MM-------------------Q
gi|357014909                  --------------------------------------MS--VN----------------
gi|288554611                  --------------------------------------MKVKKVTNE-----------QH
gi|402300224                  --------------------------------------MS-----NE-----------QH
gi|289577274                  -----------------------------------------------------------M
gi|297543507                  -----------------------------------------------------------M
gi|167038684                  -----------------------------------------------------------M
gi|407962968                  -----------------------------------------MAM---------------E
gi|317126747                  --------------------------------------MKKLTM----------------
gi|403236812                  --------------------------------------ME--EK---------------E
gi|18308988                   --------------------------------------ML-------------------E
gi|153939432                  --------------------------------------MS-------------------Q
gi|16077074                   -------------------------------------------M---------------E
gi|384173667                  -------------------------------------------M---------------E
gi|182416761                  ---------------------------------------M-------------------E
gi|110803693                  --------------------------------------ML-------------------E
gi|169343479                  ---------------------------------------M-------------------E
gi|311032261                  ------------------------------------------------------------
gi|430756787                  --------------------------------------MNDVAM---------------E
gi|110799437                  --------------------------------------ML-------------------E
gi|386756586                  -------------------------------------------M---------------E
gi|187777362                  --------------------------------------MS-------------------Q
gi|414154088                  --------------------------------------MD------------------QQ
gi|168183732                  --------------------------------------MP-------------------Q
gi|350264106                  -------------------------------------------M---------------E
gi|170760652                  --------------------------------------MS-------------------Q
gi|424835717                  --------------------------------------MS-------------------Q
gi|255527581                  --------------------------------------MS-------------------E
gi|150014898                  ---------------------------------------M-------------------E
gi|398309108                  -------------------------------------------M---------------E
gi|357006919                  --------------------------------------MT--LN----------------
gi|333372855                  --------------------------------------MN--AK--------------VT
gi|302388606                  -----------------------------------------------------------M
gi|438000917                  ------------------------------------------------------MEVVSL
gi|332798030                  -----------------------------------------------------------M
gi|296330042                  -------------------------------------------M---------------E
gi|148378017                  --------------------------------------MS-------------------Q
gi|168181121                  --------------------------------------MS-------------------Q
gi|385267030                  -----------------------------------------MAM---------------E
gi|311070653                  -------------------------------------------M---------------E
gi|170756292                  --------------------------------------MS-------------------Q
gi|359409915                  ---------------------------------------M-------------------E
gi|333922243                  --------------------------------------MD------------------QQ
gi|147676340                  --------------------------------------MYLALTGDT-----------SN
gi|323703937                  --------------------------------------MD------------------QQ
gi|410458121                  --------------------------------------ME-EKQ---------------T
gi|118445175                  -----------------------------------------------------------M
gi|153952676                  --------------------------------------MP-------------------Q
gi|28209863                   --------------------------------------ME-------------------Q
gi|429765449                  --------------------------------------ML-------------------E
gi|212637854                  --------------------------------------MT--ME---------------Q
gi|375006808                  --------------------------------------MT--ME---------------Q
gi|261417505                  --------------------------------------MT--ME---------------Q
gi|357039045                  --------------------------------------ML--------------------
gi|228995401                  --------------------------------------ME--QK---------------Q
gi|56418540                   ------------------------------------------ME---------------Q
                                                                                          

gb|ABN53578.1|                NEMSKYDESNIQVLEGLEAVRKRPGMYIGSTSSRGLHHLVYEIMDNSIDEALAGFCNEIK
gi|125974861                  NEMSKYDESNIQVLEGLEAVRKRPGMYIGSTSSRGLHHLVYEIMDNSIDEALAGFCNEIK
gi|374294499                  NVNNSYDESNIQVLEGLEAVRKRPGMYIGSTSSRGLHHLVYEIMDNSIDEALAGYCDEIE
gi|366163637                  NLNLSYNESNIQVLEGLEAVRKRPGMYIGSTSSRGLHHLVYEIMDNSIDEALAGYCTEIE
gi|220927465                  N-NSIYDESQIQVLEGLEAVRKRPGMYIGSTSSRGLHHLVYEIVANSIDEALAGRCDIIK
gi|376259386                  N-ASSYDESQIQVLEGLEAVRKRPGMYIGSTSSRGLHHLVYEIVANSVDEALAGRCDTIQ
gi|326202777                  N-TSSYDESQIQVLEGLEAVRKRPGMYIGSTSSRGLHHLVYEIVANSVDEALAGRCDTIQ
gi|344995338                  TNSQEYSASEIQVLEGLEAVRKRPGMYIGSTSQRGLHHLVYEIVDNAIDEAMAGFCKNIE
gi|312792288                  TNSQEYSASEIQVLEGLEAVRKRPGMYIGSTSQRGLHHLVYEIVDNAIDEAMAGFCKNIE
gi|312126267                  NGSQQYSASEIQVLEGLEAVRKRPGMYIGSTSQRGLHHLVYEIVDNAIDEAMAGFCKNIE
gi|312134087                  NSTQEYSASEIQVLEGLEAVRKRPGMYIGSTSQRGLHHLVYEIVDNAIDEAMAGFCKNIE
gi|222528063                  TNSQQYSASEIQVLEGLEAVRKRPGMYIGSTSQRGLHHLVYEIVDNAIDEAMAGFCKNIE
gi|312621133                  TNSQQYSASEIQVLEGLEAVRKRPGMYIGSTSQRGLHHLVYEIVDNAIDEAMAGFCKNIE
gi|302870737                  GEKQEYSASEIQVLEGLEAVRKRPGMYIGSTSQRGLHHLVYEIVDNAIDEAMAGYCKNIE
gi|346722695                  NPNQEYTASEIQVLEGLEAVRKRPGMYIGSTSQRGLHHLVYEIVDNAIDEAMAGFCKNID
gi|335039151                  --EHTYDENQIQVLEGLEAVRKRPGMYIGSTSSKGLHHMVWEIVDNSVDEALAGFCTEIH
gi|15893304                   EKNEIYDESQIQVLEGLEAVRKRPGMYIGSTGTRGLHHLVYEIVDNSIDEALAGYCSHIK
gi|1790875                    EKNEIYDESQIQVLEGLEAVRKRPGMYIGTTGTRGLHHLVYEIVDNSIDEALAGYCSHIK
gi|296131558                  T-NHNYGASQIQVLEGLEAVRRRPGMYIGSTSTRGLHHLVYEVVDNSIDEALAGFCDKIE
gi|440782434                  QNNGNYDESQIQVLEGLEAVRKRPGMYIGSTSLKGLHHLVYEIVDNSIDEALAGFCKNIN
gi|399889393                  ENNEVYDESQIQVLEGLEAVRKRPGMYIGSTSLRGLHHLVYEIVDNSIDEALGGFCENIS
gi|430751860                  --RHGYDESQIQVLEGLEAVRKRPGMYIGSTSSRGLHHLVWEIVDNSIDEALAGFCDYIE
gi|410723309                  QNNKKYDENQIQVLEGLEAVRKRPGMYIGSTSSRGLHHLVYEIVDNSIDEALAGYCRKIE
gi|397905911                  -MSKKYSASEIQVLEGLEAVRKRPGMYIGSTGPRGLHHLVYEIVDNAIDEALAGFCKNID
gi|390933679                  ANDETYGASQIQILEGLEAVRKRPGMYIGSTSSRGLHHLVYEIVDNSIDEALAGYCKNID
gi|289450191                  SNNSKYSESDIQVLEGLEAVRKRPGMYIGDTTLRGLHHLVYEIVANSVDEALAGRCDMIY
gi|333895870                  ANDETYGASQIQILEGLEAVRKRPGMYIGSTSSRGLHHLVYEIVDNSIDEALAGYCKNID
gi|304315545                  ANEETYGASQIQILEGLEAVRKRPGMYIGSTSSRGLHHLVYEIVDNSIDEALAGYCKNID
gi|295694693                  -SNLTYDESQIQVLEGLEAVRKRPGMYIGATSSRGLHHLVWEVVDNSIDEALAGYCDHIV
gi|20806552                   AKDETYTASQIQILEGLEAVRKRPGMYIGSTGSRGLHHLVYEVVDNSIDEALAGYCKNIV
gi|254478916                  AKDETYTASQIQILEGLEAVRKRPGMYIGSTGSRGLHHLVYEVVDNSIDEALAGYCKNIV
gi|433653751                  AKDETYGASQIQILEGLEAVRKRPGMYIGSTSSRGLHHLVYEIVDNSIDEALAGYCKNID
gi|403389401                  DTNKVYDENQIQVLEGLEAVRKRPGMYIGSTSARGLHHLVYEIVDNSIDEALAGFCNNIK
gi|333977511                  EMNNRYGAEEIQVLEGLEAVRRRPGMYIGSTGPRGLHHLVYEVVDNSIDEAMAGFCDRIE
gi|15612569                   REQQAYDESQIQVLEGLEAVRKRPGMYIGSTSSRGLHHLVWEIVDNSIDEAMAGFCDEIG
gi|345016457                  AKDETYTASQIQILEGLEAVRKRPGMYIGSTGSRGLHHLVYEVVDNSIDEALAGYCKNIV
gi|167036441                  AKDETYTASQIQILEGLEAVRKRPGMYIGSTGSRGLHHLVYEVVDNSIDEALAGYCKNIV
gi|302872928                  DKKQSYDASQIQVLEGLEAVRKRPGMYIGSTSSRGLHHLVYEIVDNSIDEALAGFCKNID
gi|404369616                  KSNQSYDESQIQVLEGLEAVRKRPGMYIGSTSSRGLHHLVYEIVDNSIDEALAGFCTEIS
gi|403382763                  --SHTYDENQIQVLEGLEAVRKRPGMYIGSTSSKGLHHLVWEVVDNSIDEALAGFCDRID
gi|326390355                  AKDETYTASQIQILEGLEAVRKRPGMYIGSTGSRGLHHLVYEVVDNSIDEALAGYCKNIV
gi|392956558                  QVEQHYDESDIQVLEGLEAVRKRPGMYIGATNVKGLHHLVWEIVDNSIDEALAGYCDEIT
gi|332980610                  AESGAYDASQIQVLEGLEPVRKRPGMYIGSTGPRGLHHLVYEVVDNSIDEVLAGFCDTIK
gi|337744370                  -PGTTYDESQIQVLEGLEAVRKRPGMYIGSTSARGLHHLVWEVVDNSIDEALAGYCTRIE
gi|300853238                  EKKQTYDENQIQVLEGLEAVRKRPGMYIGSTSSRGLHHLVYEIVDNSIDEALAGYCDKIN
gi|357014909                  -PGTTYDESQIQVLEGLEAVRKRPGMYIGSTSSRGLHHLVWEVVDNSIDEALAGYCTRIH
gi|288554611                  SEQQSYDESQIQVLEGLEAVRKRPGMYIGSTSGRGLHHLVWEIVDNSIDEAMAGHCDTIQ
gi|402300224                  SEQQSYDASQIQVLEGLEAVRKRPGMYIGSTSARGLHHLVWEIVDNSIDEAMAGFCDQID
gi|289577274                  AKDETYTASQIQILEGLEAVRKRPGMYIGSTGSRGLHHLVYEVVDNSIDEALAGYCKNIV
gi|297543507                  AKDETYTASQIQILEGLEAVRKRPGMYIGSTGSRGLHHLVYEVVDNSIDEALAGYCKNIV
gi|167038684                  AKDETYTASQIQILEGLEAVRKRPGMYIGSTGSRGLHHLVYEVVDNSIDEALAGYCKNIV
gi|407962968                  QQQNSYDENQIQVLEGLEAVRKRPGMYIGSTNSKGLHHLVWEIVDNSIDEALAGYCTDIN
gi|317126747                  -EQQSYDESQIQVLEGLEAVRKRPGMYIGSTSGRGLHHLVWEIVDNSIDEAMAGYCDTIT
gi|403236812                  LQQQEYDESQIQVLEGLEAVRKRPGMYIGSTSGKGLHHLVWEIVDNSIDEALAGYCDEIN
gi|18308988                   QNNQNYDASQIQVLEGLEAVRKRPGMYIGSTSSRGLHHLVYEIVDNSIDEALAGYCKNIK
gi|153939432                  ENKQVYDESQIQVLEGLEAVRKRPGMYIGSTSLRGLHHLVYEIVDNSIDEALAGFCTHIE
gi|16077074                   QQQNSYDENQIQVLEGLEAVRKRPGMYIGSTNSKGLHHLVWEIVDNSIDEALAGYCTDIN
gi|384173667                  QQQNSYDENQIQVLEGLEAVRKRPGMYIGSTNSKGLHHLVWEIVDNSIDEALAGYCTDIN
gi|182416761                  QNNRKYDENQIQVLEGLEAVRKRPGMYIGSTSSRGLHHLVYEIVDNSIDEALAGYCKKIE
gi|110803693                  QNNQNYDASQIQVLEGLEAVRKRPGMYIGSTSSRGLHHLVYEIVDNSIDEALAGYCKNIK
gi|169343479                  QNNQNYDASQIQVLEGLEAVRKRPGMYIGSTSSRGLHHLVYEIVDNSIDEALAGYCKNIK
gi|311032261                  MQENSYDESNIQVLEGLEAVRKRPGMYIGSTSAKGLHHLVWEIVDNSIDEALAGYCSEIN
gi|430756787                  QQQNSYDENQIQVLEGLEAVRKRPGMYIGSTNSKGLHHLVWEIVDNSIDEALAGYCTDIN
gi|110799437                  QNNQNYDASQIQVLEGLEAVRKRPGMYIGSTSSRGLHHLVYEIVDNSIDEALAGYCKNIK
gi|386756586                  QQQNSYDENQIQVLEGLEAVRKRPGMYIGSTNSKGLHHLVWEIVDNSIDEALAGYCKDIN
gi|187777362                  ENKQVYDESQIQVLEGLEAVRKRPGMYIGSTSLRGLHHLVYEIVDNSIDEALAGFCTHIE
gi|414154088                  QQTNKYSADQIQVLEGLEAVRRRPGMYIGSTSARGLHHLVYEVVDNSIDEALAGYCDKIA
gi|168183732                  ENKQVYDESQIQVLEGLEAVRKRPGMYIGSTSLRGLHHLVYEIVDNSIDEALAGFCTHIE
gi|350264106                  QQQNSYDENQIQVLEGLEAVRKRPGMYIGSTNSKGLHHLVWEIVDNSIDEALAGYCTDIN
gi|170760652                  ENKQVYDESQIQVLEGLEAVRKRPGMYIGSTSLRGLHHLVYEIVDNSIDEALAGFCTHIE
gi|424835717                  ENKQVYDESQIQVLEGLEAVRKRPGMYIGSTSLRGLHHLVYEIVDNSIDEALAGFCTHIE
gi|255527581                  QKKQVYDENQIQVLEGLEAVRKRPGMYIGSTSARGLHHLVYEIVDNSIDEALAGFCKNIE
gi|150014898                  QNNRKYDENQIQVLEGLEAVRKRPGMYIGSTSSRGLHHLVYEIVDNSIDEALAGYCNKIE
gi|398309108                  QQQNSYDENQIQVLEGLEAVRKRPGMYIGSTNSKGLHHLVWEIVDNSIDEALAGYCTDIN
gi|357006919                  --QNTYDESQIQVLEGLEAVRKRPGMYIGSTSSRGLHHLVWEVVDNSIDEALAGFCTKID
gi|333372855                  VEKKNYDESQIQVLEGLEAVRKRPGMYIGATSSRGLHHLVWEVVDNSIDEALAGRCDTIQ
gi|302388606                  EKKTVYDETKIEVLEGLEHVRLRPGMYIGSTDSRGLHHLVYEVVDNSIDEALAGFCKNIL
gi|438000917                  EKKNVYDENKIEVLEGIEHVRLRPGMYIGSTDSRGLHHLVYEVVDNSIDEAMAGYCKNIK
gi|332798030                  EKKNVYDENKIEVLEGIEHVRLRPGMYIGSTDSRGLHHLVYEVVDNSIDEAMAGYCKNIK
gi|296330042                  QQQNSYDENQIQVLEGLEAVRKRPGMYIGSTNSKGLHHLVWEIVDNSIDEALAGYCTDIN
gi|148378017                  ENKQVYDESQIQVLEGLEAVRKRPGMYIGSTSLRGLHHLVYEIVDNSIDEALAGFCTHIE
gi|168181121                  ENKQVYDESQIQVLEGLEAVRKRPGMYIGSTSLRGLHHLVYEIVDNSIDEALAGFCTHIE
gi|385267030                  QQQNSYDENQIQVLEGLEAVRKRPGMYIGSTNSKGLHHLVWEIVDNSIDEALAGYCTDIN
gi|311070653                  QQQNSYDENQIQVLEGLEAVRKRPGMYIGSTNSKGLHHLVWEIVDNSIDEALAGYCSEIN
gi|170756292                  ENKQVYDESQIQVLEGLEAVRKRPGMYIGSTSLRGLHHLVYEIVDNSIDEALAGFCTHIE
gi|359409915                  QNNREYDENQIQVLEGLEAVRKRPGMYIGSTSPRGLHHLVYEIVDNSIDEALAGYCKKIE
gi|333922243                  --INKYSADQIQVLEGLEAVRRRPGMYIGSTSSRGLHHLVYEVVDNSIDEALAGFCNRIS
gi|147676340                  NNNSKYGAEEIQILEGLEAVRRRPGMYIGSTSARGLHHLVYEVVDNSIDEAMAGFCDRIE
gi|323703937                  --INKYSADQIQVLEGLEAVRRRPGMYIGSTSSRGLHHLVYEVVDNSIDEALAGFCNRIS
gi|410458121                  VVETSYDANQIQVLEGLEAVRKRPGMYIGSTSGKGLHHLVWEIVDNSIDEALAGYCTEIK
gi|118445175                  ENKQVYDESQIQVLEGLEAVRKRPGMYIGTTGIRGLHHLVYEIVDNSIDEALAGFCQNIE
gi|153952676                  EKKQTYDENQIQILEGLEAVRKRPGMYIGSTSLRGLHHLVYEIVDNSIDEALAGYCDKID
gi|28209863                   DKKQKYDESQIQVLEGLEAVRKRPGMYIGSTGARGLHHLVYEIVDNSIDEALAGYCDKID
gi|429765449                  ENKQSYDESQIQVLEGLEAVRKRPGMYIGTTSSRGLHHLVYEIVDNSIDEALAGFCKNIK
gi|212637854                  REQIVYDESQIQVLEGLEAVRKRPGMYIGSTGPKGLHHLVWEIVDNSIDEALAGFCTEIN
gi|375006808                  RVEQTYDASQIQVLEGLEAVRKRPGMYIGSTGPKGLHHLVWEIVDNSIDEALAGYCTNID
gi|261417505                  RVEQTYDASQIQVLEGLEAVRKRPGMYIGSTGPKGLHHLVWEIVDNSIDEALAGYCTNID
gi|357039045                  DNNTRYGAEEIQVLEGLEAVRRRPGMYIGSTSARGLHHLVYEVVDNSIDEAMAGYCDKID
gi|228995401                  MQENSYDESQIQVLEGLEAVRKRPGMYIGSTSGKGLHHLVWEIVDNSIDEALAGYCDEIN
gi|56418540                   RVEQTYDASQIQVLEGLEAVRKRPGMYIGSTGPKGLHHLVWEIVDNSIDEALAGYCTNID
                                   *    *  *** * ** ******* *   **** * *   *  **   * *  * 

gb|ABN53578.1|                VIIHKDNSITNIDNGRGIPVGIHPKLGISTVEVVHTILHAGGKFDGQGYKVSGGLHGVGA
gi|125974861                  VIIHKDNSITNIDNGRGIPVGIHPKLGISTVEVVHTILHAGGKFDGQGYKVSGGLHGVGA
gi|374294499                  ITINPDNSITNIDNGRGIPVGIHPKMGIPTVEVVHTILHAGGKFGGEGYSVSGGLHGVGA
gi|366163637                  ITINPDNSITNIDNGRGIPVGIHPKMGIPTVEVVHTILHAGGKFGGEGYTVSGGLHGVGA
gi|220927465                  VIVHKDNSVTVTDNGSGIPVGIHPKMGIPTLEVVHTILHAGGKFGSGAYSVSGGLHGVGA
gi|376259386                  VIVHKDNSITVTDNGSGIPVGIHPKMGIPTLEVVHTILHAGGKFGSGAYSVSGGLHGVGA
gi|326202777                  VIVHKDNSITVTDNGSGIPVGIHPKMGIPTLEVVHTILHAGGKFGSGAYSVSGGLHGVGA
gi|344995338                  VVIHKDNSVTVIDDGRGIPVDIHPKLQKSGVEVVFTVLHAGGKFNERVYKVSGGLHGVGA
gi|312792288                  VVIHKDNSVTVIDDGRGIPVDIHPKLQKSGVEVVFTVLHAGGKFNERVYKVSGGLHGVGA
gi|312126267                  VVIHKDNSVTVIDDGRGIPVDIHPKLQKSGVEVVFTVLHAGGKFNERVYKVSGGLHGVGA
gi|312134087                  VVIHKGNSVTVIDDGRGIPVDIHPKLGKSGVEVVFTVLHAGGKFNERVYKVSGGLHGVGA
gi|222528063                  VVIHKDNSVTVIDDGRGIPVDIHPKLQKSGVEVVFTVLHAGGKFNERVYKVSGGLHGVGA
gi|312621133                  VVIHKDNSVTVIDDGRGIPVDIHPKLQKSGVEVVFTVLHAGGKFNERVYKVSGGLHGVGA
gi|302870737                  VIIHKDNSVTVIDDGRGIPVDIHPKLQKSGVEVVFTVLHAGGKFNERVYKVSGGLHGVGA
gi|346722695                  VIIHRDNSVTVLDDGRGIPVDIHPKLQKSGVEVVFTVLHAGGKFNESVYKVSGGLHGVGA
gi|335039151                  VTVHEDNSVTVSDNGRGIPVGIHEKMGRPAVEVIMTVLHAGGKFGGEGYKVSGGLHGVGA
gi|15893304                   VFIHKDNSVTVSDDGRGMPIGIHHKMKKPTVEVIMTILHAGGKFGGGAYRVSGGLHGVGA
gi|1790875                    VFIHKDNSVTVSDDGRGMPIGIHHKMKKPTVEVIMTILHAGGKFGGGAYRVSGGLHGVGA
gi|296131558                  VIIHHDNSITVIDNGRGIPVDIHPKIGKPAVEVVLTILHAGGKFGGDGYKVSGGLHGVGV
gi|440782434                  VVIHKDNSVSVTDDGRGMPVGIHHKMNKPTVEVIMTVLHAGGKFGGGGYKVSGGLHGVGA
gi|399889393                  ITIHEDNSVSIVDDGRGMPVGIHHKMNKPTVEVIMTVLHAGGKFGGSGYKVSGGLHGVGA
gi|430751860                  VVIRQDGSVTVIDNGRGIPVGEHPKMKRPTLEVVLTVLHAGGKFGGEGYKVSGGLHGVGV
gi|410723309                  VNINEDNSIKVTDDGRGMPVGIHPKMGKSTVEVIMTILHAGGKFGGEGYKVSGGLHGVGA
gi|397905911                  VFIHKDNSITVIDDGRGIPVDIHPKLKKSAVEVVFTVLHAGSKFGGGGYKVSGGLHGVGA
gi|390933679                  VIIHKDNSVSVIDDGRGIPTDIHPQTGKSGVEVALTVLHAGGKFNNDVYKVSGGLHGVGL
gi|289450191                  LTINHDGSITVEDDGSGIPIGIHPTKGIPTVEVVHTILHAGGKFGGGAYSVSGGLHGVGA
gi|333895870                  VIIHKDNSVSVIDDGRGIPTDIHPQTGKSGVEVALTVLHAGGKFNNDVYKVSGGLHGVGL
gi|304315545                  VVIHKDNSVSVIDDGRGIPTDIHPQTGKSGVEVALTVLHAGGKFNNDVYKVSGGLHGVGL
gi|295694693                  VRVNPDNSVTVIDNGRGIPVGTHPKLGKPTVEVVLTVLHAGGKFDGKGYKVSGGLHGVGV
gi|20806552                   VTIHKDNSITVEDDGRGIPTDIHPKVGKPAVEVALTMLHAGGKFNNDAYKVSGGLHGVGV
gi|254478916                  VTIHKDNSITVEDDGRGIPTDIHPKVGKPAVEVALTMLHAGGKFNNDAYKVSGGLHGVGV
gi|433653751                  VIIHKDNSVSVIDDGRGIPTDIHPQTGKSGVEVALTVLHAGGKFNNDVYKVSGGLHGVGL
gi|403389401                  VTIHEDNSITVEDDGRGMPVGIHPKLKIPTVEVIMTVLHAGGKFGGGGYKVSGGLHGVGA
gi|333977511                  VIVHKDNSVTVIDNGRGIPVDIHPKTGLPAVETVLTMLHAGGKFGGTVYKVSGGLHGVGV
gi|15612569                   VVIEEDNSITVTDNGRGIPVGIHEKMGRPAVEVIMTVLHAGGKFGGGGYKVSGGLHGVGA
gi|345016457                  VTIHKDNSITVEDDGRGIPTDIHPKVGKPAVEVALTMLHAGGKFNNDAYKVSGGLHGVGV
gi|167036441                  VTIHKDNSITVEDDGRGIPTDIHPKVRKPAVEVALTMLHAGGKFNNDAYKVSGGLHGVGV
gi|302872928                  VIIHEDNSISVKDDGRGMPVGMHAKMNRPAVEVIMTILHAGGKFGGGGYKVSGGLHGVGA
gi|404369616                  VAINEDNSITVIDNGRGMPTGIHPKMGKSTVEVIMTVLHAGGKFGGGGYKVSGGLHGVGA
gi|403382763                  VIIHKDNSITVIDNGRGIPVGMNTKLQKSTLEVVMTVLHAGGKFGGEGYKVSGGLHGVGV
gi|326390355                  VTIHKDNSITVEDDGRGIPTDIHPKVGKPAVEVALTMLHAGGKFNNDAYKVSGGLHGVGV
gi|392956558                  VTVEKDNSITVTDNGRGIPVGIHEKMGRPAVEVIMTVLHAGGKFGGGGYKVSGGLHGVGA
gi|332980610                  IIIHKDNSITVEDNGRGIPVGIHPKTGRSAVEVALTMLHAGSKFGGGGYKVSGGLHGVGV
gi|337744370                  VIVHKDNSITVIDNGRGIPVGEHPKLKKSTLEVVLTVLHAGGKFGGEGYKVSGGLHGVGV
gi|300853238                  VIIHKDNSITVTDNGRGMPVGMHHKMKKPTVEVIMTILHAGGKFGGGGYKVSGGLHGVGA
gi|357014909                  VIVHRDNSVTVIDNGRGIPVGENPKLKKSTVEVVLTVLHAGGKFGGEGYKVSGGLHGVGV
gi|288554611                  VTIEEDNSITVEDNGRGIPVGIHEKMGRPAVEVIMTVLHAGGKFGGGGYKVSGGLHGVGA
gi|402300224                  VLIEEDNSITVIDNGRGIPVGIHEKMGRPAVEVIMTVLHAGGKFGGGGYKVSGGLHGVGA
gi|289577274                  VTIHKDNSITVEDDGRGIPTDIHPKVGKPAVEVALTMLHAGGKFNNDAYKVSGGLHGVGV
gi|297543507                  VTIHKDNSITVEDDGRGIPTDIHPKVGKPAVEVALTMLHAGGKFNNDAYKVSGGLHGVGV
gi|167038684                  VTIHKDNSITVEDDGRGIPTDIHPKVGKPAVEVALTMLHAGGKFNNDAYKVSGGLHGVGV
gi|407962968                  IQIEKDNSITVVDNGRGIPVGIHEKMGRPAVEVIMTVLHAGGKFDGSGYKVSGGLHGVGA
gi|317126747                  VTIEEDNSITVEDNGRGIPVGIHEKMGRPAVEVIMTVLHAGGKFGGGGYKVSGGLHGVGA
gi|403236812                  VIIEEDNSITVKDNGRGIPVGIQEKMGRPAVEVIMTILHAGGKFDGGGYKVSGGLHGVGA
gi|18308988                   VYIHKDNSVTVVDDGRGMPVGIHPKMGKPTVEVIMTVLHAGGKFGGGGYKVSGGLHGVGA
gi|153939432                  VFIHKDNSITVVDDGRGMPVGMHSKVKKPAVEVIMTILHAGGKFGGGGYKVSGGLHGVGA
gi|16077074                   IQIEKDNSITVVDNGRGIPVGIHEKMGRPAVEVIMTVLHAGGKFDGSGYKVSGGLHGVGA
gi|384173667                  IQIEKDNSITVVDNGRGIPVGIHEKMGRPAVEVIMTVLHAGGKFDGSGYKVSGGLHGVGA
gi|182416761                  VNINKDNSITVIDDGRGMPVGIHPKMGKSTVEVIMTILHAGGKFGGGGYKVSGGLHGVGA
gi|110803693                  VYIHKDNSITVVDDGRGMPVGIHPKMGKPTVEVIMTVLHAGGKFGGGGYKVSGGLHGVGA
gi|169343479                  VYIHKDNSVTVVDDGRGMPVGIHPKMGKPTVEVIMTVLHAGGKFGGGGYKVSGGLHGVGA
gi|311032261                  VIVEKDNSITVKDNGRGIPVGIHEKMGRPAVEVIMTVLHAGGKFGGGGYKVSGGLHGVGA
gi|430756787                  IQIEKDNSITVVDNGRGIPVGIHEKMGRPAVEVIMTVLHAGGKFDGSGYKVSGGLHGVGA
gi|110799437                  VYIHKDNSVTVVDDGRGMPVGIHPKMGKPTVEVIMTVLHAGGKFGGGGYKVSGGLHGVGA
gi|386756586                  IQIEKDNSITVVDNGRGIPVGIHEKMGRPAVEVIMTVLHAGGKFDGSGYKVSGGLHGVGA
gi|187777362                  VFIHKDNSITVVDDGRGMPVGMHSKVKKPAVEVIMTILHAGGKFGGGGYKVSGGLHGVGA
gi|414154088                  VTVHRDNSVTVEDNGRGIPVDIHPKVGKPAVEVVLTMLHAGGKFGGGGYKVSGGLHGVGV
gi|168183732                  VFIHKDNSITVVDDGRGMPVGMHSKVKKPAVEVIMTILHAGGKFGGGGYKVSGGLHGVGA
gi|350264106                  IQIEKDNSITVIDNGRGIPVGIHEKMGRPAVEVIMTVLHAGGKFDGSGYKVSGGLHGVGA
gi|170760652                  VFIHKDNSITVVDDGRGMPVGMHSKVKKPAVEVIMTILHAGGKFGGGGYKVSGGLHGVGA
gi|424835717                  VFIHKDNSITVVDDGRGMPVGMHSKVKKPAVEVIMTILHAGGKFGGGGYKVSGGLHGVGA
gi|255527581                  VFIHKDNSITVTDDGRGMPVGMHPKMKKPTVEVIMTVLHAGGKFGGGGYKVSGGLHGVGA
gi|150014898                  VYINEDNSITVNDDGRGMPVGIHPKMGKSTVEVIMTILHAGGKFGGGGYKVSGGLHGVGA
gi|398309108                  ILIEKDNSITVIDNGRGIPVGIHEKMGRPAVEVIMTVLHAGGKFDGSGYKVSGGLHGVGA
gi|357006919                  VTIHEDNSITVIDNGRGIPVGEHPKLKKPTLEVVLTVLHAGGKFGGEGYKVSGGLHGVGV
gi|333372855                  VTVNEDNSVTVEDNGRGIPVGIQPKVGRPAVEVVMTVLHAGGKFDNEGYKFSGGLHGVGV
gi|302388606                  VTINKDGSITVDDDGRGIPVKIHPKVGKPALEVALTMLHAGGKFGTGGYKVSGGLHGVGV
gi|438000917                  VTINKDNSVTVEDDGRGIPVKIQPKVGKSALEVALTMLHAGGKFNSGGYKVSGGLHGVGV
gi|332798030                  VTINKDNSVTVEDDGRGIPVKIQPKVGKSALEVALTMLHAGGKFNSGGYKVSGGLHGVGV
gi|296330042                  IQIEKDNSITVIDNGRGIPVGIHEKMGRPAVEVIMTVLHAGGKFDGSGYKVSGGLHGVGA
gi|148378017                  VFIHKDNSITVVDDGRGMPVGMHSKVKKPAVEVIMTILHAGGKFGGGGYKVSGGLHGVGA
gi|168181121                  VFIHKDNSITVVDDGRGMPVGMHSKVKKPAVEVIMTILHAGGKFGGGGYKVSGGLHGVGA
gi|385267030                  IEIEKDNSITVKDNGRGIPVGIQEKMGRPAVEVIMTVLHAGGKFDGSGYKVSGGLHGVGA
gi|311070653                  IEIEKDNSITVRDNGRGIPVGIQEKMGRPAVEVIMTVLHAGGKFDGSGYKVSGGLHGVGA
gi|170756292                  VFIHKDNSITVVDDGRGMPVGMHSKVKKPAVEVIMTILHAGGKFGGGGYKVSGGLHGVGA
gi|359409915                  VYINEDNSITVTDDGRGMPVGIHPKMGKSTVEVIMTILHAGGKFGGGGYKVSGGLHGVGA
gi|333922243                  VVIHKDNSVTVEDNGRGIPVDLHPKVGKPAVEVVLTMLHAGGKFGGGGYKVSGGLHGVGV
gi|147676340                  VILNEDGSATVIDNGRGIPVDIHPKTGRPAVEVVMTMLHAGGKFGGGGYKVSGGLHGVGV
gi|323703937                  VVIHKDNSVTVEDNGRGIPVDLHPKVGKPAVEVVLTMLHAGGKFGGGGYKVSGGLHGVGV
gi|410458121                  VTIEADNSITVTDNGRGIPVGIQEKMGRPAVEVIMTVLHAGGKFGGGGYKVSGGLHGVGA
gi|118445175                  VLIHKDNCITVKDDGRGMPVGIHPKMKKPTVEVIMTVLHAGGKFGGGGYKVSGGLHGVGA
gi|153952676                  VVIHEDNSVTVADNGRGMPVGIHHKIKKPTVEVIMTILHAGGKFGGGGYKVSGGLHGVGA
gi|28209863                   IYINEDNSITIEDNGRGMPVGLHPKMNKPTVEVIMTILHAGGKFGGGGYKVSGGLHGVGA
gi|429765449                  VTINEDNSITVIDDGRGMPVGLHPKMGKSTVEVIMTVLHAGGKFGGGGYKVSGGLHGVGA
gi|212637854                  VIVEEDNSITVIDNGRGIPVGIHEKMGRPAVEVIMTVLHAGGKFGGGGYKVSGGLHGVGA
gi|375006808                  VTIGKDNSITVADNGRGIPVDIHEATGRPAVEVIMTVLHAGGKFGGGGYKVSGGLHGVGA
gi|261417505                  VTIGKDNSITVADNGRGIPVDIHEATGRPAVEVIMTVLHAGGKFGGGGYKVSGGLHGVGA
gi|357039045                  IIIHHDNTVTVVDNGRGIPVGIHPKMGLPAVEVVLTKLHAGGKFGGGGYKVSGGLHGVGV
gi|228995401                  VSIEEDNSIRVTDNGRGIPVGIQEKMGRPAVEVIMTVLHAGGKFGGGGYKVSGGLHGVGA
gi|56418540                   VTIGKDNSITVADNGRGIPVDIHEATGRPAVEVIMTVLHAGGKFGGGGYKVSGGLHGVGA
                                          * * * *            *   * **** **    *  ******** 

gb|ABN53578.1|                SVVNALSEFLEVEVF--RDGHIYRQRYERGKPVTPVEIIGDT--NLTGTKTTFKPDPEIF
gi|125974861                  SVVNALSEFLEVEVF--RDGHIYRQRYERGKPVTPVEIIGDT--NLTGTKTTFKPDPEIF
gi|374294499                  SVVNALSEYLEVEVY--REGNIYRQRYERGKVVSKLEVIGKT--DRTGTKTTFKPDPLIF
gi|366163637                  SVVNALSEYLEVEVY--RDGNIYKQRYERGNVATKLEVIGTT--EKTGTKTTFKPDSLIF
gi|220927465                  SVVNALSESMEVEVK--REGHIYRQKYSRGKPLTSVDIVGDT--DETGTITTFKPDPEIF
gi|376259386                  SVVNALSESMEVEVK--REGHIYKQKYSRGKPVTSVEIVGET--EESGTITTFKPDPEIF
gi|326202777                  SVVNALSESMEVEVK--REGHIYRQKYSRGKPITSVEIIGET--EDSGTITTFKPDPDIF
gi|344995338                  SVVNALSRYLEVEVY--RDGKVYYQRYERGKPTCELKVIGET--NSTGTKVTFLPDDEIF
gi|312792288                  SVVNALSRYLEVEVY--RDGKVYYQRYERGKPTCELKVIGET--NRTGTKVTFLPDDEIF
gi|312126267                  SVVNALSRYLEVEVY--RDGKVYYQRYERGKPTCELKVIGTT--DRTGTKVTFLPDDEIF
gi|312134087                  SVVNALSRYLEVEVY--RDGKIYYQRYERGRPTCELKVIGTT--DKTGTKVTFLPDDEIF
gi|222528063                  SVVNALSRYLEVEVY--RDGKVYYQRYERGKPTCELKVIGTT--DRTGTKVTFLPDDEIF
gi|312621133                  SVVNALSRYLEVEVY--RDGKVYYQRYERGKPTCELKVIGTT--DRTGTKVTFLPDDEIF
gi|302870737                  SVVNALSCYLEVEVY--RDGKVYYQRYEKGKPVCELKVIGTT--DKTGTKVTFLPDDEIF
gi|346722695                  SVVNALSRYLEVEVY--RDGKVYYQKYERGKPVCDLKVIGQT--QRTGTKVTFLPDDEIF
gi|335039151                  SVVNALSEWLEVKVH--RDGHIYYQRYRRGVPEFDLKVIGQT--ARTGTTITFKPDPEIF
gi|15893304                   SVVNALSETCEVEVK--TEGHIWKQTYHRGKVASPFEKIGDS--DEHGTKIYFKPDPEIF
gi|1790875                    SVVNALSETCEVEVK--TEGHIWKQTYHRGKVASPFEKIGDS--DEHGTKIYFKPDPEIF
gi|296131558                  SVVNALSEWLEVEVK--RDNHIYHQRYERGLPVTELKIIGDS--NSTGTKITFKPDHEIF
gi|440782434                  SVVNALSETCEVIVK--REGHIWRQMYHRGNVASPFEKIGDT--EEHGTKINFKPDPEIF
gi|399889393                  SVVNALSETCEVIVK--REGHIWRQLYHRGNVASPFEEIGDT--EEHGTQINFKPDSDIF
gi|430751860                  SVVNALSEHLCVEVK--RDGHIHRQEYKRGVPLYDVRIVGDT--DETGTIITFKPDPEIF
gi|410723309                  SVVNALSEECTVTVK--RDGHIWQQKYSRGKVLNELTQIGDS--DETGTETYFKPDVEIF
gi|397905911                  SVVNALSKWLIVEVK--RDGKIFRQKYERGKPVSELEVIGEA--EETGTKVTFLADDEIF
gi|390933679                  SVVNALSKKLEVIVK--QNGKVYQQKYERGVPKTDLTVIGET--DETGTTITFSPDGEIF
gi|289450191                  SVVNALSEWM--DVYVKREGNIYKISFARGVVTEPLKIIGHCPINETGTKTVFMPDKEIF
gi|333895870                  SVVNALSKNLEVIVK--QNGKVYQQKYERGVPKTDLTVIGET--DETGTTITFSPDGEIF
gi|304315545                  SVVNALSKRLEVIVK--QNGKVYEQKYERGVPKSDLKIIGDT--DETGTTITFAPDDEIF
gi|295694693                  SVVNALSEWLEVEVW--REGSAYRQRYSRGVPVTPLERLGPT--DRTGTQVTFKPDPEIF
gi|20806552                   SVVNALSERLEVIVK--QRGKVFRQVYERGVPKTPLEVIGET--EETGTIITFKPDKEIF
gi|254478916                  SVVNALSERLEVIVK--QRGKVFRQVYERGVPKTPLEVIGET--EETGTIITFKPDKEIF
gi|433653751                  SVVNALSKRLEVIVK--QNGKVYEQKYERGVPKSELKIIGDT--DETGTMIRFKPDDEIF
gi|403389401                  SVVNALSEICTVEVK--RDGHIWKETFSRGKVLSPFEVAGDT--DDHGTRIYFKADPEIF
gi|333977511                  SVVNALSEWLEVEIR--RDGHVYHQRYERGKAVTPLKTVGTA--NATGTKVSFKPDAEIF
gi|15612569                   SVVNALSTMLEVEVH--REGKVHYQKFHRGVPAADLEVIGTT--DRTGTKIHFKPDGDIF
gi|345016457                  SVVNALSEKLEVIVK--QHGKIYRQIYERGVPKTDLEVIGET--EETGTTITFKPDKEIF
gi|167036441                  SVVNALSEKLEVIVK--QHGKIYRQRYERGVPKTDLEVIGET--EETGTTITFKPDKEIF
gi|302872928                  SVVNALSETCIVTVS--IDGKIHRQEFHRGNVATELEVIGET--EEHGTEVFFTPDHEIF
gi|404369616                  SVVNALSEWCEVTVS--REGDIWQQKYSRGNAVTDLSKIGKT--EEHGTKVSFKPDTEIF
gi|403382763                  SVVNALSEHVIVQVS--RDGKIYQQEYRRGIPQYDVKVVGDT--ERTGTKTTFLPDPEIF
gi|326390355                  SVVNALSEKLEVIVK--QHGKIYRQIYERGVPKTDLEVIGET--EETGTTITFKPDKEIF
gi|392956558                  SVVNALSSEMDVTVY--RDGHIHHQKYHRGVPVSDLEVIGET--TERGTKIHFVPDTEIF
gi|332980610                  SVVNALSEWLIVTVK--QNGHIYRQRYERGKPVTDLEVIGDT--DETGTTISFKPDYQVF
gi|337744370                  SVVNALSKKLEVQVK--REGKVYQQEYRCGAPQYDIKEIGES--EMTGTQVTFWPDEEIF
gi|300853238                  SVVNALSEICEVEVK--RESHIWRQVFKRGKVASGLDIIGDS--EEHGTKIHFKPDAEIF
gi|357014909                  SVVNALSKKLIVEVK--REGKVHQQEYRCGVPQQELQVIGES--DETGTKVTFWPDEQIF
gi|288554611                  SVVNALSTKLEVEVH--RENQVYYQEYHRGVPAADLAVIGET--EKRGTIIRFKPDPEIF
gi|402300224                  SVVNALSTMLEVEIE--RDGNLYHQKYHQGVPAADLAIIGKS--ENSGTKTHFKPDPEIF
gi|289577274                  SVVNALSEKLEVVVK--QRGKIFRQTYERGVPKTELEIIGET--EETGTTITFKPDKEIF
gi|297543507                  SVVNALSEKLEVVVK--QRGKIFRQTYERGVPKTDLEIIGET--EETGTTITFKPDKEIF
gi|167038684                  SVVNALSEKLEVVVK--QRGKIFRQTYERGVPKTDLEIIGET--EETGTTITFKPDKEIF
gi|407962968                  SVVNALSTELDVTVH--RDGKIHRQTYKRGVPVTDLEIIGET--DHTGTTTHFVPDPEIF
gi|317126747                  SVVNALSTKLEVEVH--LDGKVHYQMFERGVPSADLKVIGET--DKTGTIIKFKPDNEIF
gi|403236812                  SVVNALSTSLEVYVH--RDGKIHYIAFERGHVVTELKVVGET--DHTGTTTHFKPDGEIF
gi|18308988                   SVVNALSELCEVIVT--RDGYVWKQSYKRGAVLTGLERIGEA--EGSGTKVHFKPDHEIF
gi|153939432                  SVVNALSEQCEVEVR--REGHIWKQRFERGITKTGLDIVGDT--EDHGTKIYFKPDIEIF
gi|16077074                   SVVNALSTELDVTVH--RDGKIHRQTYKRGVPVTDLEIIGET--DHTGTTTHFVPDPEIF
gi|384173667                  SVVNALSTELDVTVH--RDGKIHRQTYKRGVPVTDLEIIGET--DHTGTTTHFVPDPEIF
gi|182416761                  SVVNALSEECRVTVK--REGAIWQQEYSKGKVLTDVEKIGES--SESGTQVYFKPDAEIF
gi|110803693                  SVVNALSELCEVIVT--RDGYVWKQSYKRGAVLTGLEKIGEA--EGSGTKVHFKPDHEIF
gi|169343479                  SVVNALSELCEVIVT--RDGYVWKQSYKRGAVLTGLEKIGEA--EGSGTKVHFKPDHEIF
gi|311032261                  SVVNALSSELKIYVH--RDGKIHYQQFNKGVPNEDLKIIGET--DVTGTIIHFVPDEEIF
gi|430756787                  SVVNALSTELDVTVH--RDGKIHRQTYKRGVPVTDLEIIGET--DHTGTTTHFVPDPEIF
gi|110799437                  SVVNALSELCEVIVT--RDGYVWKQSYKRGAVLTGLEKIGEA--EGSGTKVHFKPDHEIF
gi|386756586                  SVVNALSTELDVTVH--RDGKIHRQTYKRGVPVSDLEIIGET--DHTGTTTHFVPDPEIF
gi|187777362                  SVVNALSEHCNVEVR--RDGHIWLQKYERGIPKTGLDIVGDT--EDHGTKIYFKPDVEIF
gi|414154088                  SVVNALSEILSVEIK--RNGHIYRQEFARGIPTTELKIIGKS--KSTGTKVTFKPDAEIF
gi|168183732                  SVVNALSEHCNVEVR--RDGHIWLQKYERGIPKTGLDIVGDT--EKHGTKIYFKPDVEIF
gi|350264106                  SVVNALSTELVVTVH--RDGKIHRQTYKRGVPVSDLEIIGET--DHTGTTTHFVPDPEIF
gi|170760652                  SVVNALSEQCEVEVR--REGHIWKQKFERGITKTGLDIVGDT--EDHGTKIYFKPDIEIF
gi|424835717                  SVVNALSEHCNVEVR--RDGHIWLQKYERGIPKTGLDIVGDT--EKHGTKIYFKPDVEIF
gi|255527581                  SVVNALSELCEVEVK--REGHIWKQAFERGKVKTGLEIVGDS--EGHGTKIHFKPDAEIF
gi|150014898                  SVVNALSEECTVTVN--RDGHIWQQKYSKGKVLNELTKVGDS--DQTGTQTYFKPDAEIF
gi|398309108                  SVVNALSTELDVTVH--RDGKIHRQVYNRGIPVSDLEVIGET--DHTGTTTHFVPDPEIF
gi|357006919                  SVVNALSESLVATVK--RDGHIYQQEFKRGVPQYGVKVIGDT--DEYGTVITFKPDAEIF
gi|333372855                  SVVNALSEWLEVQVK--REGKIHVQRYRKGVPESDLQVTGKT--KETGTRITFKPDPEIF
gi|302388606                  SVVNALSKWLEVEVK--RDGFKYFQRYERGKPVTEVKKIGEA--SDTGTKITFMPDDQIF
gi|438000917                  SVVNALSSWMEVEVK--RDGGIFYQKYERGKPVTDVIRKGDT--EETGTKITFMPDNEIF
gi|332798030                  SVVNALSSWMEVEVK--RDGGIFYQKYERGKPVTDVIRKGDT--EETGTKITFMPDNEIF
gi|296330042                  SVVNALSTELVVTVH--RDGKIHRQTYKRGVPVSDLEIIGET--DHTGTTTHFVPDPEIF
gi|148378017                  SVVNALSEQCEVEVR--REGHIWKQKFERGITKTGLDIVGDT--EDHGTKIYFKPDIEIF
gi|168181121                  SVVNALSEQCEVEVR--REGHIWKQKFERGITKTGLDIVGDT--EDHGTKIYFKPDIEIF
gi|385267030                  SVVNALSTTLDVTVH--RDGKIHYQAYERGVPVADLEVIGDT--DKTGTITHFVPDPEIF
gi|311070653                  SVVNALSTTLDVTVH--RDGKIHYQAYERGVPMADVEVIGET--DTTGTITHFVPDPEIF
gi|170756292                  SVVNALSEQCEVEVR--REGHIWKQKFERGITKTGLDIVGDT--EDHGTKIYFKPDIEIF
gi|359409915                  SVVNALSEECTVTVK--RDGHIWEQKYSKGKVLTEVTQIGNS--DETGTETYFKPDAGIF
gi|333922243                  SVVNALSEKLEVEIK--RNGNIYHQAYSRGVPVSELKIIGKS--KSTGTKVTFKPDPEIF
gi|147676340                  SVVNALSLWLEVEVK--RDGKVYYQRYSRGIPVTGLLVKGKS--SATGTKVTFMPDPEIF
gi|323703937                  SVVNALSEKLEVEIK--RNGNIYHQAYSRGVPVSELKIIGKS--KSTGTKVTFKPDPEIF
gi|410458121                  SVVNALSTELEVFVH--LDGKIHYIKFERGAVVEELKVIGET--DKTGTIVHFSPDPEIF
gi|118445175                  SVVNALSKECNVEVR--RDGHIWSQNYKKGKVVSELTIVGDT--DEHGTSVYFKPDDEIF
gi|153952676                  SVVNALSEICEVEVK--REKHVWKQVFKRGKVATGLEIIGDS--EEHGTKIYFKPDKEIF
gi|28209863                   SVVNALSSECRVEVK--RDGYVWRQVYEKGIAVTGLEKIGET--SQHGTKTYFKPDPTIF
gi|429765449                  SVVNALSEYCEVTVT--REGYVWQQKYSRGNVLCDLTKIGED--DGHGTKVVFKPDHEIF
gi|212637854                  SVVNALSEELEVYVH--RDGNIHYQKYKRGVPCSDLQVVGET--DRTGTTIHFKPDPEIF
gi|375006808                  SVVNALSEWLEVYVY--RDGKIHYQRYERGEPCTDLQVIGET--DRTGTTTRFKPDPEIF
gi|261417505                  SVVNALSEWLEVYVY--RDGKIHYQRYERGEPCTDLQVIGET--DRTGTTTRFKPDPEIF
gi|357039045                  SVVNALSEWLEVEVR--RDGFIYHQRFERGVSVTSLKTIGKA--KNTGTKVTFKPDPEIF
gi|228995401                  SVVNALSTELEVFVH--REGKIHYQKYERGIPAADLKVIGET--DHTGTITRFKPDPEIF
gi|56418540                   SVVNALSEWLEVYVY--RDGKIHYQRYERGEPCTDLQVIGET--DRTGTTTRFKPDPEIF
                              *******                      *         *       **   *  *   *

gb|ABN53578.1|                -EVTEFDFEVLLTRLRELAFLNKGLKIILRDER-PEEPVEKHLHYEGGIVSFVEYMDRNK
gi|125974861                  -EVTEFDFEVLLTRLRELAFLNKGLKIILRDER-PEEPVEKHLHYEGGIVSFVEYMDRNK
gi|374294499                  -EKIEFDYETLLNRFRELAFLNKGLTIRLIDKR-KEEPVVKELHYEGGIISFVEHLNRNK
gi|366163637                  -EEMEFSFDILLNRFRELAFLNKGLMITLIDKR-PEEPIVKKLHYEGGIISFVEYMNRNK
gi|220927465                  -EEIVYDFDAMISRYREMAFLNKGINIKLIDER-PEESVEKNLHYEGGIISFVEYLNKSK
gi|376259386                  -EDIVFDFDAMITRYREMAFLNRGIKIKLIDER-PDEIIEKNLHYEGGIISFVEYLNKTK
gi|326202777                  -EDIVFDFDVMITRYREMAFLNRGIKIQLIDQR-PDEIIEKNLHYEGGIISFVEYLNKTK
gi|344995338                  -ETIEFDGDVILQRLRELAFLNKGIRIVFVDER-EKNAKPIELKYDGGIAEFVKFLNRNK
gi|312792288                  -ETIEFDGDVILQRLRELAFLNKGIRIVFVDER-EKNAKPIELKYDGGIAEFVKFLNRNK
gi|312126267                  -ETIEFDGDVILQRLRELAFLNKGIRIVFVDER-EKNVKPIELKYNGGIAEFVKFLNRNK
gi|312134087                  -ETIEFDGDVILQRLRELAFLNKGIRIVFLDER-EKNPKPVELKYDGGIAEFVKFLNRNK
gi|222528063                  -ETIEFDGDVILQRLRELAFLNKGIRIVFVDER-EKNVKPVELKYDGGIAEFVKFLNRNK
gi|312621133                  -ETIEFDGDVILQRLRELAFLNKGIRIVFVDER-EKNVKPVELKYDGGIAEFVKFLNRNK
gi|302870737                  -ETIEFDGDVILQRLRELAFLNKGIRIVFLDER-EKNPKPVELKYDGGIAEFVKFLNRNK
gi|346722695                  -ETIEFDADVLLQRLRELAFLNKGIRITFTDER-EKNPKTIELKYDGGIAEFVKFLNRNK
gi|335039151                  EETTEFDYETLRNRLREIAFLNKGLKIIFKDER-MEQAQPDIFVYEGGIASFVEYINRAR
gi|15893304                   -EDTEYDYDTLSQRLRELAFLNKGIKIELTDER-H--DKNEIFHYEGGLKSFVSYLNRNK
gi|1790875                    -EDTEYDYDTLSQRLRELAFLNKGIKIELTDER-H--DKNEIFHYEGGLKSFVSYLNRNK
gi|296131558                  -EDLVFNFETLSQRLKELSFLNKGLTIILKDER-DGN--EKTFQHEGGIIDFVKHLNKNK
gi|440782434                  -DEIEFNYDTLAQRLRELAFLNKGIKINFVDER-Q--DKKEVFHYEGGIKSFVSYLNRNK
gi|399889393                  -EEIEFSYDTLAQRLRELAFLNKGIKINFIDER-H--DKEDTFHYEGGIKSFVSYLNRNK
gi|430751860                  TETTEFEYDTLQTRIRELAFLNKGIKIVLRDER--TGASDT-YKYDGGIIEFVQYLNRNR
gi|410723309                  -DETIYDFEILSQRLRELAFLNKGIYIKLIDKR-Y--DKEEVFHYEGGIKSFVSYLNRNK
gi|397905911                  -ETTEYEYDVLSQRLRELAFLNKGIAINLIDER-V--DKKETYHYEGGIKEFVKYLNRNK
gi|390933679                  -ETLEYDYDVLSQRLRELSFLNKGVKIRLVDER-DG--KEDVFHYEGGVVEFVKYLNRNK
gi|289450191                  -PDIHFNYDNMLTRYREMAFLNKEITIVFRDERPEEEVVEKVLHYDGGIISFVEYMNLHK
gi|333895870                  -ETLEYDYDVLSQRLRELSFLNKGVKIRLVDER-DG--KEDVFHYEGGIVEFVKYLNRNK
gi|304315545                  -ETLEYDYDILSQRLRELSFLNKGVRIRLMDER-DG--KEDVFHYEGGIVEFVKYLNRNK
gi|295694693                  -EDVVFQYDILQGRLRELAFLNAGITIILEDAR--DGRRQE-FAYQGGIRSFVEYLNRSK
gi|20806552                   -EEIVFDYDILAQRLRELAFLNKGINIKLIDER-DG--KEEVFNYEGGLIAFVKYLNRNK
gi|254478916                  -EEIVFDYDILAQRLRELAFLNKGINIKLIDER-DG--KEEVFNYEGGLIAFVKYLNRNK
gi|433653751                  -ETLEYDYDVLSQRLRELSFLNKGVRIRLMDER-DG--KEDVFHYEGGIVEFVKYLNRNK
gi|403389401                  -DDVTYDYDTLSQRLRELSFLNKGIRITLTDER-EG--KSQEFHYEGGIKSFVEYLNRNK
gi|333977511                  -EELVFNHETLSQRLRELSFLNRGIKIIFRDER-TGQ--EIVYQHDGGIRDFVRYLNKNK
gi|15612569                   TETTVFEYDTLASRLRELAFLNKGLRIKITDMR-EEE-KSDEFHYEGGIASFVEHLNRTR
gi|345016457                  -EETVFDYDVLAQRLRELAFLNKGINIKLIDER-HG--KEEVFNYEGGIISFVKYLNRNK
gi|167036441                  -EETVFDYDVLAQRLRELAFLNKGINIKLIDER-DG--KEEVFNYEGGIISFVKYLNRNK
gi|302872928                  -ETLEFDYDTLVQRLRELAFLNKGINISIEDRR-N--DKSDSFHYDGGIKSFVSYLNRNK
gi|404369616                  -EETEYDFDILANRLRELAFLNKGIKIILSDAR-EEG-KTEVYHYEGGIKEFVSYLSRNK
gi|403382763                  KETTVYEYDILQSRIRELAFLNKGIEINILDER--TDEKNS-FKYDGGIKSFVEYLNEKR
gi|326390355                  -EETVFDYDVLAQRLRELAFLNKGINIKLIDER-HG--KEEVFNYEGGIISFVKYLNRNK
gi|392956558                  TETTEYDFATLSQRIRELAYLNRGIKICAVDQR-EENPTKQEFHYEGGIKSYVEHINRSR
gi|332980610                  -EELEYNYDTLRNRFRELAFLNKEVTITLIDER-DD--KKEEFHYEGGIVSFVEYLNKNK
gi|337744370                  TETTEYDFDTLQSRIRELAFLNKGIEIVLTDER--TDISQT-FIYEGGIISFVEHLNQNR
gi|300853238                  -DEIEYDYDTLAQRLRELAFLNKGIKIRLEDER-D--DKEEIFHYEGGIKSFVTYLNRNK
gi|357014909                  TETTEYSYETLQSRIRELAFLNKGIEITLTDER--TDVSQS-FFYEGGIISFVEFLNQNR
gi|288554611                  TETTEYEYDILATRLRELAFLNKGLTITITDKR-EEN-KSSTYFYEGGIASFVEHLNRSK
gi|402300224                  QETIVYDYDTLALRLRELAFLNKGLTITITDKR-EDG-KSAKYYYEGGIASFVKHLNRTK
gi|289577274                  -EETVFNYDVLAQRLRELAFLNKGINIRLIDER-DG--KEEVFNYEGGIISFVKYLNRNK
gi|297543507                  -EETVFNYDVLAQRLRELAFLNKGINIKLIDER-DG--KEEVFNYEGGIISFVKYLNRNK
gi|167038684                  -EETVFNYDVLAQRLRELAFLNKGINIRLIDER-DG--KEEVFNYEGGIISFVKYLNRNK
gi|407962968                  SETTEYDYDLLANRVRELAFLTKGVNITIEDKR-EGQERKNEYHYEGGIKSYVEYLNRSK
gi|317126747                  TETTEYDYDTLANRLRELAFLNRGLRILISDKR-NDG-KKAEYFYEGGISSFVEHLNRTK
gi|403236812                  TETLEYDFDTLATRLRELAFLTRGVKITIEDKR-EEN-KRREYHYEGGIKSYVEHLNRTK
gi|18308988                   -EETEYDFEILSQRLRELAFLNKGINITLIDER-EDEVKEEVYHYEGGIKSFVSYLNRNK
gi|153939432                  -DELEFEYDTLAQRLRELAFLNKGIKISLTDER-Y--DKKEMFHYEGGLRSFVLYLNRNK
gi|16077074                   SETTEYDYDLLANRVRELAFLTKGVNITIEDKR-EGQERKNEYHYEGGIKSYVEYLNRSK
gi|384173667                  TETTEYDYDLLANRVRELAFLTKGVNITIEDKR-EGQERKNEYHYEGGIKSYVEYLNRSK
gi|182416761                  -DEVIFDFEILAQRLRELAFLNKGIYIKLVDLR-EENEKEEVFHYEGGIKSFVSYLNRNK
gi|110803693                  -EETEYDFEILSQRLRELAFLNKGINITLIDER-EDEVKEEVYHYEGGIKSFVSYLNRNK
gi|169343479                  -EETEYDFEILSQRLRELAFLNKGINITLIDER-EDEVKEEVYHYEGGIKSFVSYLNRNK
gi|311032261                  TETKEYDYDTLAHRLRELAFLNKGIRITIEDKR-EETPKKNEYHYEGGIASYVEHLNRTK
gi|430756787                  SETTEYDYDLLANRVRELAFLTKGVNITIEDKR-EGQERKNEYHYEGGIKSYVEYLNRSK
gi|110799437                  -EETEYDFEILSQRLRELAFLNKGINITLIDER-EDEVKEEVYHYEGGIKSFVSYLNRNK
gi|386756586                  TETTEYDYDLLANRVRELAFLTKGVNITIEDKR-EGQERKNEYHYEGGIKSYVEYLNRSK
gi|187777362                  -DELEFEYDTLAQRLRELAFLNKGIKISLTDER-Y--DKQEMFHYEGGLRSFVLYLNRNK
gi|414154088                  -EELVFSLETLTQRIRELAYLNKGVKITLKDER-KDPPVEQVFQFEGGIKDFVKHLNKTK
gi|168183732                  -DELEFEYDTLAQRLRELAFLNKGIKISLTDER-Y--DKQEMFHYEGGLRSFVLYLNRNK
gi|350264106                  TETTEYDYDLLANRVRELAFLTKGVNITIEDKR-EGQERKNEYHYEGGIKSYVEYLNRSK
gi|170760652                  -DELEFEYDTLAQRLRELAFLNKGIKISLTDER-Y--DKKEMFHYEGGLRSFVLYLNRNK
gi|424835717                  -DELEFEYDTLAQRLRELAFLNKGIKISLTDER-Y--DKQEMFHYEGGLRSFVLYLNRNK
gi|255527581                  -EEVDYDYDTLAQRLRELAFLNRNIRINLSDER-I--DKLEVFHYEGGIKSFVSYLNRNK
gi|150014898                  -DEIVFDFEILSQRLRELAFLNKGIYIRLVDKR-D--EKEEVFHYEGGIKSFVSYLNRNK
gi|398309108                  TETTEYEYDLLANRVRELAFLTKGVNITIEDKR-EGQERKNEYHYEGGIKSYVEYLNRSK
gi|357006919                  TETTVYDYEVLQSRIRELAFLNKELEINLKDER--TGASHS-YKYEGGIISFVEYLNQNR
gi|333372855                  TETTEYDYEILQNRLRELAFLNQGLRIMLSDER-GEGKSNE-FKYDGGIRSFVEHLNKNR
gi|302388606                  -EDTSFNYDILAQRLREQAFLNRGLKIEIKDLR-TG--KEQVFHYEGGIVSFVKYLNRNK
gi|438000917                  -EDTVFSQDILTQRLREQAFLNRGIRIELFDER-TG--NSNVFHYEGGIVSFVKYLNRKR
gi|332798030                  -EDTVFSQDILTQRLREQAFLNRGIRIELFDER-TG--NSNVFHYEGGIVSFVKYLNRKR
gi|296330042                  TETTVYDYDLLANRVRELAFLTKGVNITIEDKR-EGQERKNEYHYEGGIKSYVEYLNRSK
gi|148378017                  -DELEFEYDTLAHRLRELAFLNKGIKISLTDER-Y--DKKEMFHYEGGLRSFVLYLNRNK
gi|168181121                  -DELEFEYDTLAHRLRELAFLNKGIKISLTDER-Y--DKKEMFHYEGGLRSFVLYLNRNK
gi|385267030                  KETTEYDYDLLSNRVRELAFLTKGVNITIEDKR-EGQERKNEYHYEGGIKSYVEYLNRSK
gi|311070653                  TETTVYDYDLLSSRVRELAFLTKGVKITIEDKR-EEKEQKNEYCYEGGIKSYVEYLNRSK
gi|170756292                  -DELEFEYDTLAHRLRELAFLNKGIKISLTDER-Y--DKKEMFHYEGGLRSFVLYLNRNK
gi|359409915                  -DEIVFDFEVLSQRLRELAFLNKGIYIKLVDKR-D--EKEEIFHYEGGIKSFVSYLNRNK
gi|333922243                  -EETTFSLETLAQRLRELAYLNKGVKITIKDER-KDPPVEQTFQFDGGIRDFVKHLNRNK
gi|147676340                  -EDLIFNQDILAQRLRELSFLNMGVKIILKDRR-SGQ--ETVFQHDGGIMDFVRYLNKSK
gi|323703937                  -EETTFSLETLVQRLRELAYLNKGVKITIKDER-KDPPVEQTFQFDGGIRDFVKHLNRNK
gi|410458121                  QETTVYEYDVLATRLRELAFLNRGLNLIIEDKR-PEG-KTQHWCYEGGIISYVEHLNRSR
gi|118445175                  -EEVEFDYSTLAQRLRELAFLNKGIKIILVDER-EGNERRDEFHYEGGIKSFVSFLNRNK
gi|153952676                  -DEVDFDYDMLSQRLRELAFLNKGIAITLKDER-S--GKEELFHYEGGIKSFVTYLNRNK
gi|28209863                   -DELEFEYDVLVQRLREMAFLNKGINITIEDKR-V--DKKEDFHYEGGIKSFVLYLNRTK
gi|429765449                  -ETTEFEFEILSSRLRELAFLNKGICITLEDKR-EEEEKIEKYHYEGGIKEFVSYLNRNK
gi|212637854                  TETTEYDYDTLAHRLRELAFLNKGIRITLEDRR-GEN-RRNEYYYEGGISSYVKHLNRTK
gi|375006808                  TETTEFDYETLATRLRELAFLNRGLKITLTDER-VDS-RKNEYVYEGGIRSYVRHLNRTR
gi|261417505                  TETTEFDYETLATRLRELAFLNRGLKITLTDER-VDS-RKNEYVYEGGIRSYVRHLNRTR
gi|357039045                  -EELEFSQDTLVQRLRELSFLTKGVKITFIDER-TEQ--QCVYQHSGGIRDFVLYLNKNK
gi|228995401                  KETTEYDFDTLATRMRELAFLNRNIKLIIEDKR-ENKQKK-EFHYEGGIKSYVEHLNRSK
gi|56418540                   TETTEFDYETLATRLRELAFLNRGLKITLTDER-VDS-RKNEYVYEGGIRSYVRHLNRTR
                                           *  *   *         * *             **    *       

gb|ABN53578.1|                DPLHE-P-IYFDG-YKDGC--YVEIAMQYNKDVYVENIHSFANNISTAEGGTHLTGFKTA
gi|125974861                  DPLHE-P-IYFDG-YKDGC--YVEIAMQYNKDVYVENIHSFANNISTAEGGTHLTGFKTA
gi|374294499                  EVIHQPP-IYFES-LKDGN--HVEIAMQYN-DTYNENIYSFANNIATTEGGTHLTGFKTA
gi|366163637                  GVIQEHP-IYIDC-SKDGS--NVEISMQYN-DTYVENIFSFANNIATTEGGTHLTGFKTA
gi|220927465                  EPLHDEV-IYLEG-SRDAN--IVEVAMQYN-DSYNESVFTYANNIATTEGGTHLTGFRAA
gi|376259386                  EPLHDKV-IYFEG-TRDAN--IVEVAMQYN-DNYNETVFSYANNIATTEGGTHLTGFRTA
gi|326202777                  EPLHDKV-IYFEG-IRDAN--IVEVAMQYN-DNYNETVFSYANNIATTEGGTHLTGFRSA
gi|344995338                  EVLHQEP-IYIEG-EKND--ILIEVAIQYT-EDFGENIYSFANNIATIDGGTHLIGFKTA
gi|312792288                  EVLHQEP-IYIEG-EKND--ILIEVAVQYT-EDFGENIYSFANNIATIDGGTHLIGFKTA
gi|312126267                  EVLHQEP-IYIEG-EKND--ILIEVAVQYT-EDFGENIYSFANNIATIDGGTHLIGFKTA
gi|312134087                  EVLHQEP-IYIEG-EKND--ILIEVAMQYT-DDFGENIYSFANNIATIDGGTHLIGFKTA
gi|222528063                  EVLHQEP-IYIEG-EKND--ILIEVAVQYT-EDFGENIYSFANNIATIDGGTHLIGFKTA
gi|312621133                  EVLHQEP-IYIEG-EKND--ILIEIAIQYT-EDFGENIYSFANNIATIDGGTHLIGFKTA
gi|302870737                  EVLHQEP-IYIEG-EKND--ILIEVAVQYT-DDFGENIYSFANNIATIDGGTHLIGFKTA
gi|346722695                  EVLHPEP-IYIEG-EKNQ--ILVEVAIQYT-DQFGENIYSFANNIATIDGGTHLVGFKAA
gi|335039151                  EVLH-EP-IYIED---EKEGVYVEIALQYN-DSFASNLFSFANNIHTYEGGTHESGFKSA
gi|15893304                   EVVFKEP-IYVEGSIDSN--YSVEIALQYN-DGYNENIFSFANNIHTIEGGTHLAGFKTA
gi|1790875                    EVVFKEP-IYVEGSIDSN--YSVEIALQYN-DGYNENIFSFANNIHTIEGGTHLAGFKTA
gi|296131558                  DVLHPEP-IYFEG---EKDDVMVEIALQYN-DGYTENIFSFVNNIHTHEGGTHEAGFKTA
gi|440782434                  EPIFPEP-IYIEG-YKNE--YMVEIALQYN-DGYAENLFSFANNIDTVEGGTHLSGFKTA
gi|399889393                  EPVFPEP-IYIEG-YKDD--YAVEIALQYN-DGYAENLFSFANNIDTVEGGTHLAGFKSA
gi|430751860                  EPLH-EQPIYIEG---MRDNIQVEIALQYN-DSYNENIYSFANNIHTHEGGTHESGFKSA
gi|410723309                  VPLHEEP-IYIEG-LKDN--VSVEIALQYN-DGYTENIFTFANNIDTVEGGTHLIGFKTA
gi|397905911                  EVLHDEP-IYFEA-SKDD--TVVEIALQYN-DGYNENIFSFANNISTTEGGTHVSGFKTA
gi|390933679                  EVLHPEP-IYMES-KSDT--YEVEVAMQYN-DTYTENIFSFANNIDTREGGTHLIGFKTA
gi|289450191                  EPLF-PKPIYFASSINNS---YVEVALQYN-NTYAENIYSYANNIATPEGGTHLTGFKSA
gi|333895870                  EVLHPEP-IYMES-KSDT--YEVEVAMQYN-DSYTENIFSFANNIDTREGGTHLIGFKTA
gi|304315545                  EVLHPEP-IYMES-KSDT--YEVEVAMQYN-DSYTENIFSFANNIDTREGGTHLIGFKAA
gi|295694693                  EVLH-QPPVYIAA---EKDDVMVEVALQYN-DGYVPSLYSFANNIHTHEGGTHESGFKSA
gi|20806552                   EVLHEEP-IYMEA-KNTD--YEVEVCMQYN-DSYNENIYSFANNIDTKEGGTHLIGFKSA
gi|254478916                  EVLHEEP-IYMEA-KNTD--YEVEVCMQYN-DSYNENIYSFANNIDTKEGGTHLIGFKSA
gi|433653751                  EVLHPEP-IYMES-KSDT--YEVEVAMQYN-DSYTENIFSFANNIDTREGGTHLIGFKAA
gi|403389401                  GKIHNEP-IYIEG-IKDD--CTVEIALQYN-DSYNENLFSFANNIDTIEGGTHLVGFKAA
gi|333977511                  EVLHNRP-IYVFG---ERDNVQVEVALQYT-EGYVESLFSYVNNIHTVDGGTHEAGFKSA
gi|15612569                   ETLH-ETPIHIEG---EKQGVYVEIAVQYN-DGFTSNIYSFANNINTHEGGTHESGFKTG
gi|345016457                  EVLHEEP-IYMEA-KNSD--YEVEVCMQYN-DSYTENIFSFANNIDTREGGTHLVGFKAA
gi|167036441                  EVLHEEP-IYMEA-KNSD--YEVEVCMQYN-DSYTENIFSFANNIDTREGGTHLVGFKAA
gi|302872928                  EALFPEP-IYIEG-IQND--ILVEIALQYN-DTYQENIFSFANNIDTAEGGTHLAGFKNA
gi|404369616                  EVLHQDP-IYIEG-EKDG--IIVEISLQYN-DSYTENLYSFANNIDTIEGGTHLSGFKTA
gi|403382763                  EVLHDEP-IYTEG---TKDNIQVEIALQYN-DSFTENIYSFANNINTHEGGTHESGFKSA
gi|326390355                  EVLHEEP-IYMEA-KNSD--YEVEVCMQYN-DSYNENIFSFANNIDTREGGTHLVGFKAA
gi|392956558                  EVLH-E-PIFIEG---EKEGISLEIALQYN-DSYTSNIYSFANNISTHEGGTHESGFKTA
gi|332980610                  SPLHKEA-IYISG-MRDD--VQVEVAIQYN-DSYVESVYAFANNIETPEGGTHLSGFRSA
gi|337744370                  EPVH-QPPIYVEG---EKDHIQVEVALQYN-DSYTENIYSFANNINTHEGGTHESGFKSA
gi|300853238                  QPIHKEP-IYVEG-KKDD--YSVEIAIQYN-DGYTENIFAFANNIDTVEGGTHLAGFKSA
gi|357014909                  EALH-QA-IYVEG---QKDNIQVEIALQYN-DSYTENIYSFANNINTHEGGTHESGFKSA
gi|288554611                  EVLH-DEPIHIEA---EKDGLNVEVAVQYN-DGYVSNIYSFANNISTHEGGTHESGFKTG
gi|402300224                  EVLH-DEPIHIEG---EKDGLNVEVAVQYN-DGYVGNLYSFANNISTHEGGTHESGFKTA
gi|289577274                  EVLHEEP-IYMEA-KNTD--YEVEVCMQYN-DTYTENIFSFANNIDTREGGTHLVGFKSA
gi|297543507                  EVLHEEP-IYMEA-KNTD--YEVEVCMQYN-DTYTENIFSFANNIDTREGGTHLVGFKSA
gi|167038684                  EVLHEEP-IYMEA-KNTD--YEVEVCMQYN-DTYTENIFSFANNIDTREGGTHLVGFKSA
gi|407962968                  EVVH-EEPIYIEG---EKDGITVEVALQYN-DSYTSNIYSFTNNINTYEGGTHEAGFKTG
gi|317126747                  EPIH-EPPVFIES---EKDGISVEIAMQYN-DSFASNLYSFANNINTHEGGTHESGFKTA
gi|403236812                  EVIH-EEPVFVEG---EREGIAIEIALQYN-DSYTSNIYSFANNIHTYEGGTHESGFKTA
gi|18308988                   EVLHDEP-IYVEG-LKDG--IAVEVSLQYH-DGFNENIFTFANNIDTVEGGTHLAGFKTA
gi|153939432                  EKLHQQP-IYVDK-NKDG--CIVEIAMQYN-DGYAENIFSFANNIDTIEGGTHLAGFKSA
gi|16077074                   EVVH-EEPIYIEG---EKDGITVEVALQYN-DSYTSNIYSFTNNINTYEGGTHEAGFKTG
gi|384173667                  EVVH-EEPIYIEG---EKDGITVEVALQYN-DSYTSNIYSFTNNINTYEGGTHEAGFKTG
gi|182416761                  VALHEEP-IYIEG-IKDN--VSVEVALQYN-DGYTENIFSFANNIDTVEGGTHLVGFKTA
gi|110803693                  EVLHDEP-IYVEG-LKDG--IAVEVSLQYH-DGFNENIFTFANNIDTVEGGTHLAGFKTA
gi|169343479                  EVLHDEP-IYVEG-LKDG--IAVEVSLQYH-DGFNENIFTFANNIDTVEGGTHLAGFKTA
gi|311032261                  EVIH-EEVVFVEG---EKDGISIEVALQYN-DSYTSNLYSFANNISTYEGGTHESGFKTA
gi|430756787                  EVVH-EEPIYIEG---EKDGITVEVALQYN-DSYTSNIYSFTNNINTYEGGTHEAGFKTG
gi|110799437                  EVLHDEP-IYVEG-LKDG--IAVEVSLQYH-DGFNENIFTFANNIDTVEGGTHLAGFKTA
gi|386756586                  EVVH-EEPIYIEG---EKDGITVEVALQYN-DSYTSNIYSFTNNINTYEGGTHEAGFKTG
gi|187777362                  EKLHQQP-IYVDK-NKDG--CIVEIAMQYN-DGYAENIFSFANNIDTIEGGTHLAGFKSA
gi|414154088                  QVLHPKP-IYISG---EREQVIVEAALQYN-DGYTETMLSYANNIHTVDGGTHEIGLKTA
gi|168183732                  EKLHQQP-IYVDK-NKDG--CIVEIAMQYN-DGYAENIFSFANNIDTIEGGTHLAGFKSA
gi|350264106                  EVVH-EEPIYIEG---EKDGITVEVALQYN-DSYTSNIYSFTNNINTYEGGTHEAGFKTG
gi|170760652                  EKLHQQP-IYVDK-NKDG--CIVEIAMQYN-DGYAENIFSFANNIDTIEGGTHLAGFKSA
gi|424835717                  EKLHQQP-IYVDK-NKDG--CIVEIAMQYN-DGYAENIFSFANNIDTIEGGTHLAGFKSA
gi|255527581                  QVINKEP-IYVEG-NKQD--CSVEISIQYN-DGYTENIFSFANNIDTVEGGTHLAGFKSA
gi|150014898                  VPLHEEP-IYIEG-VKDN--ISVEVALQYN-DGYTENIFSFANNIDTVEGGTHLVGFKTA
gi|398309108                  EVVH-EEPIYIEG---EKDGITVEVALQYN-DGYTSNIYSFTNNINTYEGGTHEAGFKTG
gi|357006919                  EPLN-QPPIYVEG---NKDNIQVEIAIQYN-DNFNENIYSFANNIHTHEGGTHESGFKSA
gi|333372855                  ESLH-QPPIFIEG---EKEELVVQIALQYN-DGFSSNLYSYANNIHTHEGGTHEAGFKSA
gi|302388606                  DVLHEDP-IYMRA-ASQEGEWEVEVALQYN-DSYAENVLSFANNINTQEGGTHLVGFKSA
gi|438000917                  DVLHEKP-IYMSA-ARDD--MEVEVAMQYN-DSYLETVLTFANNINTHEGGTHLSGFRTA
gi|332798030                  DVLHEKP-IYMSA-ARDD--MEVEVAMQYN-DSYLETVLTFANNINTHEGGTHLSGFRTA
gi|296330042                  EVVH-EEPIYIEG---EKDGITVEVALQYN-DSYTSNIYSFTNNINTYEGGTHEAGFKTG
gi|148378017                  EKLHQQP-IYVDE-NKDG--CIVEIAMQYN-DGYAENIFSFANNIDTIEGGTHLAGFKSA
gi|168181121                  EKLHQQP-IYVDE-NKDG--CIVEIAMQYN-DGYAENIFSFANNIDTIEGGTHLAGFKSA
gi|385267030                  EVVH-EEPIYIEG---EKDGITVEVALQYN-DSYTSNIYSFTNNINTYEGGTHEAGFKTG
gi|311070653                  EVVH-EEPIYIEG---TKDGITVEVALQYN-DSYTSNIYSFANNINTYEGGTHEAGFKTG
gi|170756292                  EKLHQQP-IYVDE-NKDG--CIVEIAMQYN-DGYAENIFSFANNIDTIEGGTHLAGFKSA
gi|359409915                  VPLHDEP-IYIEG-VKDN--IAVEVALQYN-DGYTENIFSFANNIDTVEGGTHLVGFKTA
gi|333922243                  QVLHSKP-IYVTG---EKEQIIVEIALQYN-DTYNENILSFANNIHTVDGGTHEIGFKTA
gi|147676340                  TPLHGKP-IYIQK---QKDDVLVEVALQYT-DTYVESILSYANNINTIDGGTHEAGFKAA
gi|323703937                  QVLHSKP-IYVTG---EKEQIIVEIALQYN-DTYNENILSFANNIHTVDGGTHEIGFKTA
gi|410458121                  EVIH-EEPVYVMG---EKDGITAEVALQYN-DSYVSNIYSFANNIHTYEGGTHEVGFKTA
gi|118445175                  QTLHAEP-IYVEG-NKDD--YLVEVGLQYN-DTYNENIFSFANNIDTVEGGTHLAGFKTA
gi|153952676                  QTIHKEP-IYVEG-IKGD--YSVEIAFQYN-NGYSENIFSFANNIDTIEGGTHLAGFKSA
gi|28209863                   EVLHKEP-IYIEG-MKDE--HMVEISIQYN-DGYAENIFSFANNISTIEGGTHLAGFKSA
gi|429765449                  EVLHESP-IYVEG-EKDG--IIAEIALQYN-DGYNENLYSFANNIDTIEGGTHLAGFKSA
gi|212637854                  ETLH-EEPIYIEG---EKDGIQVEIALQYN-DGYTSNIYSFANNIHTHEGGTHELGFKTA
gi|375006808                  EVLH-EEPIYIAG---ERDGIAVEIALQYN-DGYTSNIYSFVNNIHTHEGGTHESGFKMA
gi|261417505                  EVLH-EEPIYIAG---ERDGIAVEIALQYN-DGYTSNIYSFVNNIHTHEGGTHESGFKMA
gi|357039045                  SVQH-KP-VYFED---TKDQIMVEVAFQYT-DGFVENLFSYVNNIHTIDGGTHETGFRTA
gi|228995401                  QPIH-EEPVYVDG---SKDGIQVEVSLQYN-EGYTNNIYSFTNNIHTYEGGTHEVGFKTA
gi|56418540                   EVLH-EEPIYIAG---ERDGIAVEIALQYN-DGYTSNIYSFVNNIHTHEGGTHESGFKMA
                                                         **             *** *  ****  *    

gb|ABN53578.1|                ITKVLNDYAKKFNFLKENDKNLLGEDVREGLTAVISVKIPDPQFEGQTKTKLGNSEVRSF
gi|125974861                  ITKVLNDYAKKFNFLKENDKNLLGEDVREGLTAVISVKIPDPQFEGQTKTKLGNSEVRSF
gi|374294499                  ITKVFNDYCRKYNYLKENDKNLLGEDVREGLTAVISVKLHEPQFEGQTKTKLGNSEIRSL
gi|366163637                  ITKVFNDYARKYNYLKDNDKNLAGEDIREGLTAVISVKLQEPQFEGQTKTKLGNSEIRSL
gi|220927465                  ITKVLNDYARKFNILKENDKNLSGEDVREGLTAVLSVKLPEPQFEGQTKTKLGNSEIRTL
gi|376259386                  ITKVLNDYARKFNIIKENDKNLSGEDVREGLTAVISVKLPEPQFEGQTKTKLGNSEIRTL
gi|326202777                  ITKVLNDYARKFNIIRENDKNLSGEDVREGLTAVISVKLPEPQFEGQTKTKLGNSEIRTL
gi|344995338                  VTKAVNEYAKKYNFIK-GDTQLLGEDIRDGMTAIVSVKIHEPQFEGQTKTKLGNSEARWA
gi|312792288                  VTKAVNEYAKKYNFIK-GDTQLLGEDIRDGMTAIVSVKIHEPQFEGQTKTKLGNSEARWA
gi|312126267                  VTKAVNEYAKKYNFIK-GDTQLLGEDIRDGMTAIVSVKIHEPQFEGQTKTKLGNSEARWA
gi|312134087                  VTKAVNEYAKKYNLTK-GDTQLLGEDIRDGMTAIVSVKIHEPQFEGQTKTKLGNSEARWA
gi|222528063                  VTKAVNEYAKKYNFIK-GDTQLLGEDIRDGMTAIVSVKIHEPQFEGQTKTKLGNSEARWA
gi|312621133                  VTKAVNEYAKKYNFIK-GDTQLLGEDIRDGMTAIVSVKIHEPQFEGQTKTKLGNSEARWA
gi|302870737                  VTKAVNEYAKKYNFIK-GDTQLLGEDIRDGMTAIVSVKIHEPQFEGQTKTKLGNSEARWA
gi|346722695                  VTKAVNEYAKKYNFVK-GDNQLLGEDIRDGMTAVVSVKIHEPQFEGQTKTKLGNSEARWA
gi|335039151                  LTRVINEYGRKQGLIKETDNNLTGDDVREGLTAVISVKIPDPQFEGQTKTKLGNSEVRGI
gi|15893304                   LTRVINDYAKKFGYLKENDKNLSGEDIREGLTAVVSVKLTEPQFEGQTKTKLGNTEVRGI
gi|1790875                    LTRVINDYAKKFGYLKENDKNLSGEDIREGLTAVVSVKLTEPQFEGQTKTKLGNTEVRGI
gi|296131558                  LTRVVNDYARKYNLLKENENNLTGEDIREGLTAIISVKVREPQFEGQTKTKLGNSEVRGI
gi|440782434                  LTRVLNDYARKFNFIKENDKNFSGEDIREGLTAVVSVKLPDPQFEGQTKTKLGNSEVRGI
gi|399889393                  LTRALNDYARKFNFIKENDKNLSGDDIREGLTAVISIKLSNPQFEGQTKTKLGNSEVRGI
gi|430751860                  LTRIINDYARRAGLLKDSDSNLTGEDVREGLTAIISVKIPEPQFEGQTKTKLGNSEARSI
gi|410723309                  LTRVFNDYAKKFGHIKENDKNFTGDDIREGLTAVISVKIEEPQFEGQTKTKLGNSEVRGI
gi|397905911                  LTKVINDYARKYGFLKENEKNLQGEDTREGITAVISVKITNPEFEGQTKTKLGNTEVRGI
gi|390933679                  LTKVINDYARKFNIIKENDKNLQGEDVREGLTAIISVKLMNPQFEGQTKTKLGNSEMRSI
gi|289450191                  ITKVINDYARKYGFLKTNDKNLQGEDCREGLTCIVSVKLPEPQFEGQTKSKLGNSEMRTL
gi|333895870                  LTKVINDYARKFNIIKENDKNLQGEDVREGLTAIISVKLMNPQFEGQTKTKLGNSEMRSI
gi|304315545                  LTKVINDYARKFNIIKDNDKNLQGEDVREGLTAIISVKLMNPQFEGQTKTKLGNSEMRSI
gi|295694693                  LTRVINDYARKNNLLKDSDSNVTGEDVREGLTAIISVKIPDPQFEGQTKTKLGNSEVRGI
gi|20806552                   LTKVINDYAKKYGMIKDGEKNLQGEDVREGLTAIVSVKLKNPQFEGQTKTRLGNPEMRSI
gi|254478916                  LTKVINDYAKKYGMIKDGEKNLQGEDVREGLTAIVSVKLKNPQFEGQTKTRLGNPEMRSI
gi|433653751                  LTKVINDYARKFNIIKDNDKNLQGEDVREGLTAIISVKLMNPQFEGQTKTKLGNSEMRSI
gi|403389401                  LTRVINDYAKKFGHLKENDKNLSGEDVREGLTAVVSVKITDPQFEGQTKTKLGNSQVRGI
gi|333977511                  LTRVINDYGRKYNLLKNGTPALAGEDIREGLTAVISVKVPEPQFEGQTKTKLGNSEVRGI
gi|15612569                   LTRVINDYARKHNLFKESDPNLTGEDVREGLTAIISVKIPDPQFEGQTKTKLGNSEARTI
gi|345016457                  LTKVINDYARKYGIIKDNEKNLQGEDVREGLTAIVSVKLKNPQFEGQTKTKLGNSEMRSI
gi|167036441                  LTKVINDYARKYGIIKDNEKNLQGEDVREGLTAIVSVKLKNPQFEGQTKTKLGNSEMRSI
gi|302872928                  MTRVINDYARKFGFLKENDKNLSGEDVREGLTAIISVKIPEPEFEGQTKTKLGNSEVRGI
gi|404369616                  LTRVINDYGKKFNHLKENDKNLSGDDIREGLTAVVSVKISEPQFEGQTKTKLGNSEVRGV
gi|403382763                  LTRILNDYARKSNSIKDSDANLTGDDVREGLTAIISVKIPEPQFEGQTKTKLGNSEVRGI
gi|326390355                  LTKVINDYARKYGIIKDNEKNLQGEDVREGLTAIVSVKLKNPQFEGQTKTKLGNSEMRSI
gi|392956558                  LTRVINDYGRKNNYFKGSDTNLTGDDVREGLTAIISIKHPDPQFEGQTKTKLGNSEARTI
gi|332980610                  MTKVINDYARKLNMLKPNEPSLSGDDVREGLTAIISVKLSDPQFEGQTKEKLGNSEVRGI
gi|337744370                  LTRILNEYARKYNAIKESDANLSGDDVREGLTAIISVKIPDPQFEGQTKTKLGNSEVRGI
gi|300853238                  LTRVFNDYAKKFGILKENDKNLSGEDIREGLTAVISVKLVDPQFEGQTKTKLGNSEVRGI
gi|357014909                  LTRILNDFARKFNAIKDSDANLTGDDVREGITAIISVKIPEPQFEGQTKTKLGNSEVRGI
gi|288554611                  LTRVINDYARKHNLFKENDPNLTGEDVREGLTAIISVKIPDPQFEGQTKTKLGNSEARTV
gi|402300224                  LTRVINDYARKNSLVKENDPNLTGDDVREGLTAIISVKIPDPQFEGQTKTKLGNSEARTI
gi|289577274                  LTKVINDYARKYGIIKDNEKNLQGEDVREGLTAIVSVKLKNPQFEGQTKTKLGNSEMRSI
gi|297543507                  LTKVINDYARKYGIIKDNEKNLQGEDVREGLTAIVSVKLKNPQFEGQTKTKLGNSEMRSI
gi|167038684                  LTKVINDYARKYGIIKDNEKNLQGEDVREGLTAIVSVKLKNPQFEGQTKTKLGNSEMRSI
gi|407962968                  LTRVINDYARKKGLIKENDPNLSGDDVREGLTAIISIKHPDPQFEGQTKTKLGNSEARTI
gi|317126747                  LTRVINDYARKNSLFKETDPNLIGDDVREGLTAIISVKIPDPQFEGQTKTKLGNSEARTI
gi|403236812                  LTRIINDYARRNNIFKDNDANLSGDDVREGLTAIISVKHPDPQFEGQTKTKLGNSEARTV
gi|18308988                   LTRVMNDYGRRFGHLKESDKNLSGDDIREGLTAVVSVKISDPQFEGQTKTKLGNSEVRSA
gi|153939432                  LTRAINDYARKFNYLKDTDKNLSGDDVREGLTAVISVKLTDPQFEGQTKTKLGNSEVRGI
gi|16077074                   LTRVINDYARKKGLIKENDPNLSGDDVREGLTAIISIKHPDPQFEGQTKTKLGNSEARTI
gi|384173667                  LTRVINDYARKKGLIKENDPNLSGDDVREGLTAIISIKHPDPQFEGQTKTKLGNSEARTI
gi|182416761                  LTRAFNDYAKKFGHIKENDKNFTGDDIREGLTAVVSVKIEEPQFEGQTKTKLGNSEVRGI
gi|110803693                  LTRVMNDYGRRFGHLKESDKNLSGDDIREGLTAVVSVKISEPQFEGQTKTKLGNSEVRSA
gi|169343479                  LTRVMNDYGRRFGHLKESDKNLSGDDIREGLTAVVSVKISEPQFEGQTKTKLGNSEVRSA
gi|311032261                  LTRVINDYARKNNIFKDADSNLTGEDVREGLTAIVSIKHPDPQFEGQTKTKLGNSEARTV
gi|430756787                  LTRVINDYARKKGLIKENDPNLSGDDVREGLTAIISIKHPDPQFEGQTKTKLGNSEARTI
gi|110799437                  LTRVMNDYGRRFGHLKESDKNLSGDDIREGLTAVVSVKISEPQFEGQTKTKLGNSEVRSA
gi|386756586                  LTRVINDYARKKGLIKENDPNLSGDDVREGLTAIISIKHPDPQFEGQTKTKLGNSEARTI
gi|187777362                  LTRAINDYARKFNYLKDTDKNLSGDDVREGLTAVISVKLTDPQFEGQTKTKLGNSEVRGI
gi|414154088                  LTRVVNDYGRNHNILKNNDANLTGEDIREGATIVISVKVPEPQFEGQTKTKLGNSEVRGI
gi|168183732                  LTRAINDYARKFNYLKDTDKNLSGDDVREGLTAVISVKLTDPQFEGQTKTKLGNSEVRGI
gi|350264106                  LTRVINDYARKKGLIKENDPNLSGDDVREGLTAIISIKHPDPQFEGQTKTKLGNSEARTI
gi|170760652                  LTRAINDYARKFNYLKDIDKNLSGDDVREGLTAVISVKLTDPQFEGQTKTKLGNSEVRGI
gi|424835717                  LTRAINDYARKFNYLKDIDKNLSGDDVREGLTAVISVKLTDPQFEGQTKTKLGNSEVRGI
gi|255527581                  LTRAFNDYAKKFGILKENDKNLSGEDIREGLTAVISVKLIDPQFEGQTKTKLGNSEVRGI
gi|150014898                  LTRVFNDYAKKFGHIKENDKNFTGDDIREGLTGVISIKIEEPQFEGQTKTKLGNSEVRGI
gi|398309108                  LTRVINDYARKKGLIKENDPNLSGDDVREGLTAIISIKHPDPQFEGQTKTKLGNSEARTI
gi|357006919                  LTRVINDYARKTNVLKDSNSNLSGDDVREGIAAIISVKIPDPQFEGQTKTKLGNSEVRGI
gi|333372855                  LTRVINDYARRHNLLKENDNNLSGDDTREGLTAIISIKIPDPQFEGQTKTKLGNSEARTV
gi|302388606                  LTRSINDYARKMNLLKEQDPNLSGDDVREGLTAVISVKLVNPQFEGQTKTKLGNSEMRGI
gi|438000917                  LTRSMNDYMRKMNLLKEQDANLSGEDVREGLTAVISVKLTNPQFEGQTKTKLGNSEIRSL
gi|332798030                  LTRSMNDYMRKMNLLKEQDANLSGEDVREGLTAVISVKLTNPQFEGQTKTKLGNSEIRSL
gi|296330042                  LTRVINDYARKKGLIKENDPNLSGDDVREGLTAIISIKHPDPQFEGQTKTKLGNSEARTI
gi|148378017                  LTRVINDYARKFNYLKDTDKNLSGDDVREGLTAVISVKLTDPQFEGQTKTKLGNGEVRGI
gi|168181121                  LTRVINDYARKFNYLKDIDKNLSGDDVREGLTAVISVKLTDPQFEGQTKTKLGNGEVRGI
gi|385267030                  LTRVINDYARRKGIFKENDPNLSGDDVREGLTAIISIKHPDPQFEGQTKTKLGNSEARTI
gi|311070653                  LTRVINDYARKKGIFKESDPNLSGDDVREGLTAIISIKHPDPQFEGQTKTKLGNSEARTI
gi|170756292                  LTRVINDYARKFNYLKDIDKNLSGDDVREGLTAVISVKLTDPQFEGQTKTKLGNGEVRGI
gi|359409915                  LTRVFNDYAKKFGHIKENDKNFTGDDIREGLTAVISVKIEEPQFEGQTKTKLGNSEVRGI
gi|333922243                  LTRVVNDYGRNHNLLKNNDPNLSGEDIREGATVVISVKVREPQFEGQTKTKLGNSEVRGI
gi|147676340                  LTRVINDYGRKYNLLKNGAGNLSGEDIREGLTAVISVKVPEPQFEGQTKTKLGNSEVRSI
gi|323703937                  LTRVVNDYGRNHNLLKNSDPNLSGEDIREGATVVISVKVREPQFEGQTKTKLGNSEVRGI
gi|410458121                  LTRVINDYARKSGMFKENDPNLTGDDVREGLTTIISVKHPDPQFEGQTKTKLGNSEVRAI
gi|118445175                  LTRVLNDYARRYGFLKENDKNLSGDDTREGLTAVISVKLTDPQFEGQTKTKLGNTEVRGI
gi|153952676                  LTRVFNDYAKKFNILKENDKNLSGEDIREGITAVISIKLVDPQFEGQTKTKLGNSEVRGI
gi|28209863                   VTRAFNDYARRYGFLKENDKNLAGEDIREGITAIISVKLIDPQFEGQTKTKLGNSEVRGI
gi|429765449                  LTRAINDYAKRFGHIKENDKNLSGDDAREGLTAVISVKISEPQFEGQTKTKLGNSEVRGV
gi|212637854                  LTRIINDYGRKNNMFKDQDANLTGEDVREGLTAIISVKHPAPQFEGQTKTKLGNSDARTA
gi|375006808                  LTRIINDYARKQQIFKENDTNLTGEDVREGLTAIVSIKHPSPQFEGQTKTKLGNSDARTV
gi|261417505                  LTRIINDYARKQQIFKENDANLTGEDVREGLTAIVSIKHPSPQFEGQTKTKLGNSDARTV
gi|357039045                  LTRVINDYGKKYNILKNGSSSLLGEDIREGLTSIISVKVPEPQFEGQTKTKLGNSEVRGI
gi|228995401                  LTRVINDYGRKNNILKDADSNLTGEDVREGLTAIVSIKHPNPQFEGQTKTKLGNSEARTI
gi|56418540                   LTRIINDYARKQQIFKENDTNLTGEDVREGLTAIVSIKHPSPQFEGQTKTKLGNSDARTV
                               *   *                 * * * *     * *   * ******  ***   *  

gb|ABN53578.1|                VESIINEKFASFLEENPSVTRLILDKCIMSARAREAARKARELT-RRKNVLETSTLPGKL
gi|125974861                  VESIINEKFASFLEENPSVTRLILDKCIMSARAREAARKARELT-RRKNVLETSTLPGKL
gi|374294499                  VENAVSEKLSAFLEENPSIAKAIVEKSITAARAREAARKAREMT-RRKSALESTTLPGKL
gi|366163637                  VEFTVGEKLASFLEENPSVTKTILDKCLTAARAREAARKARDLT-RRKSALETTTLPGKL
gi|220927465                  VENVVSDKLFIFLEEHPAVAKIILDKSITAARAREAARKARELT-RRKSAMDSSTLPGKL
gi|376259386                  VENVVSDKLNIFLEENPSIAKIILDKSLTAARAREAARKARELT-RRKSAMDSSTLPGKL
gi|326202777                  VENVVSDKLNIFLEENPAIAKIILDKSLTAARARDAARKARELT-RRKSAMDSSTLPGKL
gi|344995338                  VENLVSEKLAAFLEENPDVSKKIIDKAILAAKAREEAKKARELVIKRKSALDSSNLPGKL
gi|312792288                  VENLVSEKLAAFLEENPDVSKKIIDKAILAAKAREEAKKARELVIKRKSALDSSNLPGKL
gi|312126267                  VENLVSEKLAAFLEENPDVSKKIIDKAILAAKAREEAKKARELVIKRKSALDSSNLPGKL
gi|312134087                  VENLVSEKLAAFLEENPDVSKKIIDKAILAAKAREEAKKARELVIKRKSALDSSNLPGKL
gi|222528063                  VENLVSERLAAFLEENPDVSKKIIDKAILAAKAREEAKKARELVIKRKSALDSSNLPGKL
gi|312621133                  VENLVSERLAAFLEENPDISKKIIDKAILAAKAREEAKKARELVIKRKSALDSSNLPGKL
gi|302870737                  VENLVSEKLATFLEENPDVSKKIIDKAILAAKAREEAKKARELVIKRKSALDSSNLPGKL
gi|346722695                  VENLVSEKLAAFLEENPDVSKKIIDKALLAAKAREEARKARELVIKRKSALDSSNLPGKL
gi|335039151                  TENVFAKHFFTFLNENPSVAKKILEKALMAQRAREAAKKARELT-RRKNALEVSSLPGKL
gi|15893304                   VDSIISERVSTYLEENPQIGKLVIDKALVASRAREAAKKAREIT-RRKSVLESTSLPGKL
gi|1790875                    VDSIISERVSTYLEENPQIGKLVIDKALVASRAREAAKKAREIT-RRKSVLESTSLPGKL
gi|296131558                  VDAVVVEGVGTFLEEHPPFAKRITEKAINAARAREAARKARELT-RRKNALESTSLPGKL
gi|440782434                  VDSILGENVSAFLEENPQIAKIIIDKAMLASRARDAAKKARELT-RRKSVLETTALPGKL
gi|399889393                  VDNILGEKVSAFLEENPQVGKLIIDKSLLAARARDAAKKARELT-RRKSVLETTALPGKL
gi|430751860                  VESMFAEKLQEFLDENPSVSRRIVEKGVQAARAREAARKARELT-RRKNALEVSALPGKL
gi|410723309                  VDSIVGENIGVFLEENPNIGKMIVDKALMAARARDAARKARELT-R-KSVLERSTLPGKL
gi|397905911                  VDAIVTDKVSAFLEENPSVAKVIVEKCLLASRAREAARKARELT-RRKNVLENTSLPGKL
gi|390933679                  VDSVVTEKLTAFMEENPSLSKVILEKATSAARAREAARKARELT-RRKSALESTSLPGKL
gi|289450191                  VESMINDKFPVFLEENPAIAKIIMEKCISASRARDAAKKAREMT-RRKNTFDSVSLPGKL
gi|333895870                  VDSVVTEKLTAFMEENPSLSKVILEKATSAARAREAARKARELT-RRKSALESTSLPGKL
gi|304315545                  VDSVVTEKLTAFMEENPSLSKVILEKATSAARAREAARKARELT-RRKSALESTSLPGKL
gi|295694693                  VESAFGERFVVFLEENPAVARKIVDKCITAARAREAARKARELT-RRKNALEVSSLPGKL
gi|20806552                   VEGVVTEKLSAYLEENPSVARIIVEKALQAARAREAARKARELT-RRKSALENTALPGKL
gi|254478916                  VEGVVTEKLSAYLEENPSVARIIVEKALQAARAREAARKARELT-RRKSALENTALPGKL
gi|433653751                  VDSVVTEKLTAFMEENPSLSKVILEKATSAARAREAARKARELT-RRKSALESTSLPGKL
gi|403389401                  VESIANDSITSFLEENPQVGKSIIDKGLNAARAREAAKKARELT-RRKSVLESTSLPGKL
gi|333977511                  VDTVVADGLATFLEENPGVARRIMDKAITAARAREAARKARELT-RRKSALESASLPGKL
gi|15612569                   TDSLFTEHFSRFLIEHPQVARKLVDKGLMASRAREAAKKARELT-RRKSALEVSSLPGKL
gi|345016457                  VENVVTEKLSAFLEENPSVAKVIVEKATQAARAREAARKARELT-RRKSALENTTLPGKL
gi|167036441                  VENVVTEKLSAFLEENPSVAKVIVEKATQAARAREAARKARELT-RRKSALENTTLPGKL
gi|302872928                  VDSILGGSVSTFLEENPSVGKIIVDKALTASRAREAAKKARELT-RRKSILESTSLPGKL
gi|404369616                  VDSIVGEGVSIFLEENPGIGKIIIDKALMAARARDAARKARELT-R-KSVLERSSLPGKL
gi|403382763                  VESLFSEKLQEFLEEHPSVSRKIMEKGIQAARAREAARKARELT-RRKNALEVSSLPGKL
gi|326390355                  VENVVTEKLSAFLEENPSVAKVIVEKATQAARAREAARKARELT-RRKSALENTTLPGKL
gi|392956558                  TESLFSEHFSSFMLENPDVAKRVLEKGMMALRARVAAKKAREFT-RRKSALEVSSLPGKL
gi|332980610                  VDSIVSDGLSTYFEEHPSVTKIIIEKAISAFRAREAARKARELT-RRKSALESVSMPGKL
gi|337744370                  VESLFAEKLEEFLQENPAIAKKIVEKGVQAQRAREAARKARELT-RRKSALEVSSLPGKL
gi|300853238                  VDSIMGESLNNFLQENPQVAKMILDKSLMASRAREAARKARELT-RRKSILENTSLPGKL
gi|357014909                  VESLFAEKLQEFMDENPTIARKIIEKGVQAQRAREAARKARELT-RRKSALEVSSLPGKL
gi|288554611                  TDSLFSEAFSRFMIEHPQVGKKIVEKGLMASRAREAAKKARELT-RRKSALEVSSLPGKL
gi|402300224                  TDSLFSEHFSRFLIENPQVARKIVEKGLMASRAREAAKKARELT-RRKSALEVSALPGKL
gi|289577274                  VENVVIEKLSAFLEENPSVAKVIVEKATQAARAREAARKARELT-RRKSALENTTLPGKL
gi|297543507                  VENVVIEKLSAFLEENPSVAKVIVEKATQAARAREAARKARELT-RRKSALENTTLPGKL
gi|167038684                  VENVVIEKLSAFLEENPSVAKVIVEKATQAARAREAARKARELT-RRKSALENTTLPGKL
gi|407962968                  TDTLFSTAMETFMLENPDAAKKIVDKGLMAARARMAAKKARELT-RRKSALEISNLPGKL
gi|317126747                  TDSLFSEHMAKYMAENPNVARKIVEKGIMASRARDAAKKARELT-RRKSALEVSSLPGKL
gi|403236812                  TESVFSEKFEAFLLENPTVARKIVDKGTMAARARMAAKKARELT-RRKSALEVSSLPGKL
gi|18308988                   VDSISGEGISTFLEENPEVGKIIIEKALLASRAREAARRARELT-R-KSVLERSSLPGKL
gi|153939432                  VDTIVGESIGSFLEENPNVGKIIIEKGLSASRAREAAKRARELT-RRKSVLESTSLPGKL
gi|16077074                   TDTLFSTAMETFMLENPDAAKKIVDKGLMAARARMAAKKARELT-RRKSALEISNLPGKL
gi|384173667                  TDTLFSTAMETFMLENPDAAKKIVDKGLMAARARMAAKKARELT-RRKSALEISNLPGKL
gi|182416761                  VDSIVGECISTFLEENPSVGKMIVDKALMAARARDAARKARELT-R-KSVLERSTLPGKL
gi|110803693                  VDSISGEGISTFLEENPEVGKIIIEKALLASRAREAARRARELT-R-KSVLERSSLPGKL
gi|169343479                  VDSISGEGISTFLEENPEVGKIIIEKALLASRAREAARRARELT-R-KSVLERSSLPGKL
gi|311032261                  TDSVFTEKFEGFLLENPSAARKIVEKGLMASRARMAAKKARELT-RRKSALEISSLPGKL
gi|430756787                  TDTLFSTAMETFMLENPDAAKKIVDKGLMAARARMAAKKARELT-RRKSALEISNLPGKL
gi|110799437                  VDSISGEGISTFLEENPEVGKIIIEKALLASRAREAARRARELT-R-KSVLERSSLPGKL
gi|386756586                  TDTLFSAAMETFMLENPDAAKKIVDKGLMAARARMAAKKARELT-RRKSALEISNLPGKL
gi|187777362                  VDTIVGESIGSFLEENPNVGKIIIEKGLSASRAREAAKRARELT-RRKSVLESTSLPGKL
gi|414154088                  VESIFAEKFSTFLDENPSVAKKIIEKAVTAARVREAARKARELT-RRKSALETMSLPGKL
gi|168183732                  VDTIVGESIGSFLEENPNVGKIIIEKGLSASRAREAAKRARELT-RRKSVLESTSLPGKL
gi|350264106                  TDTLFSTAMETFMLENPDAAKKIVDKGLMAARARMAAKKARELT-RRKSALEISNLPGKL
gi|170760652                  VDTIVGESIGSFLEENPNVGKIIIEKGLSASRAREAAKRARELT-RRKSVLESTSLPGKL
gi|424835717                  VDTIVGESIGSFLEENPNVGKIIIEKGLSASRAREAAKRARELT-RRKSVLESTSLPGKL
gi|255527581                  VDGIVGEGVSSFLQENPQVAKSILDKSLMASRAREAARKARELT-RRKSILENTSLPGKL
gi|150014898                  VDSIVGENIGIFLEENPNIGKMIVDKALMAARARDAARKARELT-R-KSVLERSTLPGKL
gi|398309108                  TDTLFSAALETFMLENPDAARKIVDKGLMAARARMAAKKARELT-RRKSALEISNLPGKL
gi|357006919                  VESLLAEKLQEFLEENPSTAKRIMEKSMQAARAREAARKARELT-RRKSALEVSSLPGKL
gi|333372855                  TESIFAEQFLAFLEENPAVSKKVINKAVMAARAREAARKARELT-RRKNALEVSSLPGKL
gi|302388606                  VESVVGDAMNRFLEENPSVARVIVEKAISAARAREAARKARELV-RRKNALDRTSLPGKL
gi|438000917                  VDTVVGEGISRFLEENPAIARVIVEKALGAARAREAARKARELT-RRKTALEHTTLPGKL
gi|332798030                  VDTVVGEGISRFLEENPAIARVIVEKALGAARAREAARKARELT-RRKTALEHTTLPGKL
gi|296330042                  TDTLFSAALETFMLENPDAAKKIVDKGLMAARARMAAKKARELT-RRKSALEISNLPGKL
gi|148378017                  VDTIVGQSIGSFLEENPNVGKIIIEKGLSASRAREAAKRARELT-RRKSILESTSLPGKL
gi|168181121                  VDTIVGQSIGSFLEENPNVGKIIIEKGLSASRAREAAKRARELT-RRKSILESTSLPGKL
gi|385267030                  TDTLFSSALETFLLENPDSARKIVEKGLMAARARMAAKKARELT-RRKSALEISNLPGKL
gi|311070653                  TDALFSEALETFLFENPDSARKVIDKGLMAARARMAAKKARELT-RRKSALEISNLPGKL
gi|170756292                  VDTIVGQSIGSFLEENPNVGKIIIEKGLSASRAREAAKRARELT-RRKSILESTSLPGKL
gi|359409915                  VDSVVGENVGTFLEENPNIGKMIVDKALMAARARDAARKARELT-R-KSVLERTTLPGKL
gi|333922243                  VDSIFADGLATYLEENPTVGKRIIEKAITAARAREAARKARELT-RRKSALDTMSLPGKL
gi|147676340                  VDSVVGEGLGIFLEENPSIARRILEKAVTASRAREAARKARELT-RRKSALEGSTLPGKL
gi|323703937                  VDSIFADGLATYLEENPTVGKRIIEKAITAARAREAARKARELT-RRKSALDTMSLPGKL
gi|410458121                  VDSVFSEQLDKFLMENPSVGKKIVEKGLMASRARIAAKKARELT-RRKGALEISSLPGKL
gi|118445175                  VDSIVSERVSIFLEENPDTAKIVIEKSLTAARAREAAKKARELT-RRKSVLESTSLPGKL
gi|153952676                  VDNIMAESLSDFLQENPQVAKTIIDKSLVASRAREAARKARELT-RRKTVLENTSLPGKL
gi|28209863                   VDTIVGEGVGNFLEENPQIAKSIIDKTLMAARAREAARKARDLT-RRKSVLESTSLPGKL
gi|429765449                  VDSIVAEGVSIFLEENPAVGKIIIDKALMAARARDAARKARELT-R-KSVLERSTLPGKL
gi|212637854                  TESIFAEQFEKFLLENPSVAKKIVEKGILASRARLAAKRARELT-RRKNALEVSSLPGKL
gi|375006808                  TDAVFSEQFETFLLENPTIARKIVEKGMMAARARLAAKKARELT-RRKSALEISNLPGKL
gi|261417505                  TDAVFSEQFETFLLENPTIARKIVEKGMMAARARLAAKKARELT-RRKSALEISNLPGKL
gi|357039045                  VDAVVSDYLSTFLEENPSVARKILEKSINASRAREAARKARELT-RRKTALESSTLPGKL
gi|228995401                  TESVFSEAFEKFLLENPNVARKIVDKGTMAARARVAAKKARELT-RRKSALEVSSLPGKL
gi|56418540                   TDAVFSEQFETFLLENPTIARKIVEKGMMAARARLAAKKARELT-RRKSALEISNLPGKL
                                            * *        *       *  *  **      *        ****

gb|ABN53578.1|                ADCTERDPSLCEIFIVEGDSAGGSAKQGRNRRFQAILPLWGKMLNVEKARVDKVYGNDKL
gi|125974861                  ADCTERDPSLCEIFIVEGDSAGGSAKQGRNRRFQAILPLWGKMLNVEKARVDKVYGNDKL
gi|374294499                  ADCSEKDPSLCEIYIVEGDSAGGSAKQGRDRRFQAILPLWGKMLNVEKSRIDKVYTNEKL
gi|366163637                  ADCSEKDPSLCEIYIVEGDSAGGSAKQGRDRKFQAILPLWGKMLNVEKSRIDKVYDNEKL
gi|220927465                  ADCSEKDPTKTEIFIVEGDSAGGSAKQGRDRKIQAILPLWGKMLNVEKSRMDKVYDNEKL
gi|376259386                  ADCSEKDPTKTEIFIVEGDSAGGSAKQGRDRRIQAILPLWGKMLNVEKSRLDKVFDNEKL
gi|326202777                  ADCSEKDPTKTEIFIVEGDSAGGSAKQGRDRKIQAILPLWGKMLNVEKSRLDKVFDNEKL
gi|344995338                  ADCSEKDPAKCEIFIVEGDSAGGSAKQGRDRRYQAILPLWGKMLNVEKASQDKIYSNDKL
gi|312792288                  ADCSEKDPAKCEIFIVEGDSAGGSAKQGRDRRYQAILPLWGKMLNVEKASQDKIYSNDKL
gi|312126267                  ADCSEKDPAKCEIFIVEGDSAGGSAKQGRDRRYQAILPLWGKMLNVEKASQDKIYSNDKL
gi|312134087                  ADCSEKDPAKCEIFIVEGDSAGGSAKQGRDRRYQAILPLWGKMLNVEKASQDKIYSNDKL
gi|222528063                  ADCSEKDPAKCEIFIVEGDSAGGSAKQGRDRRYQAILPLWGKMLNVEKASQDKIYSNDKL
gi|312621133                  ADCSEKDPAKCEIFIVEGDSAGGSAKQGRDRRYQAILPLWGKMLNVEKASQDKIYSNDKL
gi|302870737                  ADCSEKDPAKCEIFIVEGDSAGGSAKQGRDRRYQAILPLWGKMLNVEKASQDKIYSNDKL
gi|346722695                  ADCSEKDPEKCEIFIVEGDSAGGSAKQGRDRRYQAILPLWGKMLNVEKASPDKIYSNDKL
gi|335039151                  ADCSSRDPSISELYIVEGDSAGGSAKQGRDRHFQAILPLRGKIINVEKARLDKILSNNEI
gi|15893304                   ADCSSKDAEECEIYIVEGDSAGGSAKQGRNRRFQAILPLRGKIMNVEKQRIDKILNSEEI
gi|1790875                    ADCSSKDAEECEIYIVEGDSAGGSAKQGRNRRFQAILPLRGKIMNVEKQRIDKILNSEEI
gi|296131558                  ADCSLKDPAVCELYLVEGDSAGGSAKQGRDRRFQAILPLRGKILNVEKARLDKVLANEEI
gi|440782434                  ADCSSKDPAECEIYIVEGDSAGGSAKQGRDRRFQAILPLRGKIMNVEKQRIDKILNSEMI
gi|399889393                  ADCSSKDPAECEIYIVEGDSAGGSAKQGRDRKFQAILPLRGKIMNVEKQRIDKILNSEMI
gi|430751860                  ADCSSRDASISELYIVEGDSAGGSAKQGRDRHFQAILPLRGKILNVEKARLDRILANSEI
gi|410723309                  ADCSSKDPRECEIYIVEGDSAGGSAKQGRNRKFQAILPLRGKILNVEKQRLDRILNADTI
gi|397905911                  ADCSEKDPKLCEIFLVEGDSAGGSAKGGRDRRFQAILPLRGKIMNVEKQRLDKILAYQEI
gi|390933679                  ADCSEKDASKCELYLVEGDSAGGSAKMGRDSRYQAILPLRGKILNVEKARLDRILSSDEI
gi|289450191                  VDCQENDPTLCEIFIVEGDSAGGNAKGGRERKYQAILPLWGKMLNVERSRVDKVYNNSKL
gi|333895870                  ADCSEKDASKCELYLVEGDSAGGSAKMGRDSKYQAILPLRGKILNVEKARLDRILSSDEI
gi|304315545                  ADCSEKDASKCELYLVEGDSAGGSAKMGRDSRYQAILPLRGKILNVEKARLDRILSSDEI
gi|295694693                  WDCSSKDASESELYLVEGDSAGGSAKSGRDRHFQAILPLRGKILNVEKARMDKILSNNEI
gi|20806552                   ADCSEKDPSKCELFIVEGDSAGGSAKAGRNSRFQAILPLRGKILNVEKARLDKIFSNEEI
gi|254478916                  ADCSEKDPSKCELFIVEGDSAGGSAKAGRNSRFQAILPLRGKILNVEKARLDKILSNEEI
gi|433653751                  ADCSEKDASKCELYLVEGDSAGGSAKMGRDSRYQAILPLRGKILNVEKARLDRILSSDEI
gi|403389401                  ADCSSKNPEECEIYIVEGDSAGGSAKQGRNRKFQAILPLRGKIMNVEKQRLDKMLNSDTI
gi|333977511                  ADCSDRDPSKTELYLVEGDSAGGSAKQGRDRRFQAILPLRGKILNVEKARMDKILANEEI
gi|15612569                   ADCSSRDASISEIYIVEGDSAGGSAKQGRDRHFQAILPLRGKILNVEKARLDKILANNEI
gi|345016457                  ADCSEKDPSKCELFLVEGDSAGGSAKSGRNSRFQAILPLRGKILNVEKARLDKILSNEEI
gi|167036441                  ADCSEKDPSKCELFLVEGDSAGGSAKSGRNSRFQAILPLRGKILNVEKARLDKILSNEEI
gi|302872928                  ADCSSKDPSECEIYIVEGDSAGGSAKQGRNRRFQAILPLRGKIMNVEKQRLDKILGSDTI
gi|404369616                  ADCSSKDPLECEIYIVEGDSAGGSAKQGRNRRFQAILPLRGKILNVEKQRLDRILTADSI
gi|403382763                  ADCSSKDASISEIYIVEGDSAGGSAKQGRDRHFQAILPLRGKILNVEKARLDKILSNAEI
gi|326390355                  ADCSEKDPSKCELFLVEGDSAGGSAKSGRNSRFQAILPLRGKILNVEKARLDKILSNEEI
gi|392956558                  ADCSSKDASVSELYIVEGDSAGGSAKQGRDRHFQAILPLRGKIINVEKARLDKILSNNEI
gi|332980610                  ADCSERDPKLCEIFLVEGDSAGGSAKQGRDRRFQAILPLRGKILNVEKTRLDRILSNEEI
gi|337744370                  ADCSSKDASISEVYIVEGDSAGGSAKQGRDRHFQAILPLRGKILNVEKARLDKILSNAEI
gi|300853238                  ADCSSKDPSECEIYLVEGDSAGGSAKQGRNRKFQAILPLRGKIMNVEKQRLDKILGYEEI
gi|357014909                  ADCSSKDASISEVYIVEGDSAGGSAKQGRDRHFQAILPLRGKILNVEKARMDKILSDNEI
gi|288554611                  ADCSSKDATISEIYIVEGDSAGGSAKQGRDRHFQAILPLRGKIINVEKARLDKILANNEI
gi|402300224                  ADCASKDASISEIYIVEGDSAGGSAKQGRDRHFQAILPLRGKIINVEKARLDKILANNEI
gi|289577274                  ADCSEKDPSKCELFLVEGDSAGGSAKTGRNSRFQAILPLRGKILNVEKARLDKILSNEEI
gi|297543507                  ADCSEKDPSKCELFLVEGDSAGGSAKTGRNSRFQAILPLRGKILNVEKARLDKILSNEEI
gi|167038684                  ADCSEKDPSKCELFLVEGDSAGGSAKTGRNSRFQAILPLRGKILNVEKARLDKILSNEEI
gi|407962968                  ADCSSKDPSISELYIVEGDSAGGSAKQGRDRHFQAILPLRGKILNVEKARLDKILSNNEV
gi|317126747                  ADCSSKDATISELYIVEGDSAGGSAKQGRDRHFQAILPLRGKILNVEKSRLDKILSNNEV
gi|403236812                  ADCSSKDPSISELYIVEGDSAGGSAKQGRDRHFQAILPLRGKILNVEKARLDRILSNNEV
gi|18308988                   ADCSSKDPKECEIYIVEGDSAGGSAKQGRDRKFQAILPLRGKIMNVEKQRLDKILGSDTI
gi|153939432                  ADCSSKDPSLCEIYLVEGDSAGGSAKQGRNREFQAILPLKGKIMNVEKQRLDKILASDEI
gi|16077074                   ADCSSKDPSISELYIVEGDSAGGSAKQGRDRHFQAILPLRGKILNVEKARLDKILSNNEV
gi|384173667                  ADCSSKDPSISELYIVEGDSAGGSAKQGRDRHFQAILPLRGKILNVEKARLDKILSNNEV
gi|182416761                  ADCSSKDPKECEIYIVEGDSAGGSAKQGRNRKFQAILPLRGKILNVEKQRLDRILNADTI
gi|110803693                  ADCSSKDPKECEIYIVEGDSAGGSAKQGRDRKFQAILPLRGKIMNVEKQRLDKILGSDTI
gi|169343479                  ADCSSKDPKECEIYIVEGDSAGGSAKQGRDRKFQAILPLRGKIMNVEKQRLDKILGSDTI
gi|311032261                  ADCSSKDPSISEIYVVEGDSAGGSAKQGRDRHFQAILPLRGKIINVEKARLDKILSNNEV
gi|430756787                  ADCSSKDPSISELYIVEGDSAGGSAKQGRDRHFQAILPLRGKILNVEKARLDKILSNNEV
gi|110799437                  ADCSSKDPKECEIYIVEGDSAGGSAKQGRDRKFQAILPLRGKIMNVEKQRLDKILGSDTI
gi|386756586                  ADCSSKDPSISELYIVEGDSAGGSAKQGRDRHFQAILPLRGKILNVEKARLDKILSNNEV
gi|187777362                  ADCSSKDPSLCEIYLVEGDSAGGSAKQGRNREFQAILPLKGKIMNVEKQRLDKILASDEI
gi|414154088                  ADCSEKDPSISELYLVEGDSAGGSAKQGRDRRFQAILPLRGKIINVEKARMDKILANEEI
gi|168183732                  ADCSSKDPSLCEIYLVEGDSAGGSAKQGRNREFQAILPLKGKIMNVEKQRLDKILASDEI
gi|350264106                  ADCSSKDPSISELYIVEGDSAGGSAKQGRDRHFQAILPLRGKILNVEKARLDKILSNNEV
gi|170760652                  ADCSSKDPSLCEIYLVEGDSAGGSAKQGRNREFQAILPLKGKIMNVEKQRLDKILASDEI
gi|424835717                  ADCSSKDPSLCEIYLVEGDSAGGSAKQGRNREFQAILPLKGKIMNVEKQRLDKILASDEI
gi|255527581                  ADCSSKDPKECEIYLVEGDSAGGSAKQGRNRRFQAILPLRGKIMNVEKQRLDKILGYEEI
gi|150014898                  ADCSSKDPRECEIYIVEGDSAGGSAKQGRNRKFQAILPLRGKILNVEKQRLDRILNADTI
gi|398309108                  ADCSSKDPSISELYIVEGDSAGGSAKQGRDRHFQAILPLRGKILNVEKARLDKILSNNEV
gi|357006919                  ADCSSKDAAISELYIVEGDSAGGSAKQGRDRHFQAILPLRGKILNVEKARLDRILSNMEI
gi|333372855                  ADCTSRKAEISELYLVEGDSAGGTAKQGRDRMFQAILPLRGKILNVEKARLDKALSNEEI
gi|302388606                  ADCREKDPRLCELYLVEGDSAGGSAKQGRDPRFQAILPLRGKILNVEKARLDKILGNEEI
gi|438000917                  ADCRERDPRLCELYLVEGDSAGGSAKQGRDPQIQAILPLRGKILNVEKARMDKILNNEEI
gi|332798030                  ADCRERDPRLCELYLVEGDSAGGSAKQGRDPQIQAILPLRGKILNVEKARMDKILNNEEI
gi|296330042                  ADCSSKDPSISELYIVEGDSAGGSAKQGRDRHFQAILPLRGKILNVEKARLDKILSNNEV
gi|148378017                  SDCSSKDPSLCEIYLVEGDSAGGSAKQGRNREFQAILPLKGKIMNVEKQRLDKILASDEI
gi|168181121                  SDCSSKDPSLCEIYLVEGDSAGGSAKQGRNREFQAILPLKGKIMNVEKQRLDKILASDEI
gi|385267030                  ADCSSKDPSISELYIVEGDSAGGSAKQGRDRHFQAILPLRGKILNVEKARLDKILSNNEV
gi|311070653                  ADCSSKDPSISELYIVEGDSAGGSAKQGRDRHFQAILPLRGKILNVEKARLDKILSNNEV
gi|170756292                  SDCSSKDPSLCEIYLVEGDSAGGSAKQGRNREFQAILPLKGKIMNVEKQRLDKILASDEI
gi|359409915                  ADCSSKDPRECEIYIVEGDSAGGSAKQGRNRRFQAILPLRGKILNVEKQRLDRILNADTI
gi|333922243                  ADCSEKDPSVSELYLVEGDSAGGSAKQGRDRRFQAILPLRGKILNVEKARMDKILANEEI
gi|147676340                  ADCSERDPSVSELYLVEGDSAGGSAKQGRDRRFQAILPLRGKILNVEKARLDKILANEEI
gi|323703937                  ADCSEKDPSVSELYLVEGDSAGGSAKQGRDRRFQAILPLRGKILNVEKARMDKILANEEI
gi|410458121                  ADCSSKDASISELYIVEGDSAGGSAKSGRDRHFQAILPLRGKILNVEKARLDRILSNNEI
gi|118445175                  ADCSSKDPSECEIYLVEGDSAGGSAKQGRDRRFQAILPLRGKIMNVEKQRLDKILNSDQI
gi|153952676                  ADCSSKDPSECEIYLVEGDSAGGSAKQGRDRRFQAILPLRGKIMNVEKQRLDKILGYEEI
gi|28209863                   ADCSSKDPKECEIYIVEGDSAGGSAKQGRNRRFQAILPLRGKIMNVEKQRLDKILNSDTI
gi|429765449                  ADCSSKDPAECEIYIVEGDSAGGSAKQGRDRKFQAILPLRGKILNVEKQRLDRILNSDTI
gi|212637854                  ADCSSRDPAICELYVVEGDSAGGSAKQGRDRHFQAILPLRGKIINVEKSRLDKILSNNEV
gi|375006808                  ADCSSRDPSISELYVVEGDSAGGSAKQGRDRHFQAILPLRGKILNVEKARLDKILSNNEV
gi|261417505                  ADCSSRDPSISELYVVEGDSAGGSAKQGRDRHFQAILPLRGKILNVEKARLDKILSNNEV
gi|357039045                  ADCSERDPSLSELFIVEGDSAGGSAKQGRDRRYQAILPLRGKILNVEKSRLDKILSNEEI
gi|228995401                  ADCSSKDPSISEIYIVEGDSAGGSAKQGRDRHFQAILPLKGKIINVEKARLDKILSNDEV
gi|56418540                   ADCSSRDPSISELYVVEGDSAGGSAKQGRDRHFQAILPLRGKILNVEKARLDKILSNNEV
                               **        *   ******** ** **    ****** **  ***    *        

gb|ABN53578.1|                TPVIMALGTNIGQDFDITKLRYHKIIIMADADVDGAHIRTLLLTFFYRYMTPLITNGYVY
gi|125974861                  TPVIMALGTNIGQDFDITKLRYHKIIIMADADVDGAHIRTLLLTFFYRYMTPLITNGYVY
gi|374294499                  LPVITALGANIGEDFDIEKLRYHKIIIMADADVDGQHIRTLLLTFLYRYMRPLVEGGYVY
gi|366163637                  LPVITALGASIGDDFDVEKLRYHKIIIMADADVDGQHIRTLLLTFMFRYMKPLVEGGYVY
gi|220927465                  SPVIIALGAGIGDEFDTSKLRYDKIIIMADADVDGSHIRMLLLTFFFRYMRPLVEQGHVY
gi|376259386                  APVIIALGAGIGDDFDTSKLRYDKIIIMADADVDGSHIRMLLLTFFFRYMRPLVEQGHVY
gi|326202777                  APVIIALGAGIGDEFDTSKLRYDKIIIMADADVDGSHIRMLLLTFFFRYMRPLVEQGHVY
gi|344995338                  LPLIQALGVGIGNDIDLKKLRYHKIIIMADADVDGSHIRTLLLTFFYRYMRPLIENGHIY
gi|312792288                  LPLIQALGVGIGNDIDLKKLRYHKIIIMADADVDGSHIRTLLLTFFYRYMRPLIENGHIY
gi|312126267                  LPLIQALGVGIGNDIDLKKLRYHKIIIMADADVDGSHIRTLLLTFFYRYMRPLIENGHIY
gi|312134087                  LPLIQALGVGIGNDIDLKKLRYHKVIIMADADVDGSHIRTLLLTFFYRYMRPLIENGHIY
gi|222528063                  LPLIQALGVGIGNDIDLKKLRYHKVIIMADADVDGSHIRTLLLTFFYRYMRPLIENGHIY
gi|312621133                  LPLIQALGVGIGNDIDLKKLRYHKVIIMADADVDGSHIRTLLLTFFYRYMRPLIENGHIY
gi|302870737                  LPLIQALGVGIGNDIDLKKLRYHKVIIMADADVDGSHIRTLLLTFFYRYMRPLIENGHIY
gi|346722695                  LPLIQALGCGIGNDLDLKKLRYHKVIVMADADVDGSHIRTLLLTFFYRYMRPLIENGHIY
gi|335039151                  RAIITALGTGIGDEFDINKARYHKVIIMTDADVDGAHIRTLLLTFFYRYMKPLIERGYVY
gi|15893304                   KAMATAFGGGIGKDFDVSKLRYHKIIIMTDADVDGAHIRTLILTFFYRYMTELISEGHVF
gi|1790875                    KAMATAFGGGIGKDFDVSKLRYHKIIIMTDADVDGAHIRTLILTFFYRYMTELISEGHVF
gi|296131558                  RAMITAMGTGISDDFDISKARYHKLIIMTDADVDGAHIRTLLLTFFYRYMRPLIEAGYVY
gi|440782434                  RAMITAFGAGISKDFNIEKIRYHRIIIMTDADVDGAHIRTLLLTFFYRYMRELVEQGHVY
gi|399889393                  RAMITAFGAGISKDFNIEKIRYHRIIIMTDADVDGAHIRTLLLTFFYRYMRELVEQGHVY
gi|430751860                  RAIITALGTGIGEDFDLSKARYHKIIIMTDADVDGAHIRTLLLTFFYRYMRQIIEAGYVY
gi|410723309                  RSMVTAFGAGIGNDFDVEKIRYNRIIIMTDADVDGAHIRTLLLTFFYRYMRQLVDDGHVY
gi|397905911                  RNMITAFGAGIGDDFDIEKIRYDKIIIMTDADVDGAHIRTLLLTFFYRYMRPLIEEGHVY
gi|390933679                  KAMITALGTGIGSDFDISKLRYHKVVIMTDADVDGSHIRTLLLTFFYRFMRPLIENGNIY
gi|289450191                  SPIVMALGTGIGDEFDLNKLRYNKVIIMADADVDGAHIRTLLLTFFFRHMKPLVEKGHVF
gi|333895870                  KAMITALGTGIGSDFDISKLRYHKVVIMTDADVDGSHIRTLLLTFFYRFMRPLIENGNIY
gi|304315545                  KAMITALGTGIGSDFDISKLRYHKVVIMTDADVDGSHIRTLLLTFFYRFMRPLIENGNVY
gi|295694693                  RAIITAIGTGIEPDFDISRARYHKVVIMTDADVDGSHIRTLLLTFFYRYMRPLIEAGYVY
gi|20806552                   RSIITALGTGIGEDFDISKLRYHKVIIMTDADVDGSHIRTLLLTFFFRFMKPLIENGHIY
gi|254478916                  RSIITALGTGIGEDFDISKLRYHKVIIMTDADVDGSHIRTLLLTFFFRFMKPLIENGHIY
gi|433653751                  KAMITALGTGIGSDFDISKLRYHKVVIMTDADVDGSHIRTLLLTFFYRFMRPLIENGNVY
gi|403389401                  KSMITAFGGGIGKDFDVSKIRYHKIIIMTDADVDGAHIRTLLLTFFYRYMRELVDEGHVY
gi|333977511                  RALITALGTGIGEDFDLSKARYHRILLMSDADVDGAHIRTLLLTFFYRYMRPLLEAGYVY
gi|15612569                   RAIITALGTGIGDDFDIEKARYHKIIIMTDADVDGAHIRTLILTFFYRYMRPLIEHGYVY
gi|345016457                  RAMITALGTGVGNDFDISKLRYHKIVIMTDADVDGSHIRTLLLTFFYRFMRPLIENGNVY
gi|167036441                  RAMITALGTGIGDEFDISKLRYHKVVIMTDADVDGSHIRTLLLTFFYRFMRPLIENGNVY
gi|302872928                  RSMITAFGAGIGKDFDLDKLRYHRIIIMTDADVDGAHIRTLLLTFFYRYMRDMIEKGHVY
gi|404369616                  KSMVTAFGAGIGDDFDEEKLRYNRIIIMTDADVDGAHIRTLLLTFFFRYMRGLLDGGHVY
gi|403382763                  RAIITALGTGIGADFDISKARYHKVIIMTDADVDGAHIRTLLLTFFYRYMRKLIEAGYVY
gi|326390355                  RAMITALGTGVGNDFDISKLRYHKIVIMTDADVDGSHIRTLLLTFFYRFMRPLIENGNVF
gi|392956558                  RAIITALGTGIGEDFDISKARYHKVIIMTDADVDGAHIRTLLLTFFYRYMRPIIEHGYVY
gi|332980610                  KAMITAFGAGIGEDFDISKLRYERIICMTDADVDGSHIRTLLLTFFYRYMRPLLENGNVY
gi|337744370                  RAIITALGTGIGEDFDISKARYHKIIIMTDADVDGAHIRTLLLTFFFRYMRKLIEAGFVY
gi|300853238                  RAMITAFGAGIGKDFDVNKIRYNKIIIMTDADVDGAHIRTLLLTFFFRYMKELVEKCHVY
gi|357014909                  RAIITALGTGIGEDFDIAKARYHKIIIMTDADVDGAHIRTLLLTFFYRYMRKLIEVGYVY
gi|288554611                  RAIITALGTGIGDDFDIEKARYHKIIIMTDADVDGAHIRTLILTFFYRYMRPLIEKGYIY
gi|402300224                  RAMITAFGTGVGGDFDIEKARYHKIIIMTDADVDGAHIRTLLLTFFYRYMKPLIEYGYVY
gi|289577274                  RAMITALGTGIGDEFDISKLRYHKVVIMTDADVDGSHIRTLLLTFFYRFMRPLIENGNVY
gi|297543507                  RAMITALGTGIGDEFDISKLRYHKVVIMTDADVDGSHIRTLLLTFFYRFMRPLIENGNVY
gi|167038684                  RAMITALGTGIGDEFDISKLRYHKVVIMTDADVDGSHIRTLLLTFFYRFMRPLIENGNVY
gi|407962968                  RSMITALGTGIGEDFNLEKARYHKVVIMTDADVDGAHIRTLLLTFFYRYMRQIIENGYVY
gi|317126747                  RAIITALGTGIGGDFDISKARYHKIIIMTDADVDGAHIRTLLLTFFYRYMRPLLEEGYVY
gi|403236812                  RSMITALGTGIGEDFDISKARYHKVVIMTDADVDGAHIRTLLLTFFYRFMRQIIESGFVY
gi|18308988                   RSMVTAIGAGIGPEFDIEKIRYNRIIIMTDADVDGAHIRTLLLTFFYRYMRDLVEQGHVY
gi|153939432                  RAMITAFGAGIGKEFDIEKIRYNRIIIMTDADVDGAHIRTLLLTFFYRYMKELIEEGHVY
gi|16077074                   RSMITALGTGIGEDFNLEKARYHKVVIMTDADVDGAHIRTLLLTFFYRYMRQIIENGYVY
gi|384173667                  RSMITALGTGIGEDFNLEKARYHKVVIMTDADVDGAHIRTLLLTFFYRYMRQIIENGYVY
gi|182416761                  RSMVTAFGAGIGNDFDIEKIRYDRIIIMTDADVDGAHIRTLLLTFFYRYMRPLIDEGHVY
gi|110803693                  RSMVTAIGAGIGPEFDIEKIRYNRIIIMTDADVDGAHIRTLLLTFFYRYMRDLVEQGHVY
gi|169343479                  RSMVTAIGAGIGPEFDIEKIRYNRIIIMTDADVDGAHIRTLLLTFFYRYMRDLVEQGHVY
gi|311032261                  RAIITALGTGIGEDFDISRARYHKIVIMTDADVDGAHIRTLLLTFFYRYMRQIIEHGYIY
gi|430756787                  RSMITALGTGIGEDFNLEKARYHKVVIMTDADVDGAHIRTLLLTFFYRYMRQIIENGYVY
gi|110799437                  RSMVTAIGAGIGPEFDIEKIRYNRIIIMTDADVDGAHIRTLLLTFFYRYMRDLVEQGHVY
gi|386756586                  RSMITALGTGIGEDFNLEKARYHKVVIMTDADVDGAHIRTLLLTFFYRYMRQIIENGYVY
gi|187777362                  RAMITAFGAGIGKEFNLEKIRYNRIIIMTDADVDGAHIRTLLLTFFYRYMKELVEEGHVY
gi|414154088                  RAMITALGTGIGEDFDLNKARYHKIIIMTDADVDGAHIRTLLMTFFYRHMRPLIEAGYLY
gi|168183732                  RAMITAFGAGIGKEFNLEKIRYNRIIIMTDADVDGAHIRTLLLTFFYRYMKELVEEGHVY
gi|350264106                  RSMITALGTGIGEDFNLEKARYHKVVIMTDADVDGAHIRTLLLTFFYRYMRQIIENGYVY
gi|170760652                  RAMITAFGAGIGKEFDIDKIRYNRIIIMTDADVDGAHIRTLLLTFFYRYMKELIEEGHVY
gi|424835717                  RAMITAFGAGIGKEFNLEKIRYNRIIIMTDADVDGAHIRTLLLTFFYRYMKELIEEGHVY
gi|255527581                  RAMITAFGGGIGKDFDVEKIRYDRIIIMTDADVDGAHIRTLLLTFFYRYMKELVDQGHVY
gi|150014898                  RSMITAFGAGIGNDFDVEKIRYNRIIIMTDADVDGAHIRTLLLTFFYRYMRNLIDDGHVY
gi|398309108                  RSMITALGTGIGEDFNLEKARYHKVVIMTDADVDGAHIRTLLLTFFYRYMRQIIENGYVY
gi|357006919                  RAIITALGTGISEDFDLSKARYHKIIIMTDADVDGAHIRTLLLTFFFRYMRKLIEAGYVY
gi|333372855                  RTITTALGTGIGEDFQLEKARYHKIMIMTDADVDGAHIRTLLLTFFYRYMRPLIEAGYVY
gi|302388606                  RAMITALGTGIGDDFDIEKLRYHKIILMADADVDGAHIRTLLLTFLYRYMRPLIEAGMVY
gi|438000917                  RSMITALGTGIGEEFDIEKLRYHKIILMADADVDGAHIRTLLLTFFYRYMQPLIEAGKIY
gi|332798030                  RSMITALGTGIGEEFDIEKLRYHKIILMADADVDGAHIRTLLLTFFYRYMQPLIEAGKIY
gi|296330042                  RSMITALGTGIGEDFNLEKARYHKVVIMTDADVDGAHIRTLLLTFFYRYMRQIIENGYVY
gi|148378017                  RAMITAFGAGIGKEFDIDKIRYNRIIIMTDADVDGAHIRTLLLTFFYRYMKELIEEGHVY
gi|168181121                  RAMITAFGAGIGKEFDIDKIRYNRIIIMTDADVDGAHIRTLLLTFFYRYMKELIEEGHVY
gi|385267030                  RSMITALGTGIGEDFNLEKARYHKVVIMTDADVDGAHIRTLLLTFFYRYMREIIENGYVY
gi|311070653                  RSMITALGTGIGEDFNLEKARYHKVVIMTDADVDGAHIRTLLLTFFYRYMRQIIENGYIY
gi|170756292                  RAMITAFGAGIGKEFDIDKIRYNRIIIMTDADVDGAHIRTLLLTFFYRYMKELIEEGHVY
gi|359409915                  RSMITAFGAGIGNDFAVEKIRYNRIIIMTDADVDGAHIRTLLLTFFYRYMRELIDDGHVY
gi|333922243                  RAMITALGCGIGQDFDISKARYHKIIIMTDADVDGAHIRTLLLTFFYRHMRPLIEAGYVY
gi|147676340                  RAMITALGTGIGEEFDVSKARYHKIILMSDADVDGAHIRTLLLTFFYRYMRPLIEKGYVF
gi|323703937                  RAMITALGCGIGQDFDISKARYHKIIIMTDADVDGAHIRTLLLTFFYRHMRPLIEAGYVY
gi|410458121                  RTIITALGTGIGEDFDISKARYHKIVIMTDADVDGAHIRTLLLTFFYRFMKPIIENGYIY
gi|118445175                  RAMITAFGAGIGKDFDIEKIRYHRIIIMTDADVDGAHIATLLLTFFYRYMRELVDGGHVY
gi|153952676                  RAMITAFGAGIGKDFDISKIRYNKIIIMTDADVDGAHIRTLLLTFFYRYMRELVEKCHVY
gi|28209863                   KSMITAFGAGIGKDFDVEKIRYNRIIIMTDADVDGAHIRTLLLTFFYRYMKELVENGHVY
gi|429765449                  RSMITAFGAGIGKDFDEEKLRYNRIIIMTDADVDGAHIRTLLLTFFYRYMRPLIDGGHVY
gi|212637854                  RAIITALGTGIGEDFDITKARYHKIIIMTDADVDGAHIRTLLLTFFYRYMREVIEQGYVY
gi|375006808                  RAIITALGTGIGEEFDISKARYHKVIIMTDADVDGAHIRTLLLTFFYRYMRELIEHGYIY
gi|261417505                  RAIITALGTGIGEEFDISKARYHKVIIMTDADVDGAHIRTLLLTFFYRYMRELIEHGYIY
gi|357039045                  RALITALGTGIGDDFNIEKARYHKIIIMTDADVDGAHIRTLLLTFFYRYMRQLIENGYAY
gi|228995401                  RTIITAIGTNIGGDFDIEKARYHKVIIMTDADVDGAHIRTLLLTFFYRYMRQIIEHGYIY
gi|56418540                   RAIITALGTGIGEEFDISKARYHKVIIMTDADVDGAHIRTLLLTFFYRYMRELIEHGYIY
                                   * *            **     * ****** **  *  **  * *          

gb|ABN53578.1|                IAQPPLYKITKGKTELYAYNDSELEKIIRENQWKKEE--CTIQRFKGLGEMNPEQLWTTT
gi|125974861                  IAQPPLYKITKGKTELYAYNDSELEKIIRENQWKKEE--CTIQRFKGLGEMNPEQLWTTT
gi|374294499                  IAQPPLFKITKGKEEVYAYNEKQLEKILNEKGWKKGE--CTIQRYKGLGEMNPEQLWETT
gi|366163637                  IAQPPLFKIAKGKEEGYAYNEKQVDNFINEKGWKKDE--CSIQRYKGLGEMNPEQLWETT
gi|220927465                  IAMPPLFKVYKGKEEYYAYDDIELDKIFKERGWRKDDPNVNIQRFKGLGEMNPDQLWETT
gi|376259386                  IAMPPLFKVYKGKEEFYAYDDRQVTKIYEERGWRKDDPNVNIQRFKGLGEMNPDQLWETT
gi|326202777                  IAMPPLFKVYKGKDEYYAYDDRQVSKIFEDRGWRKDDPNVNIQRFKGLGEMNPDQLWETT
gi|344995338                  IAQPPLYKITKGKQVRYAYNEKELQRILQEMK----DA--QVQRFKGLGEMNAQELWETT
gi|312792288                  IAQPPLYKITKGKQVRYAYNEKELQRILQEMK----DA--QVQRFKGLGEMNAQELWETT
gi|312126267                  IAQPPLYKITKGKQVRYAYNDKELQKILQEMK----DA--QVQRFKGLGEMNAQELWETT
gi|312134087                  IAQPPLYKITKGKQVRYAYNEKELQKILQEMK----DA--QVQRFKGLGEMNAQELWETT
gi|222528063                  IAQPPLYKITKGKQVRYAYNDKELQKILQEMK----DA--QVQRFKGLGEMNAQELWETT
gi|312621133                  IAQPPLYKITKGKQVRYAYNDKELQKVLQEMK----DA--QVQRFKGLGEMNAQELWETT
gi|302870737                  IAQPPLYKITKGKQVRYAYNEKELQKILQEMK----DA--QVQRFKGLGEMNAQELWETT
gi|346722695                  IAQPPLYKITKGKQVRYAYNDKELQKILQEMK----DA--QVQRFKGLGEMNAEELWETT
gi|335039151                  IAQPPLYKITQGKKVLYAYSDRELERKLKELP-DNPKP--TIQRYKGLGEMNPTQLWETT
gi|15893304                   IAQPPLYKVTKTRKEYYAYSDKELEDVLQDVGGKDKNT--DIQRYKGLGEMNPEQLWETT
gi|1790875                    IAQPPLYKVTKTRKEYYAYSDKELEDVLQDVGGKDKNT--DIQRYKGLGEMNPEQLWETT
gi|296131558                  IAQPPLYKVKKNKIDNYVYSDHELEKLLNQIG--REGV--SLQRYKGLGEMNPEQLWETT
gi|440782434                  IAQPPLYKVSKGKKEIYCYLEEELDKALEELGGKDNNT--SIQRYKGLGEMNAEQLWETT
gi|399889393                  IAQPPLYKVSKGKKEIYCYLEDELDNALEEIGGKDNNT--SIQRYKGLGEMNAEQLWETT
gi|430751860                  IAQPPLYKIERNKVVRYALNDKERDEILAEFG-EGAKV--NIQRYKGLGEMDAEQLWETT
gi|410723309                  IAQPPLYKVSKSKKDYYAYSDSELENVLSELGGKDNST--DIQRYKGLGEMNASQLWDTT
gi|397905911                  IAQPPLYKISKGKNIYYAYSDRELEAKLNEIG--RDNV--EIQRYKGLGEMNAEQLWETT
gi|390933679                  IAQPPLYKIEKNKKVYYAYSDKELDNILKEIG--RENY--NVQRYKGLGEMDAEQLWDTT
gi|289450191                  IACPPLFKVENDNQVFYAYDEAGVEKIKQEQG--WDKP--KLQRYKGLGEMDAEQLWETT
gi|333895870                  IAQPPLYKIEKNKKVYYAYSDKELDNILKEIG--RENY--NVQRYKGLGEMDAEQLWDTT
gi|304315545                  IAQPPLYKIEKNKKVYYAYSDKELDNILKEIG--RENY--NVQRYKGLGEMDAEQLWDTT
gi|295694693                  IAQPPLYRIQKGKVVRYAYSDQERDHIVGEL--KGDVN--DIQRYKGLGEMDAEQLWETT
gi|20806552                   IAQPPLYKITKGKKVYYAYSDRELDKILSEIG--RENI--VVQRYKGLGEMNADQLWETT
gi|254478916                  IAQPPLYKITKGKKVYYAYSDRELDKILSEIG--RENI--VVQRYKGLGEMNADQLWETT
gi|433653751                  IAQPPLYKIEKNKKVYYAYSDKELDNILKEIG--RENY--NVQRYKGLGEMDAEQLWDTT
gi|403389401                  IAQPPLYRLKKGKNEYYTYSDKELENLIQEVGGKDSSV--DIQRYKGLGEMNAEQLWDTT
gi|333977511                  IAQPPLYRIRKGKVDRYAYSDAELEEILKEIG--RDGV--SIQRYKGLGEMNPQQLWETT
gi|15612569                   IAQPPLYKVQQGKDIQYAYGDAELQEILSQLP-DKAKP--GIQRYKGLGEMNPSQLWETT
gi|345016457                  IAQPPLYKITKGKKVYYAYSDRELDKILNEIG--RENY--TVQRYKGLGEMNADQLWDTT
gi|167036441                  IAQPPLYKITKGKKVYYAYSDRELDRILNEIG--RENY--TVQRYKGLGEMNADQLWDTT
gi|302872928                  IAQPPLYKVSRNKKEWYAYNDDELKDILKDIGGKDNST--VIQRYKGLGEMDAQQLWDTT
gi|404369616                  IAQPPLYQVKKNKKEYYAYSDAELEKLLSEIGGKDNST--NIQRYKGLGEMNANQLWDTT
gi|403382763                  IAQPPLYKLERNKIVRYAYNEKQREEITKEFG-EGTKI--NVQRYKGLGEMNASQLWETT
gi|326390355                  IAQPPLYKITKGKKVYYAYSDRELDKILNEIG--RENY--TVQRYKGLGEMNADQLWDTT
gi|392956558                  IAQPPLYKVQQGKRIEYAYDDKEMDRIMKELP-QQPKP--GVQRYKGLGEMNPTQLWETT
gi|332980610                  IAQPPLYKVEKGKKEYYIYSDRELEQLLTRIG--RDGI--TVQRYKGLGEMDPVQLWDTT
gi|337744370                  IAQPPLYKLERNKTIRYAYNDKQREAIMAEFG-EGAKV--NVQRYKGLGEMNPGQLWETT
gi|300853238                  IAQPPLYRVAKGKKEYYAYSDDELDVLLTEIGGKDSNV--DIQRYKGLGEMDSEQLWDTT
gi|357014909                  IAQPPLYKLERNKTVRYAYNDKQREAILAEFG-DGVKV--NIQRYKGLGEMNPEQLWETT
gi|288554611                  IAQPPLYKVTQGRDLQYAYNDKELDQIMSQYT-ERNKV--GIQRYKGLGEMNPTQLWETT
gi|402300224                  IAQPPLYKVTHGKEIQYAYVQKELDPILKSYP-EGAKI--GIQRYKGLGEMNPTQLWETT
gi|289577274                  IAQPPLYKITKGKKVYYAYSDKELDRILNEIG--RENY--TVQRYKGLGEMNADQLWDTT
gi|297543507                  IAQPPLYKITKGKKVYYAYSDKELDRILNEIG--RENY--TVQRYKGLGEMNADQLWDTT
gi|167038684                  IAQPPLYKITKGKKVYYAYSDRELDRILNEIG--RENY--TVQRYKGLGEMNADQLWDTT
gi|407962968                  IAQPPLYKVQQGKRVEYAYNDKELEELLKTLP-QTPKP--GLQRYKGLGEMNATQLWETT
gi|317126747                  IAQPPLFKIQQGKTVQYAYNEKEMERIIKELA-ETPKP--GLQRYKGLGEMNPTQLWETT
gi|403236812                  IAQPPLYKIQQGKRIEYAYNDRELEKYLAELP-SNPKP--GIQRYKGLGEMNPEQLWETT
gi|18308988                   IAQPPLYKISKGKQERYAYSDAAADEIIEEFGGKDSSV--NVQRYKGLGEMNAGQLWETT
gi|153939432                  IAQPPLYRIFKAKKEIYVYSDPELDAALLELGGKDTNT--NIQRYKGLGEMNPEQLWDTT
gi|16077074                   IAQPPLYKVQQGKRVEYAYNDKELEELLKTLP-QTPKP--GLQRYKGLGEMNATQLWETT
gi|384173667                  IAQPPLYKVQQGKRVEYAYNDKELEELLKTLP-QTPKP--GLQRYKGLGEMNATQLWETT
gi|182416761                  IAQPPLYKISKGKKEHYAYSDAELEQVLIDFGGKDNST--DIQRYKGLGEMNASQLWDTT
gi|110803693                  IAQPPLYKISKGKQERYAYSDAAADEIIEEFGGKDSSV--NVQRYKGLGEMNAGQLWETT
gi|169343479                  IAQPPLYKISKGKQERYAYSDAAADEIIEEFGGKDSSV--NVQRYKGLGEMNAGQLWETT
gi|311032261                  IAQPPLYKIQQGKKIEYAYNDRQLEEILATMS-DQPKA--GIQRYKGLGEMNPEQLWETT
gi|430756787                  IAQPPLYKVQQGKRVEYAYNDKELEELLKTLP-QTPKP--GLQRYKGLGEMNATQLWETT
gi|110799437                  IAQPPLYKISKGKQERYAYSDAAADEIIEEFGGKDSSV--NVQRYKGLGEMNAGQLWETT
gi|386756586                  IAQPPLYKVQQGKRVEYAYNDKELEDLLKTLP-QTPKP--GLQRYKGLGEMNATQLWETT
gi|187777362                  IAQPPLYRIYKAKKELYVYSDKELDEALLELGGKDTNT--NIQRYKGLGEMDPEQLWETT
gi|414154088                  VAQPPLFRVRKGNLDSYVYSEKELEELLKRIG--HDKV--NIQRYKGLGEMNPEQLWETT
gi|168183732                  IAQPPLYRIYKAKKELYVYSDKELDEALLELGGKDTNT--NIQRYKGLGEMDPEQLWETT
gi|350264106                  IAQPPLYKVQQGKRVEYAYNDKELEDLLKTLP-QTPKP--GLQRYKGLGEMNATQLWETT
gi|170760652                  IAQPPLYRIFKAKKEIYVYSDPELDEALLELGGKDTNT--NIQRYKGLGEMNPEQLWDTT
gi|424835717                  IAQPPLYRIYKAKKELYVYSDKELDEALLELGGKDTNT--NIQRYKGLGEMDPEQLWETT
gi|255527581                  IAQPPLYKVAKGKKEHYAYSDKELEKLLEDVGGKDNNT--NIQRYKGLGEMDATQLWDTT
gi|150014898                  IAQPPLYKVSKSKKEYYAYSDPELESVLSELGGKDNST--DIQRYKGLGEMNASQLWDTT
gi|398309108                  IAQPPLYKVQQGKRVEYAYNDKQLEELLQTLP-QTPKP--GLQRYKGLGEMNATQLWETT
gi|357006919                  IAQPPLYKLEKNKTVRYAYNDKQRAEIMKEFG-EGSKV--NVQRYKGLGEMNAGQLWETT
gi|333372855                  IAQPPLYKITQGKKVLYAFDDREKDRIVSELE-DKGKV--ELQRYKGLGEMTATQLWETT
gi|302388606                  IAQPPLYQVSKGKEVYYAYSDEELKAILERLGKDRDKA--EVKRFKGLGEMNADQLWDTT
gi|438000917                  IAQPPLYRVVLGKKDYYAFDDLELSKILESLGNSRERA--EIKRFKGLGEMAAEQLWETT
gi|332798030                  IAQPPLYRVVLGKKDYYAFDDLELSKILESLGNSRERA--EIKRFKGLGEMAAEQLWETT
gi|296330042                  IAQPPLYKVQQGKRVEYAYNDKELEDLLKTLP-QTPKP--GLQRYKGLGEMNATQLWETT
gi|148378017                  IAQPPLYRIYKAKKEIYVYSDPELDAALLELGGKDTNT--NIQRYKGLGEMNPEQLWETT
gi|168181121                  IAQPPLYRIYKAKKEIYVYSDPELDAALLELGGKDTNT--NIQRYKGLGEMNPEQLWETT
gi|385267030                  IAQPPLYKVQQGKRVEYAYNDKQLDELLKELP-QSPKP--GLQRYKGLGEMNATQLWETT
gi|311070653                  IAQPPLYKVQQGKRVEYAYNDKQLEEVLSTLP-QTPKP--GLQRYKGLGEMNATQLWETT
gi|170756292                  IAQPPLYRIYKAKKETYVYSDPELDAALLELGGKDTNT--NIQRYKGLGEMNPEQLWETT
gi|359409915                  IAQPPLYKVSKGKKEHYAYSDAELESVLSDFGGKDNST--DIQRYKGLGEMNANQLWDTT
gi|333922243                  IAQPPLFRVRKGKLDSYVYSDHELEELLKRVG--YDNV--NIQRYKGLGEMNPEQLWETT
gi|147676340                  IAQPPLYRVKKGKLEKYAYSDAELEKLLDQIG--RDGV--SIQRYKGLGEMNAEQLWETT
gi|323703937                  IAQPPLFRVRKGKLDSYVYSDHELEELLKRVG--YDNV--NIQRYKGLGEMNPEQLWETT
gi|410458121                  IAQPPLYKVQQGKKVIYAYNDRELEAVLAELP-DNPKP--SLQRYKGLGEMNPEQLWETT
gi|118445175                  IAQPPLYQVKKGKSVNYAYSDNELQEVLAQIGGKDKNT--EIQRYKGLGEMDAGQLWDTT
gi|153952676                  IAQPPLYKVAKNKKDYYAYSDKELDILLNEIGGKNSNV--NIQRYKGLGEMDSEQLWDTT
gi|28209863                   IAQPPLYKVSKDRKEHYVYTDRELEEILDEIGGRDNKT--QIQRYKGLGEMNAEQLWDTT
gi|429765449                  IAQPPLYKVSKGKKESYAYTDEELDSILEEFGGKDNST--NIQRYKGLGEMNATQLWDTT
gi|212637854                  IAQPPLYKIQQGKRIEYAYSDRQLEEILTRLP-EQPKP--VIQRYKGLGEMNPEQLWETT
gi|375006808                  IAQPPLYKIEQGKQVRYAYNDRQLEKILAELP-DQPKP--TIQRYKGLGEMNPEQLWETT
gi|261417505                  IAQPPLYKIEQGKQVRYAYNDRQLEKILAELP-DQPKP--TIQRYKGLGEMNPEQLWETT
gi|357039045                  IAQPPLYRVRKEKKEYYVYNDKELEQLLNRVG--RDRI--SLQRYKGLGEMNPEQLWDTT
gi|228995401                  IAQPPLFKVQQGKKIQYAYNDKELEKILAELP-AHPKP--GIQRYKGLGEMNPTQLWETT
gi|56418540                   IAQPPLYKIEQGKQVRYAYNDRQLEKILAELP-DQPKP--TIQRYKGLGEMNPEQLWETT
                               * ***          *                          * ******    ** **

gb|ABN53578.1|                MDPETRTILRVELEDAIAADEIFTILMGDKVEPRKEFIQANAKLVTNLDI
gi|125974861                  MDPETRTILRVELEDAIAADEIFTILMGDKVEPRKEFIQANAKLVTNLDI
gi|374294499                  MNPKTRSMLRVELKDAIAADEIFSILMGEKVEPRKEFIQANAKDVTNLDI
gi|366163637                  MNPETRTMLRVELSDAIAADEIFTILMGDKVEPRKEFIQTHAKTVTNLDI
gi|220927465                  MNPETRTIIKVDLEDAISADEVFCKFMGDKVEPRREYIQMHARDVSNLDI
gi|376259386                  MDPETRTIIKVDVQDAITADEVFSMFMGEKVEPRKEYIHMHAKDVTYLDI
gi|326202777                  MNPETRTIMKVDVQDAITADEVFSMFMGEKVEPRKEYIHLHAKDVTYLDI
gi|344995338                  MDPARRILLRVELEDAVMAEEIFTILMGDKVEPRREFIEKNAKYVRNLDI
gi|312792288                  MDPARRILLRVELEDAVMAEEIFTILMGDKVEPRREFIEKNAKYVRNLDI
gi|312126267                  MDPARRILLRVELEDAVMAEEIFTILMGDKVEPRREFIEKNAKYVRNLDI
gi|312134087                  MDPARRILLRVEIEDAVMAEEIFTILMGDRVEPRREFIEKNAKYVRNLDI
gi|222528063                  MDPARRILLRVELEDAVMAEEIFTILMGDKVEPRREFIEKNAKYVRNLDI
gi|312621133                  MDPARRILLRVELEDAVMAEEIFTILMGDKVEPRREFIEKNAKYVRNLDI
gi|302870737                  MDPARRILLRVELEDAVMAEEIFTILMGDKVEPRREFIEKNAKYVRNLDI
gi|346722695                  MDPARRILLRVELEDAVMAEEIFTILMGEKVEPRREFIEKNAKYVRNLDI
gi|335039151                  MDPESRTLLQVSLTDAVEADAIFETLMGDQVEPRREFIQQHAKYVRNLDI
gi|15893304                   MNPEQRTLIKVNIEDAMAADEIFTILMGDKVDPRRKFIEENATKVVNLDV
gi|1790875                    MNPEQRTLIKVNIEDAMAADEIFTILMGDKVDPRRKFIEENATKVVNLDV
gi|296131558                  MNPETRTILRVNLEDAMIADEIFTILMGDKVEPRREFIQTHAKEVRNLDI
gi|440782434                  MDPERRILLKATVEDAMAADEIFTILMGDKVEPRREFIQQNAKNVVNLDI
gi|399889393                  MDPERRILLKATVEDAMAADEIFTILMGDKVEPRREFIQQNAKNVVNLDI
gi|430751860                  MDPESRTMLQVTIQDAIAADAIFDTLMGDDVEPRREFIQAHAKFVKNLDI
gi|410723309                  MDPEKRILLKVNIEDAMAADEIFTILMGEKVEPRKEFITQNAKNVVNLDI
gi|397905911                  MNPETRTLLKVTIEDAVEADEVFTILMGDKVEPRREFIQKNAKRVQNLDI
gi|390933679                  MDPEKRTMLKVSLDDAIAADEIFTILMGDKVEPRREFIEKYAKTVRNLDI
gi|289450191                  MNPATRKLLRVDLEDAQSADQTFNLLMGEEVKPRKDFIQANAKYAL-LDN
gi|333895870                  MDPEKRTMLKVSLDDAIAADEIFTILMGDKVEPRREFIEKYAKTVRNLDI
gi|304315545                  MDPEKRTMLKVSLDDAIAADEIFTILMGDKVEPRREFIEKYAKTVRNLDI
gi|295694693                  MDPESRTLLQVSMQDAIEADAIFSVLMGDRVEPRREFIEAHAHFVRNLDI
gi|20806552                   MDPEKRTMLKVTLEDAIAADEIFTILMGDKVEPRREFIEKYAKTVRNLDI
gi|254478916                  MDPEKRTMLKVTLEDAIAADEIFTILMGDKVEPRREFIEKYAKTVRNLDI
gi|433653751                  MDPGKRTMLKVSLDDAIAADEIFTILMGDKVEPRREFIEKYAKTVRNLDI
gi|403389401                  MNPENRTLLKVDVEDAMAADEIFTILMGDKVEPRREFIEENAKKVINLDI
gi|333977511                  MNPEKRTILKVSIEDAIEADAIFSMLMGDRVEPRREFIQQNARAVRNLDV
gi|15612569                   MDPGQRTVLQVTLEDAMKADEIFEILMGDRVEPRRDFIQENARYVKNLDI
gi|345016457                  MDPEKRTMLKVTLEDAIAADEIFTILMGDKVEPRREFIEKYAKTVRNLDI
gi|167036441                  MDPEKRTMLKVTLEDAIAADEIFTILMGDKVEPRREFIEKHAKTVRNLDI
gi|302872928                  MDPEHRLLLKVDMGEAMMADEIFTILMGEKVEPRREFIQENAKNVVNLDV
gi|404369616                  MDPEKRVLLKATVEDAIAADEIFTILMGDKVEPRREFIQKNAKKVSNLDV
gi|403382763                  MDPESRTFLQVTIQDAIEADRVFDTLMGDNVEPRRDFIQEHAKYVTNLDI
gi|326390355                  MDPEKRTMLKVTLEDAIAADEIFTILMGDKVEPRREFIEKYAKTVRNLDI
gi|392956558                  MDPQTRTLLQVELKDAMDADETFEILMGDKVEPRRDFIQEHAQYVENLDI
gi|332980610                  MDPAKRTMLKVSIEDAIAADEIFTILMGDNVEPRREFIASNAHLVKNLDI
gi|337744370                  MDPDSRTLLQVSIQDAIDADVVFDTLMGDAVEPRRDFIQLHARYVKNLDI
gi|300853238                  MNPETRTLIQVNVEDTMAADEIFTILMGDKVEPRRNFIQENAKKVVNLDI
gi|357014909                  MDPESRTMLQVSIQDAIEADTMFDTLMGSNVEPRRDFIQLHAKYVQNLDI
gi|288554611                  MDPEYRTVLQVTLEDAMKADEIFEILMGDRVEPRRDFIHENAQYVKNLDI
gi|402300224                  MDPEHRTLLQVTLEDAIKADEIFEILMGDRVEPRRDFIQENAQYVENLDI
gi|289577274                  MDPEKRTILKVTLEDAIAADEIFTILMGDKVEPRREFIERYAKTVRNLDI
gi|297543507                  MDPEKRTILKVTLEDAIAADEIFTILMGDKVEPRREFIERYAKTVRNLDI
gi|167038684                  MDPEKRTMLKVTLEDAIAADEIFTILMGDKVEPRREFIEKHAKTVRNLDI
gi|407962968                  MDPSSRTLLQVTLEDAMDADETFEMLMGDKVEPRRNFIEANARYVKNLDI
gi|317126747                  MDPSTRTTLQVTLEDAMVADETFETLMGDKVEPRREFIQANAQYVKNLDI
gi|403236812                  MDPSNRTMLQVTLQDAIDADETFEMLMGDKVEPRRNFIEENAQYVKNLDV
gi|18308988                   MDPESRILLRADIEDAMVADEIFTILMGDKVEPRREFIQKNAKNVSNLDI
gi|153939432                  MDPEHRTLLQVTIEDAMVADEIFTILMGTKVEPRREFIENNADKVVNLDI
gi|16077074                   MDPSSRTLLQVTLEDAMDADETFEMLMGDKVEPRRNFIEANARYVKNLDI
gi|384173667                  MDPSSRTLLQVTLEDAMDADETFEMLMGDKVEPRRNFIEANARYVKNLDI
gi|182416761                  MDPEQRILLRVNVEDAMQADEIFTILMGEKVEPRKEFIQQNAKNVVNLDI
gi|110803693                  MDPESRILLRADIEDAMVADEIFTILMGDKVEPRREFIQKNAKNVSNLDI
gi|169343479                  MDPESRILLRADIEDAMVADEIFTILMGDKVEPRREFIQKNAKNVSNLDI
gi|311032261                  MDPVSRTLLQVSLQDAIEADETFEILMGDKVEPRRNFIQDNARYVKNLDI
gi|430756787                  MDPSSRTLLQVTLEDAMDADETFEMLMGDKVEPRRNFIEVNARYVKNLDI
gi|110799437                  MDPESRILLRADIEDAMVADEIFTILMGDKVEPRREFIQKNAKNVSNLDI
gi|386756586                  MDPSSRTLLQVTLEDAMDADETFEMLMGDKVEPRRNFIEANARYVKNLDI
gi|187777362                  MNPEHRTLLQVTIEDAMAADEIFTILMGTKVEPRRDFIENNADKVVNLDI
gi|414154088                  MDPDTRTMLQVTLQDAIEADATFSMLMGDRVEPRRDFIQENARYVRNLDI
gi|168183732                  MNPEHRTLLQVTIEDAMAADEIFTILMGTKVEPRRDFIENNADKVVNLDI
gi|350264106                  MDPSSRTLLQVTLEDAMDADETFEMLMGDKVEPRRNFIEANARYVKNLDI
gi|170760652                  MNPEHRTLLQVTIEDAMAADEIFTILMGTKVEPRREFIEDNADKVVNLDI
gi|424835717                  MNPEHRTLLQVTIEDAMAADEIFTILMGTKVEPRRDFIENNADKVVNLDI
gi|255527581                  MNPDERVLLQVTVEDAMAADEIFTILMGDKVEPRREFIQENAKKVINLDI
gi|150014898                  MDPEKRILLKVNIEDAMAADEIFTILMGEKVEPRKEFIQQNARNVVNLDI
gi|398309108                  MDPSSRTLLQVTLEDAMDADETFEMLMGDKVEPRRNFIEANARYVKNLDI
gi|357006919                  MDPESRTLLQVNIEDAIKADAIFDMLMGDNVEPRRNFIHEHAKYVTNLDV
gi|333372855                  MDPESRTLLQVSLEDALDADQVFETLMGEKVEPRREFIQEYAKQVRNLDI
gi|302388606                  MNPKTRTILKVNLEDAIEADEIFTILMGEKVEPRRQFIFEHAAEVRNLDI
gi|438000917                  MNPETRTILKVSLEDAVAADEIFTILMGDKVEPRRQFIFEHAAEVQNLDI
gi|332798030                  MNPETRTILKVSLEDAVAADEIFTILMGDKVEPRRQFIFEHAAEVQNLDI
gi|296330042                  MDPSSRTLLQVTLEDAMDADETFEMLMGDKVEPRRNFIEANARYVKNLDI
gi|148378017                  MDPEHRTLLQVTVEDAMEADEIFTILMGTKVEPRRDFIESNADKVVNLDI
gi|168181121                  MDPEHRTLLQVTVEDAMEADEIFTILMGTKVEPRRDFIESNADKVVNLDI
gi|385267030                  MDPATRTLLQVNLEDAMDADETFEMLMGDKVEPRRNFIEANARYVKNLDI
gi|311070653                  MDPDTRTLLQVTLEDAMDADETFEMLMGDKVEPRRNFIEANARYVKNLDI
gi|170756292                  MDPEHRTLLQVTVEDAMEADEIFTILMGTKVEPRRDFIESNADKVVNLDI
gi|359409915                  MDPEKRILLKVNIDDAMAADEIFTILMGEKVEPRKEFIQQNAKKVVNLDI
gi|333922243                  MDPDTRTVLQVTLEDAIEADATFSMLMGDRVEPRRDFIQENAQYVRNLDI
gi|147676340                  MDPETRTVMQVNLEDAIEADAVFSMLMGDRVEPRRDFIQENARLVRNLDI
gi|323703937                  MDPDTRTVLQVTLEDAIEADATFSMLMGDRVEPRRDFIQENAQYVRNLDI
gi|410458121                  MDPEVRTLLQVQLQDAMEADEVFEILMGDQVEPRREFIQENARYVKNLDI
gi|118445175                  MNPEHRTLVKVTIDDAMRADEVFTILMGDKVEPRREFIEENAKKVVNLDI
gi|153952676                  MNPETRTLIQVNVEDTIAADEIFTILMGDKVEPRKDFIIENAKKVVNLDI
gi|28209863                   MNPDKRILLRATIEDAMAADEIFTILMGDKVDLRREFIQENAKTVVNLDV
gi|429765449                  MDPEHRILKKASVSDAIAADEIFTILMGDKVEPRREFIQKNASKISNLDI
gi|212637854                  MNPETRTLLKVSLQDAMEADETFEILMGDKVEPRRQFIEENAKYVKNLDI
gi|375006808                  MNPETRTLLQVSLQDAIDADETFEILMGDKVEPRRQFIEENARYVKNLDI
gi|261417505                  MNPETRTLLQVSLQDAIDADETFEILMGDKVEPRRQFIEENARYVKNLDI
gi|357039045                  MNFDTRTILQVQLEDAIEANQIFSMLMGDKVEPRRVFIQNNARAVRNLDI
gi|228995401                  MDPEVRSLLQVSLQDAIEADETFEILMGDKVEPRRNFIQENAKYVKNLDI
gi|56418540                   MNPETRTLLQVSLQDAIDADETFEILMGDKVEPRRQFIEENARYVKNLDI
                              *    *            *   *   **  *  *   *   *     ** 
