# Supplementary material for: Industrial Robustness: Understanding the Mechanism of Tolerance for the Populus Hydrolysate-Tolerant Mutant Strain of Clostridium thermocellum
Source: PLoS One. 2013 Oct 21;8(10):e78829. doi: 10.1371/journal.pone.0078829 (PMC3804516; doi:10.1371/journal.pone.0078829)
Supplement: File S4 — Cthe_2724-alignment: A text containing the Clustawl alignment of the SNP in Cthe_2724 with the top 100 hits. (TXT) [file pone.0078829.s010.txt]

CLUSTAL W (1.83) multiple sequence alignment of Cthe_2724, rpoB

gi|125975206                  ----------M---------------------------------VHP-------------
gi|256003132                  ----------M---------------------------------VHP-------------
gi|281419555                  ----------M---------------------------------VHP-------------
gi|374295095                  ----------M---------------------------------VHP-------------
gi|366162957                  ------------------------------------------------------------
gi|220927770                  ----------M---------------------------------VQP-------------
gi|326203312                  ----------M---------------------------------VQP-------------
gi|376259709                  ----------M---------------------------------VQP-------------
gi|345018542                  ----------M---------------------------------VRP-------------
gi|392939584                  ----------M---------------------------------VRP-------------
gi|326390669                  ----------M---------------------------------VRP-------------
gi|167039512                  ----------M---------------------------------VRP-------------
gi|289579153                  ----------M---------------------------------VRP-------------
gi|167036793                  ----------M---------------------------------VRP-------------
gi|397906037                  ------------------------------------------------------------
gi|332982717                  ----------M---------------------------------VHP-------------
gi|300857254                  ----------M---------------------------------VHP-------------
gi|158319535                  ---------MM---------------------------------PHP-------------
gi|304315932                  ----------M---------------------------------LHP-------------
gi|333896180                  ----------M---------------------------------LHP-------------
gi|390934113                  ----------M---------------------------------LHP-------------
gi|433654090                  ----------M---------------------------------LHP-------------
gi|150392168                  ----------M---------------------------------PHP-------------
gi|118443602                  ----------M---------------------------------VHP-------------
gi|28212181                   ----------M---------------------------------VHP-------------
gi|255527834                  ----------M---------------------------------VHP-------------
gi|15896392                   ----------M---------------------------------IHP-------------
gi|168187822                  ----------M---------------------------------VHP-------------
gi|170761098                  ----------M---------------------------------VHP-------------
gi|168181856                  ----------M---------------------------------VHP-------------
gi|187776568                  ----------M---------------------------------VHP-------------
gi|153952853                  ----------M---------------------------------VHP-------------
gi|153939112                  ----------M---------------------------------VHP-------------
gi|253681374                  ----------M---------------------------------VHP-------------
gi|424826497                  ----------M---------------------------------VHP-------------
gi|440785453                  ----------M---------------------------------VHP-------------
gi|168178824                  ----------M---------------------------------VHP-------------
gi|153935474                  ----------M---------------------------------VHP-------------
gi|148381429                  ----------M---------------------------------VHP-------------
gi|20808668                   ----------M---------------------------------VRP-------------
gi|170757275                  ----------M---------------------------------VHP-------------
gi|429765458                  ----------M---------------------------------VHP-------------
gi|399889777                  ----------M---------------------------------VHP-------------
gi|255654155                  ----------M---------------------------------PHP-------------
gi|126697633                  ----------M---------------------------------PHP-------------
gi|210623170                  ------MKSEM---------------------------------PHP-------------
gi|254973724                  ----------M---------------------------------PHP-------------
gi|331268405                  ------------------------------------------------------------
gi|302876542                  ----------M---------------------------------VHP-------------
gi|302388704                  ----------M---------------------------------VRP-------------
gi|164686520                  ----------M---------------------------------PYP-------------
gi|182418863                  ----------M---------------------------------VHP-------------
gi|169344026                  ----------M---------------------------------VHP-------------
gi|404372651                  ----------M---------------------------------VHP-------------
gi|110801957                  ----------M---------------------------------VHP-------------
gi|18311395                   ----------M---------------------------------VHP-------------
gi|422875359                  ----------M---------------------------------VHP-------------
gi|188588112                  ----------M---------------------------------VHP-------------
gi|182627157                  ----------M---------------------------------VHP-------------
gi|403388286                  ----------M---------------------------------VHP-------------
gi|187932557                  ----------M---------------------------------VHP-------------
gi|312128088                  MA--------L---------------------------------PRP-------------
gi|302871396                  MA--------L---------------------------------PRP-------------
gi|222528810                  MA--------L---------------------------------PRP-------------
gi|312622901                  MA--------L---------------------------------PRP-------------
gi|312134688                  MA--------L---------------------------------PRP-------------
gi|312794076                  MA--------L---------------------------------PRP-------------
gi|150015036                  ----------M---------------------------------VHP-------------
gi|317132039                  -----------------------------------------MVNVKP-------------
gi|410723698                  ----------M---------------------------------VHP-------------
gi|344996564                  MA--------L---------------------------------PRP-------------
gi|407474721                  MR----GEFTM---------------------------------VHP-------------
gi|146295985                  MA--------L---------------------------------PRP-------------
gi|359410063                  ----------M---------------------------------VHP-------------
gi|225018161                  MA--------------------LKIEWRNK----------PMVNVKP-------------
gi|365845701                  -------------------------------------------MVKD-------------
gi|160935065                  -----------------------------------------MVNVKP-------------
gi|167769915                  -----------------------------------------MVNVKP-------------
gi|365129834                  -----------------------------------------MVKVKP-------------
gi|307244725                  ---------MV---------------------------------PHP-------------
gi|420155192                  MLFGKRQEHLLKFYRSGGVRRQLKFVYPTKMVKYMNGVIEPMVNVKP-------------
gi|332798198                  ----------M---------------------------------VKP-------------
gi|429727545                  ------MKIVL---------------------------------PHP-------------
gi|289422567                  ------MKIVL---------------------------------PHP-------------
gi|374308514                  ------MP--H---------------------------------PHP-------------
gi|347543082                  ----------M---------------------------------IYP-------------
gi|154499823                  MT-KKRTEKAVFDLREQG---------KNRGSIRKRGVI-STMMVKD-------------
gi|342733065                  ----------M---------------------------------IYP-------------
gi|291541681                  -----------------------------------------MVNVKP-------------
gi|373493776                  ----------M---------------------------------PKP-------------
gi|310659515                  ------------------------------------------------------------
gi|336435411                  ME-------------------------KNR--------------IRP-------------
gi|295694829                  ------------------------------------------------------------
gi|379010778                  -----------------------------------------MVMLHPE------------
gi|291531030                  -----------------------------------------MVNVKQ-------------
gi|167749850                  -----------------------------------------MVNVKQ-------------
gi|295101752                  -----------------------------------------MMKVKP-------------
gi|347530492                  ------------------------------------------------------------
gi|333373161                  MA----MCGSD---------------------------------LQGVVNQSTGFEGGAR
gi|335040805                  MA----------------------------------------------------------
                                                                                          

gi|125975206                  -----VKLGR-NVRMSYSKIDEVIDMPNLIEIQKNSYEQFLKEGFKEVFKDVNPITDYTG
gi|256003132                  -----VKLGR-NVRMSYSKIDEVIDMPNLIEIQKNSYEQFLKEGFKEVFKDVNPITDYTG
gi|281419555                  -----VKLGR-NVRMSYSKIDEVIDMPNLIEIQKNSYEQFLKEGFKEVFKDVNPITDYTG
gi|374295095                  -----VRLGK-NVRMSYSRINEVIDMPNLIEIQKNSYNQFLEEGLREVFRDVSPITDYTG
gi|366162957                  --------------MSYSKIDEVIDMPNLIEIQRNSYIQFLDDGLREVFRDVSPITDYTG
gi|220927770                  -----VKLGR-NTRMSYSKIREVLEMPNLIEVQKNSYQWFLDEGLREVFRDISPITDYTG
gi|326203312                  -----VKLGR-NTRMSYSKMREVLEMPNLIEVQKNSYQWFLDEGLREVFRDISPITDYTG
gi|376259709                  -----VKLGR-NTRMSYSKMREVLEMPNLIEVQKNSYQWFLDEGLREVFRDISPITDYTG
gi|345018542                  -----VQVGN-KTRMSFAKIDEVLEMPDLIEVQKKSYKWFLEEGLREVFREISPIESFTG
gi|392939584                  -----VQVGN-KTRMSFAKIDEVLEMPDLIEVQKKSYKWFLEEGLREVFREISPIESFTG
gi|326390669                  -----VQVGN-KTRMSFAKIDEVLEMPDLIEVQKKSYKWFLEEGLREVFREISPIESFTG
gi|167039512                  -----VQVGN-KTRMSFAKIDEVLQMPDLIEVQKKSYKWFLEEGLREVFREISPIESFTG
gi|289579153                  -----VQVGN-KTRMSFAKIDEVLQMPDLIEVQKKSYKWFLEEGLREVFREISPIESFTG
gi|167036793                  -----VQVGN-KTRMSFAKIDEVLEMPDLIEVQKKSYKWFLEEGLREVFREISPIESFTG
gi|397906037                  --------------MSFSKIKEVIDMPLLIEVQLNSYKWFLEEGLKEVFEDVNPITDYTG
gi|332982717                  -----VKLGK-KARMSFSRIEEIIDMPDLIEIQKRSYEWFIKEGLYEVFEDISPITDYTE
gi|300857254                  -----VQVGK-RTRMSFSRLKEIGHMPNLIEVQLDSYNWFLKEGLQEVFDDINPIQDYTA
gi|158319535                  -----VQLGK-KTRMSYSQIDEVLEMPNLIDLQKDSYQWFLDEGLKEVFDDVSPIEDYTG
gi|304315932                  -----VDAGY-KKRMSFARIEEVLEMPNLIEVQKNSYKWFLEEGLREVFRDISPIESFTG
gi|333896180                  -----VDAGY-KKRMSFARIEEVLDMPNLIEVQKNSYKWFLEEGLREVFRDISPIESFTG
gi|390934113                  -----VDAGY-KKRMSFARIEEVLDMPNLIEVQKNSYKWFLDEGLREVFRDISPIESFTG
gi|433654090                  -----VDAGY-KKRMSFARIEEVLEMPNLIEVQKNSYKWFLEEGLREVFRDISPIESFTG
gi|150392168                  -----VQLGK-KVRMSYSQINEVLDMPNLIELQKEAYDWFLDEGLREVFNDISPIQDYTG
gi|118443602                  -----IQIGK-RTRMSFSKVKEMCPMPNLIEVQLNSYDWFWKEGLNEVFDDVNPIQDYTG
gi|28212181                   -----VQVGK-RTRMSFSKIKEVCEMSNLIEVQLDSYEWFLQEGLQEVFDDINPIQDYTG
gi|255527834                  -----VQVGK-RTRMSFSKLKEVGEMPNLIEVQLNSYNWFLKEGLQEVFDDINPIQDYTG
gi|15896392                   -----VQVGK-RTRMSFSKLDEIGVMPNLIEVQLDSYQWFLDNGLQEIFDDINPIQDYTG
gi|168187822                  -----IQIGK-RTRMSFSKVKEMCPMPNLIEVQLNSYDWFWKEGLNEVFDDVNPIQDYTG
gi|170761098                  -----VQVGK-RTRMSFSRLKEVGQMPNLIEVQLDSYDWFLKEGLQEVFDDINPIQDYTG
gi|168181856                  -----VQVGK-RTRMSFSRLKEVGQMPNLIEVQLDSYDWFLKEGLQEVFDDINPIQDYTG
gi|187776568                  -----VQVGK-RTRMSFSRLKEVGQMPNLIEVQLDSYDWFLKEGLQEVFDDINPIQDYTG
gi|153952853                  -----VRVGK-RTRMSFSRLKEIGHMPNLIEVQLDSYNWFLKEGLQEVFEDINPIQDYTA
gi|153939112                  -----VQVGK-RTRMSFSRLKEVGQMPNLIEVQLDSYDWFLKEGLQEVFDDINPIQDYTG
gi|253681374                  -----IQIGK-RTRMSFSKVKEMCPMPNLIEVQLNSYDWFWKEGLNEVFDDINPIQDYTG
gi|424826497                  -----VQVGK-RTRMSFSRLKEVGQMPNLIEVQLDSYDWFLKEGLQEVFDDINPIQDYTG
gi|440785453                  -----VQVGK-RTRMSFSKQHEIGKMPNLIEIQLDSYEWFLKEGLQEIFDDINPIQDYTG
gi|168178824                  -----VQVGK-RTRMSFSRLKEVGQMPNLIEVQLDSYDWFLKEGLQEVFDDINPIQDYTG
gi|153935474                  -----VQVGK-RTRMSFSRLKEVGQMPNLIEVQLDSYDWFLKEGLQEVFDDINPIQDYTG
gi|148381429                  -----VQVGK-RTRMSFSRLKEVGQMPNLIEVQLDSYDWFLKEGLQEVFDDINPIQDYTG
gi|20808668                   -----VQAGS-RTRMSFAKIDEVLEIPDLIEVQKKSYQWFLEEGLKEVFQEISPIESFTG
gi|170757275                  -----VQVGK-RTRMSFSRLKEVGQMPNLIEVQLDSYDWFLKEGLQEVFDDINPIQDYTG
gi|429765458                  -----VQVGK-RTRMSFAKVKDVTEMPNLIEIQLDSYEWFLREGLLEVFDDVNPITNFTG
gi|399889777                  -----VQVGK-RTRMSFSKQHEIGKMPNLIEIQLDSYEWFLKEGLQEIFDDINPIQDYTG
gi|255654155                  -----VTIGK-RTRMSFSKIKEIADVPNLIEIQVDSYEWFLKEGLKEVFDDISPIEDYTG
gi|126697633                  -----VTIGK-RTRMSFSKIKEIADVPNLIEIQVDSYEWFLKEGLKEVFDDISPIEDYTG
gi|210623170                  -----VTIGK-RKRMSFSKIKEIADVPNLIEIQVDSYKWFLEEGLKEVFDDISPIEDYTG
gi|254973724                  -----VTIGK-RTRMSFSKIKEIADVPNLIEIQVDSYEWFLKEGLKEVFDDISPIEDYTG
gi|331268405                  --------------MSFSKVKEMCPMPNLIEVQLNSYDWFWKEGLNEVFDDINPIQDYTG
gi|302876542                  -----VQVGK-RTRMSFSKQVEVGKMPNLIEIQVDSYKWFLDEGLQEIFDDVNPIQDYTG
gi|302388704                  -----VKVGG-RTRWSFAKIEEVRDLPYLLEIQKNSYEWFLKEGLREVLQEFSPIEDFTG
gi|164686520                  -----VTIGK-RKRMSFSKIKEIADLPNLIEIQVDSYKWFLEEGLKEVFNDISPIEDYTG
gi|182418863                  -----VQIGK-RTRMSFGKVNDVTEMPNLIEIQLDSYQWFLREGLHEVFDDINPITNFTG
gi|169344026                  -----VQVGK-RTRMSFAKVKDVAEMPNLIEIQLDSYKWFLDAGLYEVFDDINPISNFTG
gi|404372651                  -----VQVGK-RTRMSFGKVKDVTEMPNLIEVQLDSYQWFLKEGLHEVFEDINPITNFTG
gi|110801957                  -----VQVGK-RTRMSFAKVKDVAEMPNLIEIQLDSYKWFLDAGLYEVFDDINPISNFTG
gi|18311395                   -----VQVGK-RTRMSFAKVKDVAEMPNLIEIQLDSYKWFLDAGLYEVFDDINPISNFTG
gi|422875359                  -----VQVGK-RTRMSFAKVKDVAEMPNLIEIQLDSYKWFLDAGLYEVFDDINPISNFTG
gi|188588112                  -----VQVGK-RTRMSFGKVKDVTEMPNLIEVQLDSYQWFLREGLHEVFDDINPITNFTG
gi|182627157                  -----VQVGK-RTRMSFAKVKDVAEMPNLIEIQLDSYKWFLDAGLYEVFDDINPISNFTG
gi|403388286                  -----VKNGK-RTRMSFARVGDKANMPNLIEVQLDSYNWFLKEGLQEVFEDINPIQDYTG
gi|187932557                  -----VQVGK-RTRMSFGKVKDVTEMPNLIEVQLDSYQWFLREGLHEVFEDINPITNFTG
gi|312128088                  -----VQYGK-VQRMSYGKVKEVLDLPYLLEIQKKSFQWFLDEGLREVLREISPIKDYSE
gi|302871396                  -----VQYGK-VQRMSYGKVKEVLDLPYLLEIQKKSFQWFLDEGLREVLREISPIKDYSE
gi|222528810                  -----VQYGK-VQRMSYGKVKEVLDLPYLLEIQKKSFQWFLDEGLREVLREISPIKDYSE
gi|312622901                  -----VQYGK-VQRMSYGKVKEVLDLPYLLEIQKKSFQWFLDEGLREVLREISPIKDYSE
gi|312134688                  -----VQYGK-VQRMSYGKVKEVLDLPYLLEIQKKSFQWFLDEGLREVLREISPIKDYSE
gi|312794076                  -----VQYGK-VQRMSYGKVKEVLDLPYLLEIQKKSFQWFLDEGLREVLKEISPIKDYSE
gi|150015036                  -----VQVGK-RTRMSFGKVNDVTEMPNLIEVQLDSYEWFLREGLHEVFDDINPITNFTG
gi|317132039                  -----VQLGK-NVRMSFAHIDEVLDMPNLIEVQKNSYQWFLDEGLKEVFKDVSAITDFTG
gi|410723698                  -----VQVGK-RTRMSFGKVNDVTEMPNLIEVQLDSYEWFLREGLHEVFDDINPITNFTG
gi|344996564                  -----VQYGK-VQRMSYGKVKEVLDLPYLLEIQKKSFQWFLDEGLREVLKEISPIKDYSE
gi|407474721                  -----VSVGK-RVRMSYSKINEVLELPDLIEVQKRSYNWFIEEGLKEVFEDISPIKDYTG
gi|146295985                  -----VQYGK-VQRMSYGKVKEVLDLPYLLEIQKKSFQWFLDEGLREVLREISPIKDYTE
gi|359410063                  -----VQVGK-RTRMSFGKVNDVTEMPNLIEVQLDSYEWFLREGLHEVFDDINPITNFTG
gi|225018161                  -----VKLGK-NTRMSFARINEVLEMPNLIEVQKDSYEWFRNEGLKEVFRDAAYISDHTG
gi|365845701                  -----VYYGK-TLRKSFARHEEILDMPNLLEVQKNSYQWFLDTGLREVFKDVASITDYAG
gi|160935065                  -----VHLGE-TVRMSFSRIDEVLEMPNLIEVQKDSYQWFLDEGLKEVFKDVSGITDYTG
gi|167769915                  -----VTQGK-TTRMSFSHIDEVLQMPNLIEVQKNSYQWFLDEGLKEVFKDVSPITDYQD
gi|365129834                  -----VQLGK-TERMSFSRIDEVIDMPNLIEVQKNSYQWFLKEGLKEVFRDISTIEDYTG
gi|307244725                  -----VTIGK-RERMSFSKIKEIADVPNLIEIQVDSYKWFLEEGLKEVFTDISPIEDYTG
gi|420155192                  -----VQLGK-NTRMSFSRIDEVLDMPNLIEVQKNSYQWFLEEGLKEVFRDVSGITDYTG
gi|332798198                  -----ISIGD-RTRWSYSKINEVMEMPDLIEIQRDSYQWFLDEGLGEVFRDISPIEDFTG
gi|429727545                  -----VTIGK-RERMSFSKIKEIADVPNLIEIQVDSYKWFLAEGLKEVFIDMSPIEDYTG
gi|289422567                  -----VTIGK-RERMSFSKIKEIADVPNLIEIQVDSYKWFLAEGLKEVFIDMSPIEDYTG
gi|374308514                  -----VKIGR-KTRMSFSQIDEVAELPNLIELQLDSYNWFVNEGLREVFEEVFPIEDYTG
gi|347543082                  -----LKVGK-RTRMSFGKVKDIIDMPNLIEVQLNSYDWFLKEGLLEVFRDINPIKSFNG
gi|154499823                  -----VYYGK-TLRKSYARHEEILSMPNLLEVQKNSYQWFLDTGLREVFKDVASITDYAG
gi|342733065                  -----LKVGK-RTRMSFGKVKDIIDMPNLIEVQLNSYEWFLKEGLLEVFADVNPIKSFNG
gi|291541681                  -----VKLGN-TERMSFGKIDEVIDMPNLIDIQKASYKWLLDEGLKEVFKDVSGITDYQD
gi|373493776                  -----IEVGR-KERMTFSKINEVSEMPNLIDIQTKSYKWFLDEGLKEVFEDISPIKDYAN
gi|310659515                  --------------MSFSQITEVAELPNLIEIQLESYEWFLREGLREVFEEVFPIEDYTG
gi|336435411                  -----ITNGK-SSRMSYSRQKEVLEMPNLIEVQKNSYEWFLSEGLREVFDDISPIADYSG
gi|295694829                  MRGQLVDYGR-RKRWSFARIHEVLPLPNLIEIQQNSYRWFLEEGLREMFQDISPITDFTG
gi|379010778                  ------KDGL-RTRQSFSKIKEVIEMPNLIEVQKDSYDWFIEKGLQEVFDDIDKIEDYTG
gi|291531030                  -----VKLGR-NTRMSFSKINEVQKMPNLIEIQKDSYKWFLDEGIKEVFKDISSITDANG
gi|167749850                  -----VKLGR-NTRMSFSKINEVQKMPNLIEIQKDSYKWFLDEGIKEVFKDISSITDANG
gi|295101752                  -----VKLGK-TERMSFSHIDEVISMPNLIEVQKNSYQWFLDEGLKEVFHDIGTIEDYTG
gi|347530492                  -------------------------MPNLIEVQKDSYQWFLSEGLKEVFDDISPIADYSG
gi|333373161                  LAGKLVQYGR-RKRRSYARINEVLELPNLIEIQQQSYQWFLDEGLKEMFEDISPIEDFTG
gi|335040805                  ---QLVQCGRYRQRRSFARIKEVLDLPNLIEVQHSSYRWFLEEGLKELFDEISPIEDFAG
                                                          *   *          *  *       *     

gi|125975206                  NLILEFVDYSLD-EPPKYSVDECKERDATYAAPLKVKVRL----------INKETGEVKE
gi|256003132                  NLILEFVDYSLD-EPPKYSVDECKERDATYAAPLKVKVRL----------INKETGEVKE
gi|281419555                  NLILEFVDYSLD-EPPKYSVDECKERDATYAAPLKVKVRL----------INKETGEVKE
gi|374295095                  NLILEFVDYSID-DKPKYTVEECKERDATYSAPLKGKVRL----------INKETGEVKE
gi|366162957                  NLILDFVDYSID-DNPKYSVEECKERDATYSAPLKVKVRL----------INKETGEVKE
gi|220927770                  NLILDFVDYSLD-DTPKYSVEECKERDTTYSAPLKAKVRL----------INKESGEVKE
gi|326203312                  NLILDFVDYSLD-DTPKYSVEECKERDTTYSAPLKAKVRL----------INKESGEVKE
gi|376259709                  NLILDFVDYSLD-DTPKYSVEECKERDTTYSAPLKAKVRL----------INKESGEVKE
gi|345018542                  NLALEFVDYRLE-NNPKYSVEECKDRDTTYAVPMKVKVRL----------TNRETGEIKE
gi|392939584                  NLALEFVDYRLE-NNPKYSVEECKDRDTTYAVPMKVKVRL----------TNRETGEIKE
gi|326390669                  NLALEFVDYRLE-NNPKYSVEECKDRDTTYAVPMKVKVRL----------TNRETGEIKE
gi|167039512                  NLALEFVDYRLE-NNPKYSVEECKDRDTTYAVPMKVKVRL----------TNRETGEIKE
gi|289579153                  NLALEFVDYRLE-NTPKYSVEECKDRDTTYAVPMKVKVRL----------TNRETGEIKE
gi|167036793                  NLALEFVDYRLE-NNPKYSVEECKDRDTTYAVPMKVKVRL----------TNRETGEIKE
gi|397906037                  NLVLEFIDYRLDYDNIKYSVEECKERDATYAAPLKVKVRL----------VNKETGEVKD
gi|332982717                  NLMLEFVDYEFD-ENPKYTVEECKERDATYSAPLKVKIRL----------INRSTGEVKE
gi|300857254                  NLNLEFVGYKLDMDNIKYSVEECKERDATYAAPLKVKVRL----------INKETGEVKE
gi|158319535                  NLILEFVDYSLD-ENPKYNIEDSKERDVTYAAPLKVKVRL----------INKTTGEVKE
gi|304315932                  NLSLEFLDYKLD-DNPKYSVEECKDRDTTYAAPMKVKVRL----------TNRDTGEIKE
gi|333896180                  NLSLEFLDYKLD-DNPKYSVEECKDRDTTYAAPMKVKVRL----------TNRDTGEIKE
gi|390934113                  NLSLEFLDYKLD-DNPKYSVEECKDRDTTYAAPMKVKVRL----------TNRDTGEIKE
gi|433654090                  NLSLEFLDYKLD-DNPKYSVEECKDRDTTYAAPMKVKVRL----------TNRDTGEIKE
gi|150392168                  NLILEFVDYSLD-ENPKYDVGESKERDATYAAPLKVKVRL----------INKETGEVKE
gi|118443602                  NLILEFIDYNLDKDAIKYSVEECKERDATYAAPLKVKVRL----------LNKETGEVKE
gi|28212181                   NLSLEFVGYKLDMENIKYSVEECKERDATYAAPLKVSVRL----------INKETGEIKE
gi|255527834                  NLNLEFVGYKLDMDNIKYTVEECKERDSTYAAPLKVKVRL----------LNKETGEVKE
gi|15896392                   NLILEFIGYKLDMDNIKYSVEECKERDTTYAAPLKVKVRL----------LNKETGEVKE
gi|168187822                  NLILEFIDYNLDKDAIKYSVEECKERDATYAAPLKVKVRL----------LNKETGEVKE
gi|170761098                  NLNLEFVGYKLDLDSIKYSVEECKERDSTYAAPLKVKVRL----------LNKETGEIKE
gi|168181856                  NLNLEFVGYKLDLDSIKYSVEECKERDSTYAAPLKVKVRL----------LNKETGEIKE
gi|187776568                  NLNLEFVGYKLDLDSIKYSVEECKERDSTYAAPLKVKVRL----------LNKETGEIKE
gi|153952853                  NLNLEFVGYKLDMDNIKYSVEECKERDSTYAAPLKVKVRL----------LNKETGEVKE
gi|153939112                  NLNLEFVGYKLDLDSIKYSVEECKERDSTYAAPLKVKVRL----------LNKETGEIKE
gi|253681374                  NLILEFIDYNLDRDAIKYSVEECKERDATYAAPLKVKVRL----------LNKETGEVKE
gi|424826497                  NLNLEFVGYKLDLDSIKYSVEECKERDSTYAAPLKVKVRL----------LNKETGEIKE
gi|440785453                  NLVLEFVGYKLDMENIKYSVEECKERDTTYAAPLKVKVRL----------LNKDTGEVKE
gi|168178824                  NLNLEFVGYKLDLDSIKYSVEECKERDSTYAAPLKVKVRL----------LNKETGEIKE
gi|153935474                  NLNLEFVGYKLDLDSIKYSVEECKERDSTYAAPLKVKVRL----------LNKETGEIKE
gi|148381429                  NLNLEFVGYKLDLDSIKYSVEECKERDSTYAAPLKVKVRL----------LNKETGEIKE
gi|20808668                   NLALEFVDYRLE-NNPKYSVEECKDRDTTYAAPLKVKVRL----------TNRETGEIKE
gi|170757275                  NLNLEFVGYKLDLDSIKYSVEECKERDSTYAAPLKVKVRL----------LNKETGEIKE
gi|429765458                  NLVLEFVDYKLDMDNIKYSVEECKERDCTYAAPLKVSVRL----------TNNETGEIKE
gi|399889777                  NLVLEFVGYKLDMENIKYSVEECKERDTTYAAPLKVKVRL----------LNKETGEVKE
gi|255654155                  NLILEFVDYSLD-DKPKYDIEECKERDATYCAPLKVKVRL----------INKETGEIKE
gi|126697633                  NLILEFVDYSLD-DKPKYDIEECKERDATYCAPLKVKVRL----------INKETGEIKE
gi|210623170                  NLILEFVDYSLD-ENPKYDIEECKERDATYCAPLKVKVRL----------INKETGEIKE
gi|254973724                  NLILEFVDYSLD-DKPKYDIEECKERDATYCAPLKVKVRL----------INKETGEIKE
gi|331268405                  NLILEFIDYNLDKDAIKYSVEECKERDATYAAPLKVKVRL----------LNKETGEVKE
gi|302876542                  NLVLEFVGYKLDMENIKYSVEECKERDATYAAPLKVTVRL----------LNKETGEVKE
gi|302388704                  NMVLEFLDYSLD-NNPKYSVDECKERDVTYAVPLKVRVRL----------INKETGEVKE
gi|164686520                  NLILEFVDYSLD-DKPKYDIEECKERDATYCAPLKVKVRL----------INKETGEIKE
gi|182418863                  NLVLEFVDYKLDMENIKYSVEECKDRDATYAAPLKVSVRL----------QNNETGEIKE
gi|169344026                  NLVLEFVGYTLDMDNIKYSVEECKERDTTYAAPLKVAVRL----------QNKETGEIKE
gi|404372651                  NLVLEFVDYKLDMDNIKYSVEKCKERDATYAAPLKVSVRL----------QNNETGEIKE
gi|110801957                  NLVLEFVGYTLDMDNIKYSVEECKERDTTYAAPLKVAVRL----------QNKETGEIKE
gi|18311395                   NLVLEFVGYTLDMDNIKYSVEECKERDTTYAAPLKVAVRL----------QNKETGEIKE
gi|422875359                  NLVLEFVGYTLDMDNIKYSVEECKERDTTYAAPLKVAVRL----------QNKETGEIKE
gi|188588112                  NLVLEFVDYKLDMDNIKYSVEECKERDATYAAPLKVSVRL----------QNNETGEIKE
gi|182627157                  NLVLEFVGYTLDMDNIKYSVEECKERDTTYAAPLKVAVRL----------QNKETGEIKE
gi|403388286                  NLALEFVGYKLDFDNIKYCVEQCKERDTTYAAPLKVKVRL----------RNNETGEIKE
gi|187932557                  NLVLEFVDYKLDMDNIKYSVEECKERDATYAAPLKVSVRL----------QNNETGEIKE
gi|312128088                  TLLLEFVDYYFD-GPPKYSEQECKERDATYARPLKVKVRL----------INKETGEIKE
gi|302871396                  TLLLEFVDYYFD-GPPKYSEQECKERDATYARPLKVKVRL----------INKETGEIKE
gi|222528810                  TLLLEFVDYYFD-GPPKYSEQECKERDATYARPLKVKVRL----------INKETGEIKE
gi|312622901                  TLLLEFVDYYFD-GPPKYSEQECKERDATYARPLKVKVRL----------INKETGEIKE
gi|312134688                  TLLLEFVDYYFD-GPPKYSEQECKERDATYARPLKVKVRL----------INKETGEIKE
gi|312794076                  TLLLEFVDYYFD-GPPKYSEQECKERDATYARPLKVKVRL----------INKETGEIKE
gi|150015036                  NLVLEFVDYKLDMENIKYSVEECKERDATYAAPLKVSIRL----------QNNETGEIKE
gi|317132039                  NLVLDFVDYTIE-NQPKYGIEECKERDATYAAPMRVLARL----------INRETGEVKE
gi|410723698                  NLVLEFVDYKLDMENIKYSVEECKERDATYAAPLKVSIRL----------QNNETGEIKE
gi|344996564                  TLLLEFVDYYFD-GPPKYSEQECKERDATYARPLKVKVRL----------INKETGEIKE
gi|407474721                  NLILEFVDYSIG-DEAKYGEEESKERDATYAAPLKVKIRL----------INKETGEVKE
gi|146295985                  NLLLEFVDYYFD-GPPKYSEQECKERDATYARPLKVKVRL----------INKETGEIKE
gi|359410063                  NLVLEFVDYKLDMENIKYSVEECKERDATYAAPLKVSIRL----------QNNETGEIKE
gi|225018161                  NLVLEFVDYRFD-DKPKYDVIECKERDVTYAAPLRVKTRL----------INKETGEVKE
gi|365845701                  NLELSFIDYSMD-EPPKYSVEECKARDATYAAPIKVRVRLR----------NKETEEIKE
gi|160935065                  NLVLDFVDYKLDVDKPNYTVEECKERDTTYAAALRVTARL----------LNKESGEIKE
gi|167769915                  NLVLDFIDYHLD-DKPKYTIEECKERDATYAAPLRVRASL----------LNKETGEVKE
gi|365129834                  NLVLDFIDYRLD-SEPKYSIKECKERDVTYAAPLRVKARL----------LNKETGEVKE
gi|307244725                  NLILEFVDYSLD-EKPKYDIEECKERDTTYCAPLKVKVRL----------INKETGEIKE
gi|420155192                  NLVLDFVNYKLD-DKPNYSVEECKERDTTYASALRVTARL----------LNKETGEIKE
gi|332798198                  NLVLEFIDHKLE-TVPKYSEDECRERDVTYAVPLKVKVRL----------INKETGEVKE
gi|429727545                  NLILEFVDYSLD-EKPKYDIEECKERDTTYCAPLKVKVRL----------INKETGEIKE
gi|289422567                  NLILEFVDYSLD-EKPKYDIEECKERDTTYCAPLKVKVRL----------INKETGEIKE
gi|374308514                  NIKLEFVDYKLE-NDSKYDVEESKERDVNYAAPLKVQVRLTVPDEDGSRIVKNETGD---
gi|347543082                  KHVLEFIDFRLDVSATKYNMEECKERDAIYAAPLKVKVRL----------QNLDTGELKE
gi|154499823                  NLELSFIDYSMD-EPPKYSIEECKARDATYAAPIKVRVRLR----------NKETEEIKE
gi|342733065                  KHILEFIDFKLDIASTKYNMEECKERDAIYAAPLKVKVRL----------QNLDTGELKE
gi|291541681                  NLVLDFIDYTLDVDHPNYSVIECKVRDATYSAALRVTARL----------LNKSTGEIKE
gi|373493776                  NLVLEFIDYSLS-DPPKYEQEECKERDVTYAAPLKVRVRL----------VNKETGEVKE
gi|310659515                  NIKLEFLDYFIE-ETPKYDVEESKERDVTYSAPLKVRVRLTVPDEDGSKIIKNESGE---
gi|336435411                  HFSLEFVDFRLCEDEVKYTIDECKERDATYAAPLKVKVRLY----------NKENDEINE
gi|295694829                  NLVLEFVDYTLG--EPKYSVEESKERDVTYAAPLRVKVRL----------INRETGEVKE
gi|379010778                  NLVLEFVDYSIE-GKPKYSVEECKERDQTYFIPLKVTVRL----------INKEKNEVKE
gi|291531030                  KLVLSFVDYRLD-EDPKYSIEECKERDTTYAAPLRVKAQL----------RNNETGEVVE
gi|167749850                  KLVLSFVDYRLD-ENPKYSIEECKERDTTYAAPLRVKAQL----------RNNETGEVVE
gi|295101752                  NLALSFVDFRLD-KEPKYSIKECKERDVTYAAPLRVTARL----------LNKETGEVKD
gi|347530492                  HLSLEFVDFTLCEDDVKYTIPECKERDATYAAPLKVKVRLH----------NKETDEINE
gi|333373161                  NLVLEFIDYTLE--EPKYSVDESRERDVTYAAPLRVKVRL----------INKETGEVKE
gi|335040805                  NLVLEFIDYSLG--EPKYTVDEAKERDVTYAAPLRVKVRL----------INKETGEVKE
                                 * *           *       **  *         *                    

gi|125975206                  QEIFMGDFPLMTETGTFIINGAERVIVSQLVRSPGIYYAMKIDKAGKQLFSNTVIPNRGA
gi|256003132                  QEIFMGDFPLMTETGTFIINGAERVIVSQLVRSPGIYYAMKIDKAGKQLFSNTVIPNRGA
gi|281419555                  QEIFMGDFPLMTETGTFIINGAERVIVSQLVRSPGIYYAMKIDKAGKQLFSNTVIPNRGA
gi|374295095                  QEIFMGDFPLMTENGTFIINGAERVIVSQLVRSPGIYYSMKYDKTGKQLFSNTVIPNRGA
gi|366162957                  QEIFMGDFPLMTDNGTFIINGAERVIVSQLVRSPGIYYAMKFDKIGKQLYSNTVIPNRGA
gi|220927770                  QEIFMGDFPLMTDTGTFIINGAERVIVSQLVRSPGIYYSMKFDRVGKKLYSNTVIPNRGA
gi|326203312                  QEIFMGDFPLMTDTGTFIINGAERVIVSQLVRSPGIYYSMKFDRVGKKLYSNTVIPNRGA
gi|376259709                  QEIFMGDFPLMTDTGTFIINGAERVIVSQLVRSPGIYYSMKFDRVGKKLYSNTVIPNRGA
gi|345018542                  SEVFMGDFPLMTEKGTFIINGAERVIVSQLVRSPGVYYEQQFDKFGKKLISATVIPNRGA
gi|392939584                  SEVFMGDFPLMTEKGTFIINGAERVIVSQLVRSPGVYYEQQFDKFGKKLISATVIPNRGA
gi|326390669                  SEVFMGDFPLMTEKGTFIINGAERVIVSQLVRSPGVYYEQQFDKFGKKLISATVIPNRGA
gi|167039512                  SEVFMGDFPLMTEKGTFIINGAERVIVSQLVRSPGVYYEQQFDKFGKKLISATVIPNRGA
gi|289579153                  SEVFMGDFPLMTEKGTFIINGAERVIVSQLVRSPGVYYEQQFDKFGKRLISATVIPNRGA
gi|167036793                  SEVFMGDFPLMTEKGTFIINGAERVIVSQLVRSPGVYYEQQFDKFGKKLISATVIPNRGA
gi|397906037                  QEVYMGDFPLMTEQGTFVINGAERVIVSQLVRSPGVYYAEAIDRSGKKLYSSTVIPNRGA
gi|332982717                  QEVFMGDFPLMTEQGTFIINGAERVIVSQLVRSPGVYYEEQIDKTGKRLHAATLIPNRGA
gi|300857254                  QEVFMGDFPLMTEQGTFIINGAERVIVSQLVRSPGVYYDLSVDKTGKNLFSSTVIPNRGA
gi|158319535                  QEVFMGDFPLMTDTGTFIINGAERVIVNQLVRSPGVYYSREFDKTGKQLFSATVIPNRGA
gi|304315932                  SEVFMGDFPLMTDKGTFIINGAERVIVSQLVRSPGVYYEQQFDKLGKKLFFATVIPNRGA
gi|333896180                  SEVFMGDFPLMTDKGTFIINGAERVIVSQLVRSPGVYYEQQFDKLGKKLFFATVIPNRGA
gi|390934113                  SEVFMGDFPLMTDKGTFIINGAERVIVSQLVRSPGVYYEQQFDKLGKKLFFATVIPNRGA
gi|433654090                  SEVFMGDFPLMTDKGTFIINGAERVIVSQLVRSPGVYYEQQFDKLGKKLFFATVIPNRGA
gi|150392168                  QEVFMGDFPLMTDTGTFIINGAERVIVSQLVRSPGVYYNRQFDKTGKQLYSATVIPNRGA
gi|118443602                  QEVFMGDFPLMTQQGTFVINGAERVIVSQLVRSPGAYYGYDVDKTGKKLFSSTVIPNRGA
gi|28212181                   QDVFMGDFPLMTEQGTFIINGAERVIVSQLVRSPGVYYDVSLDKSGKELFSATVIPNRGA
gi|255527834                  QEVFMGDFPLMTEQGTFIINGAERVIVSQLVRSPGVYYDMSVDKTGKKLFSATVIPNRGA
gi|15896392                   QEVFMGDFPLMTEQGTFIINGAERVIVSQLVRSPGAYYDYIVDKNGKKLFSATVIPNRGA
gi|168187822                  QEVFMGDFPLMTQQGTFVINGAERVIVSQLVRSPGAYYGYDVDKTGKKLFSSTVIPNRGA
gi|170761098                  QEVFMGDFPLMTEQGTFIINGAERVIVSQLVRSPGVYYDMTVDKTGSKLFSATVIPNRGA
gi|168181856                  QEVFMGDFPLMTEQGTFIINGAERVIVSQLVRSPGVYYDMTVDKTGSKLFSATVIPNRGA
gi|187776568                  QEVFMGDFPLMTEQGTFIINGAERVIVSQLVRSPGVYYDMTVDKTGSKLFSATVIPNRGA
gi|153952853                  QEVFMGDFPLMTEQGTFIINGAERVIVSQLVRSPGVYYDVSVDKTGKNLFSSTVIPNRGA
gi|153939112                  QEVFMGDFPLMTEQGTFIINGAERVIVSQLVRSPGVYYDMTVDKTGSKLFSATVIPNRGA
gi|253681374                  QEVFMGDFPLMTQQGTFVINGAERVIVSQLVRSPGAYYGYDVDKTGKKLFSATVIPNRGA
gi|424826497                  QEVFMGDFPLMTEQGTFIINGAERVIVSQLVRSPGVYYDMTVDKTGSKLFSATVIPNRGA
gi|440785453                  QEVFMGDFPLMTEQGTFVINGAERVIVSQLVRSPGVYYDFLVDKTGKKLFSSTVIPNRGA
gi|168178824                  QEVFMGDFPLMTEQGTFIINGAERVIVSQLVRSPGVYYDMTVDKTGSKLFSATVIPNRGA
gi|153935474                  QEVFMGDFPLMTEQGTFIINGAERVIVSQLVRSPGVYYDMTVDKTGSKLFSTTVIPNRGA
gi|148381429                  QEVFMGDFPLMTEQGTFIINGAERVIVSQLVRSPGVYYDMTVDKTGSKLFSATVIPNRGA
gi|20808668                   SEVFMGDLPLMTDKGTFIINGAERVIVSQLVRSPGVYYDQQFDKFGKKLIFATVIPNRGA
gi|170757275                  QEVFMGDFPLMTEQGTFIINGAERVIVSQLVRSPGVYYDMTVDKTGSKLFSATVIPNRGA
gi|429765458                  QEVFMGDFPLMTEQGTFIINGAERVIVSQLVRSPGVYYSNTVDKSGKKLFASTVIPNRGA
gi|399889777                  QEVFMGDFPLMTEQGTFVINGAERVIVSQLVRSPGVYYDFSVDKTGKKLFSSTVIPNRGA
gi|255654155                  QEVFMGDFPLMTERGTFVINGAERVIVSQLVRSPGVYYAEERDKTGKRLISSTVIPNRGA
gi|126697633                  QEVFMGDFPLMTERGTFVINGAERVIVSQLVRSPGVYYAEERDKTGKRLISSTVIPNRGA
gi|210623170                  QEVFMGDFPLMTERGTFVINGAERVIVSQLVRSPSVYYAEERDKTGKRLISSTVIPNRGA
gi|254973724                  QEVFMGDFPLMTERGTFVINGAERVIVSQLVRSPGVYYAEERDKTGKRLISSTVIPNRGA
gi|331268405                  QEVFMGDFPLMTQQGTFVINGAERVIVSQLVRSPGAYYGYDVDKTGKKLFSATVIPNRGA
gi|302876542                  QEVFMGDFPLMTEQGTFIINGAERVVVSQLVRSPGTYYNYTVDKTGKKLYSSTVIPNRGA
gi|302388704                  QDVFMGDFPLMTENGTFIINGAERVIVSQLVRSPGVYFDRQIDKNGRALYMGTIIPNRGA
gi|164686520                  QEVFMGDFPLMTDRGTFVINGAERVIVSQLVRSPGVYYALERDKTGKKLISSTVIPNRGA
gi|182418863                  QEVFMGDFPLMTEQGTFLINGAERVIVSQLVRSPGVYYSYTIDKSGKKLYSSTVIPNRGA
gi|169344026                  QEVFMGDFPLMTEQGTFIINGAERVIVSQLVRSPGVYYNYNVDKTGKKLFSATVIPNRGA
gi|404372651                  QEVFMGDFPLMTEQGTFIINGAERVIVSQLVRSPGVYYSFNVDKTGEKLYSSTVIPNRGA
gi|110801957                  QEVFMGDFPLMTEQGTFIINGAERVIVSQLVRSPGVYYNYNVDKTGKKLFSATVIPNRGA
gi|18311395                   QEVFMGDFPLMTEQGTFIINGAERVIVSQLVRSPGVYYNYNVDKTGKKLFSATVIPNRGA
gi|422875359                  QEVFMGDFPLMTEQGTFIINGAERVIVSQLVRSPGVYYNYNVDKTGKKLFSATVIPNRGA
gi|188588112                  QEVFMGDFPLMTDQGTFIINGAERVIVSQLVRSPGVYYNYSIDKTGKKLYSATVIPNRGA
gi|182627157                  QEVFMGDFPLMTEQGTFIINGAERVIVSQLVRSPGVYYNYNVDKTGKKLFSATVIPNRGA
gi|403388286                  QDVFMGDFPLMTEQGTFVINGAERVIVSQLVRSPGVYYNYSVDKTGKKLFTSTVIPNRGA
gi|187932557                  QEVFMGDFPLMTEQGTFIINGAERVIVSQLVRSPGVYYNYSIDKTGKKLYSATVIPNRGA
gi|312128088                  QDIYMGEFPIMTETGTFIINGAERVIVSQLIRSPGCYFASSIDKQGRKIFSGTLIPNRGA
gi|302871396                  QDIYMGEFPIMTETGTFIINGAERVIVSQLIRSPGCYFASSIDKQGRKIFSGTLIPNRGA
gi|222528810                  QDIYMGEFPIMTETGTFIINGAERVIVSQLIRSPGCYFASSIDKQGRKIFSGTLIPNRGA
gi|312622901                  QDIYMGEFPIMTETGTFIINGAERVIVSQLIRSPGCYFASSIDKQGRKIFSGTLIPNRGA
gi|312134688                  QDIYMGEFPIMTETGTFIINGAERVIVSQLIRSPGCYFASSIDKQGRRIFSGTLIPNRGA
gi|312794076                  QDIYMGEFPIMTETGTFIINGAERVIVSQLIRSPGCYFASSIDKQGRKIFSGTLIPNRGA
gi|150015036                  QEVFMGDFPLMTEQGTFVINGAERVIVSQLVRSPGVYYNYSIDKSGKKLYSSTVIPNRGA
gi|317132039                  QEIFMGDFPLMTDSGTFVINGAERVIVSQLVRSPGVYYGMQHDKTGKKLFTATVIPNRGA
gi|410723698                  QEVFMGDFPLMTEQGTFVINGAERVIVSQLVRSPGVYYNYSIDKSGKKLYSSTVIPNRGA
gi|344996564                  QDIYMGEFPIMTETGTFIINGAERVIVSQLIRSPGCYFASSIDKQGRKIFSGTLIPNRGA
gi|407474721                  QEVFMGDFPLMTDKGTFIINGAERVIVSQLVRSPSVYYSREIDKTGKRLYSATVIPNRGA
gi|146295985                  QDIYMGEFPIMTETGTFIINGAERVIVSQLIRSPGCYFASSIDKQGRKIFSGTIIPNRGA
gi|359410063                  QEVFMGDFPLMTEQGTFVINGAERVIVSQLVRSPGVYYNYSIDKSGKKLYSSTVIPNRGA
gi|225018161                  QEIFMGDFPLMTESGTFVINGAERVIVSQLVRSPGVYYGSEYDKTGKKKFSSTVIPNRGA
gi|365845701                  QEIFMGDFPLMTKAGTFVINGAERVIVSQIVRSPGIYYSHTEDKAGGITYATTVIPYRGA
gi|160935065                  SEVFMGDFPLMTDSGTFVINGAERVIVSQLVRSPGVYYKMEYDKTGKELFSSTVIPNRGA
gi|167769915                  QDIFMGDFPLMTDSGTFIINGAERVIVSQLVRSPGVYYGSSHDKSGKELYTTTVIPNRGA
gi|365129834                  QEIFMGDFPLMTDSGTFIINGAERVIVSQLVRSPGVYFGKSYDKTGKELFTATLNPNRGA
gi|307244725                  QEVFMGDFPLMTDRGTFVINGAERVIVSQLVRSPGVYYAEERDKTGNRLISSTVIPNRGA
gi|420155192                  SEVFMGDFPLMTDSGTFVINGAERVIVSQLVRSPGVYYKMDYDKTGKELFSSTVIPNRGA
gi|332798198                  QEVFMGDFPLMTENGTFIINGAERVIVSQLVRSPGVYFSSQRDKNGRELFSGTIIPNRGA
gi|429727545                  QEVFMGDFPLMTDRGTFIINGAERVIVSQLVRSPGVYYAEERDKAGNRLISSTVIPNRGA
gi|289422567                  QEVFMGDFPLMTDRGTFIINGAERVIVSQLVRSPGVYYAEERDKAGNRLISSTVIPNRGA
gi|374308514                  -PVFLGDFPLMTEKGTFIINGAERVIVSQLVRSPGVYYAQEIDKSGKQLISSTVIPNRGA
gi|347543082                  QEVFMGDLPRMTPQGTFIINGAERVIVSQLVRSPGVYYNYEVDKNGKKLFSSSVIPNRGA
gi|154499823                  QEIFMGDFPLMTDSGSFVINGAERVIVSQIVRSPGVYYARTEDKAGNVTYATTVIPYRGA
gi|342733065                  QEVFMGDLPRMTPQGTFIINGAERVIVSQLVRSPGVYYNYEVDKNGKKLFSSSVIPNRGA
gi|291541681                  SNVFMGDFPLMTASGTFVINGAERVIVSQLVRSPGVYYKMDHDKTGKELYSTTVIPNRGA
gi|373493776                  QEVFMGDFPLMTEKGTFIYNGAERVIVTQLVRSPGPYFSVETDKSNRKLYSSQIIPNRGA
gi|310659515                  -PVFLGDFPLMTDKGTFIINGAERVIVSQLVRSPGVYFSQEMDKSGKRLISSTVIPNRGA
gi|336435411                  HEIFMGDFPLMTKTGTFVINGAERVIVSQLVRSPGIYYGIAHDKIGKELYSSTVIPNRGA
gi|295694829                  QEVFMGDFPLMTETGTFIINGAERVIVSQLVRSPSVYFNAKADKNGKRTYGATVIPNRGA
gi|379010778                  QKVYMADLHKMTDTGTFIVNGAERVIVSQLVRSPGAYFSLSRDKLGKKLFSAQVIPNRGA
gi|291531030                  NEIFMGDFPLMTESGTFVINGAERVIVSQLVRSPGVYYGFDYDKTGKKLFKSTVIPNRGA
gi|167749850                  NEIFMGDFPLMTESGTFVINGAERVIVSQLVRSPGVYYGFDYDKTGKKLFKSTVIPNRGA
gi|295101752                  QEIFMGDFPLMTDAGTFVINGAERAIVSQLVRSPGVFYGHDHDKVGNDLYSATMNPNRGA
gi|347530492                  HEIFMGDLPLMTETGTFVINGAERVIVSQLVRSPGIYYGIAHDKVGKKLYSCTVIPNRGA
gi|333373161                  QEVFMGDFPLMTDTGTFIINGAERVIVSQLVRSPSVYYNSKVDKNGKPTFTATVIPNRGA
gi|335040805                  QDVFMGDFPLMTETGTFIINGAERVIVSQLVRSPSVYFSEKVDKNGKVGYTATVIPNRGA
                                        **  * *  *****  * *  ***        *            * ***

gi|125975206                  WLEYETDSNDVLSVRIDRTRKLPLTVLVRAL-----------------GYGTDLEITELF
gi|256003132                  WLEYETDSNDVLSVRIDRTRKLPLTVLVRAL-----------------GYGTDLEITELF
gi|281419555                  WLEYETDSNDVLSVRIDRTRKLPLTVLVRAL-----------------GYGTDLEITELF
gi|374295095                  WLEYETDSNDVIYVRIDRTRKLPITVLIRAL-----------------GYGTDLEITELL
gi|366162957                  WLEYETDSNDVMSVRIDRTRKLPITVLLRAL-----------------GYGTDLEITELL
gi|220927770                  WLEYETDSNDILSVRIDRTRKLPLTVLLRAL-----------------GYGTDFAITQLL
gi|326203312                  WLEYETDSNDILSVRIDRTRKLPLTVLLRAL-----------------GYGTDFEIMQLL
gi|376259709                  WLEYETDSNDILSVRIDRTRKLPLTVLLRAL-----------------GYGTDFEITQLL
gi|345018542                  WLEYEEDSNDIVYVRIDRTRKVPITVLLRAL-----------------GYSTDIQILDLL
gi|392939584                  WLEYEEDSNDIVYVRIDRTRKVPITVLLRAL-----------------GYSTDIQILDLL
gi|326390669                  WLEYEEDSNDIVYVRIDRTRKVPITVLLRAL-----------------GYSTDIQILDLL
gi|167039512                  WLEYEEDSNDIVYVRIDRTRKVPITVLLRAL-----------------GYSTDIQILDLL
gi|289579153                  WLEYEEDSNDVVYVRIDRTRKVPITVLLRAL-----------------GYSSDIQILDLL
gi|167036793                  WLEYEEDSNDIVYVRIDRTRKVPITVLLRAL-----------------GYSTDIQILDLL
gi|397906037                  WIEYETDSNDILYVRLDRTRKLPLTVFIRSLM----------------ESGSDHEIINYF
gi|332982717                  WLEYETDTNDVVYVKIDKNRKLPITTLARAL-----------------GYGTDGELLQLF
gi|300857254                  WLEYETDSNNVIYVRIDKTRKLPITILIRAM-----------------GYGTDAEITNFF
gi|158319535                  WLEYETDSNDIVSVRIDRTRKQPVTVLLRAL-----------------GYGSDAQIKELL
gi|304315932                  WLEYEEDSNDIFSVRIDRTRKVPITVFLRAL-----------------GYGTDAQILDLF
gi|333896180                  WLEYEEDSNDIFSVRIDRTRKVPITVFLRAL-----------------GYGTDAQILDLF
gi|390934113                  WLEYEEDSNDIFSVRIDRTRKVPITVFLRAL-----------------GYGTDAQILDLF
gi|433654090                  WLEYEEDSNDIFSVRIDRTRKVPITVFLRAL-----------------GYGTDAQILDLF
gi|150392168                  WLEYETDSNDVVSVRVDRTRKQPATVLLRAL-----------------GYGTDQQIKDLL
gi|118443602                  WLEYETDSNDIIYVRIDKTRKLPISILIRAL-----------------GLGSDAEIVDWF
gi|28212181                   WLEYETDSNDIIYVRIDKTRKLPISILIRAL-----------------EYGSDLEIIDYF
gi|255527834                  WLEYETDSNDIIYVRIDKTRKLPITILARAM-----------------GYGTDAEITEFF
gi|15896392                   WLEYETDSNSVIHVRIDKTRKLPITILVRAM-----------------GFGSDAEIVNYF
gi|168187822                  WLEYETDSNDIIYVRIDKTRKLPISILIRAL-----------------GLGSDAEVVDWF
gi|170761098                  WLEYETDSNNIIYVRIDKTRKLPITILARAL-----------------GYGTDAEIIEFF
gi|168181856                  WLEYETDSNNIIYVRIDKTRKLPITILARAL-----------------GYGTDAEIIEFF
gi|187776568                  WLEYETDSNNIIYVRIDKTRKLPITILARAL-----------------GYGTDAEIIEFF
gi|153952853                  WLEYETDSNNIIYVRIDKTRKLPITILVRAM-----------------GHGTDTEITNFF
gi|153939112                  WLEYETDSNNIIYVRIDKTRKLPITILARAL-----------------GYGTDAEIIEFF
gi|253681374                  WLEYETDSNDIIYVRIDKTRKLPISILIRAL-----------------GLGSDAEIIEWF
gi|424826497                  WLEYETDSNNIIYVRIDKTRKLPITILARAL-----------------GYGTDAEIIEFF
gi|440785453                  WLEYETDSNSVIYVRIDKTRKLPITILARAM-----------------GYGSDADIIEYF
gi|168178824                  WLEYETDSNNIIYVRIDKTRKLPITILARAL-----------------GYGTDAEIIEFF
gi|153935474                  WLEYETDSNNIIYVRIDKTRKLPITILARAL-----------------GYGTDAEIIEFF
gi|148381429                  WLEYETDSNNIIYVRIDKTRKLPITILARAL-----------------GYGTDAEIIEFF
gi|20808668                   WLEYEEDSNDVIYVRIDRTRKVPITVLLRAI-----------------GYNTDIQILDLL
gi|170757275                  WLEYETDSNNIIYVRIDKTRKLPITILARAL-----------------GYGTDAEIIEFF
gi|429765458                  WLEYETDSNDVIYVRIDKTRKLPITILARAM-----------------SYGSDQELLDYF
gi|399889777                  WLEYETDSNSVIYVRIDKTRKLPVTILARAM-----------------GYGSDADVIEYF
gi|255654155                  WLEYETDSNDVISVRVDRTRKQPVTVLLRAL-----------------GIGTDAEIIDLL
gi|126697633                  WLEYETDSNDVISVRVDRTRKQPVTVLLRAL-----------------GIGTDAEIIDLL
gi|210623170                  WLEYETDSNDVISVRVDRTRKQPVTVLLRAL-----------------GIGSDAEIIELL
gi|254973724                  WLEYETDSNDVISVRVDRTRKQPVTVLLRAL-----------------GIGTDAEIIDLL
gi|331268405                  WLEYETDSNDIIYVRIDKTRKLPISILIRAL-----------------GLGSDAEIIEWF
gi|302876542                  WLEYETDSNSVIYVRIDKTRKLPITMLVRAM-----------------GYGTDAEVIDFL
gi|302388704                  WLEMETDSNEVIYVRVDRTRKIPITVLLRAL-----------------GYGTNAQIIELL
gi|164686520                  WLEYETDSNDVISVRVDRTRKQPVTVLLRAL-----------------GIGTNAEIIELL
gi|182418863                  WLEYETDSNDIIYVRIDKTRKLPITVLARAM-----------------GIGSDQELIDFF
gi|169344026                  WLEYETDSNDVIYVRIDKTRKLPISILGRAM-----------------GFGSDQELLEYF
gi|404372651                  WLEYETDSNDIIYVRIDKTRKLPISILARAM-----------------GFGSDQELLDYF
gi|110801957                  WLEYETDSNDVIYVRIDKTRKLPISILGRAM-----------------GFGSDQELLEYF
gi|18311395                   WLEYETDSNDVIYVRIDKTRKLPISILGRAM-----------------GFGSDQELLEYF
gi|422875359                  WLEYETDSNDVIYVRIDKTRKLPISILGRAM-----------------GFGSDQELLEYF
gi|188588112                  WLEYETDSNDIIYVRIDKTRKLPITILARAM-----------------GFGSDQELLDFF
gi|182627157                  WLEYETDSNDVIYVRIDKTRKLPISILGRAM-----------------GFGSDQELLEYF
gi|403388286                  WLEYETDSNDIIYVRIDKTRKIPITVLARVMM----------------HYGSDAEILDFF
gi|187932557                  WLEYETDSNDIIYVRIDKTRKLPITILARAM-----------------GFGSDQELLDFF
gi|312128088                  WLEFETDASELLSVRLDRTRKVSLTTLLKAF-----------------GLYNQQMIFEKF
gi|302871396                  WLEFETDTSELLSVRLDRTRKVSLTTLLKAF-----------------GLYNQQMIFEKF
gi|222528810                  WLEFETDASELLSVRLDRTRKVSLTTLLKAF-----------------GLYNQQLIFEKF
gi|312622901                  WLEFETDTSELLSVRLDRTRKVSLTTLLKAF-----------------GLYNQQMIFEKF
gi|312134688                  WLEFETDTNELLSVRLDRTRKVSLTTLLKAF-----------------GLYNQQMIFEKF
gi|312794076                  WLEFETDASELLSVRLDRTRKVSLTTLLKAF-----------------GLYNQQLIFEKF
gi|150015036                  WLEYETDSNDVIYVRIDKTRKLSISILARAM-----------------GLGSDQELLDFF
gi|317132039                  WLEYETDSNDVFYVRIDKNRKIPVTVFIRAL-----------------GLGSDAEILDFF
gi|410723698                  WLEYETDSNDVIYVRIDKTRKLSISILARAM-----------------GLGSDQELLDFF
gi|344996564                  WLEFETDASELLSVRLDRTRKVSLTTLLKAF-----------------GLYNQQLIFEKF
gi|407474721                  WLEYETDSNDIVYVRVDRTRKIPITVLLKSI-----------------GYSSDSEIIELL
gi|146295985                  WLEFETDTSELLSVRLDRTRKVSLTTLLKAF-----------------GLYNQQLIFNKL
gi|359410063                  WLEYETDSNDVIYVRIDKTRKLSITILARAM-----------------GLGSDQELLDFF
gi|225018161                  WLEYETDSNDIFYVRIDKNRKIPITVFIRALLRIKDNVVPGDTDVFTEKYGTDPEIFEIF
gi|365845701                  WLEYETDLNDAFYVRIDKNRKLPITCLIRAV-----------------GPKTDPEILELF
gi|160935065                  WLEYENDANDVFYVRIDKNRKIPITVFIRAL-----------------GLGTDGELLDYF
gi|167769915                  WLEYETDSNDVFYVRIDKNRKLPVTTFVRAL-----------------GFSSNESIIDFF
gi|365129834                  WLEYETDANDVFYVRIDKNRKIPVTVFIRAL-----------------GLGDDAKIRDFF
gi|307244725                  WLEYETDSTGVISVRVDRTRKQPVTVLLRAL-----------------GIGTDAEIINLL
gi|420155192                  WLEYENDANDVFYVRIDKNRKIPITVFIRAL-----------------GLSTDEEIREYF
gi|332798198                  WLELEMDSNEVLYVRVDRTRKMPVTVLLRAL-----------------GYGTNAQILELM
gi|429727545                  WLEYETDSTGVISVRVDRTRKQPVTVLLRAL-----------------GIGSDAEILELL
gi|289422567                  WLEYETDSTGVISVRVDRTRKQPVTVLLRAL-----------------GIGSDAEILELL
gi|374308514                  WLEYETDSNDVVSVRIDRDRKQPITMLLRAF-----------------GYGTDEQIIQLL
gi|347543082                  WIEYETDSNEVLYVRIDKQKKLYITWFIKAL-----------------GISSSEEIIAYF
gi|154499823                  WLEYETDLSDVFYVRIDKNRKLPITCFIRAV-----------------GPRTDAEIIDMF
gi|342733065                  WLEYETDSNEVLYVRIDKQKKLYVTWFIKAL-----------------GISSSEDIINYF
gi|291541681                  WLEYETDVNDVFYVRIDKNRKLPVTSFIRAL-----------------GLGTDAEILDYF
gi|373493776                  WLEYETDAVETLSVRVDRTRKQPLTTLLRAL-----------------GIASDKEIIDIF
gi|310659515                  WLEYETDSNDIVSVRIDRNRKQPVTMLLRAL-----------------GYGSDQEIRELL
gi|336435411                  WLEYETDSNDVFYVRVDRTRKVPITVLIRAL-----------------GVGTNAEIVEMF
gi|295694829                  WLELETDTKDVIYARIDRTRKIPVTVLLRAL-----------------GFSTDADIVHLL
gi|379010778                  WLEYETDSNDIMYVKIDRTRKLPITALIRAL-----------------GLGTNQEILDFY
gi|291531030                  WLEYEMDSNDIFYVRIDKNRKIPATTFIRAL-----------------GISSDDDLIDLF
gi|167749850                  WLEYEMDSNDIFYVRIDKNRKIPATTFIRAL-----------------GISSDDDLIDLF
gi|295101752                  WLEYETDASNVFYVRIDKNRKLPVTVLCRAL-----------------GLSSNEDILNYF
gi|347530492                  WLEYETDSNDVFYVRVDRTRKVPITVLIRAL-----------------GVGSNQEIVDLF
gi|333373161                  WLEFETDAKDIIYVRIDRTRKIPVTVLLRAL-----------------GYSSDAEILDLL
gi|335040805                  WLEFETDAKDVIYVRIDRTRKLPVTVLLRAL-----------------GFSSDHEIINLL
                              * * * *         *   *                                       

gi|125975206                  GEDERILATI-QKD---STKTE-----EEGLLEIYKRLRPGEPPTVESAKALLHGLFFDP
gi|256003132                  GEDERILATI-QKD---STKTE-----EEGLLEIYKRLRPGEPPTVESAKALLHGLFFDP
gi|281419555                  GEDERILATI-QKD---STKTE-----EEGLLEIYKRLRPGEPPTVESAKALLHGLFFDP
gi|374295095                  GEDERIIATI-QKD---SAKTE-----DEGLLEIYKRLRPGEPPTVESASSLLNGLFFDP
gi|366162957                  GEDERIIATI-QKD---SAKTE-----DEGLLEIYKRLRPGEPPTVESARSLLFGLFFDP
gi|220927770                  GEDERILATI-QKD---NAKTT-----EEGLLEIYKRLRPGEPPTVDSARSLLNSLFFDP
gi|326203312                  GEDERLLATI-QKD---NAKTT-----EEGLLEIYKRLRPGEPPTVDSARSLLNSLFFDP
gi|376259709                  GEDERLLATI-QKD---NAKTS-----EEGLLEIYKRLRPGEPPTVDSARSLLNSLFFDP
gi|345018542                  GEEEKLKATL-DKD---TTKSE-----EEALIEIYKRLRPGEPPTVESAKSLLYALFFDA
gi|392939584                  GEEEKLKATL-DKD---TTKSE-----EEALIEIYKRLRPGEPPTVESAKSLLYALFFDA
gi|326390669                  GEEEKLKATL-DKD---TTKSE-----EEALIEIYKRLRPGEPPTVESAKSLLYALFFDA
gi|167039512                  GEEEKLKATL-DKD---TTKSE-----EEALIEIYKRLRPGEPPTVESAKSLLYALFFDA
gi|289579153                  GEEEKLKATL-DKD---TTKSE-----EEALIEIYKRLRPGEPPTVESAKSLLYTLFFDA
gi|167036793                  GEEEKLKATL-DKD---TTKSE-----EEALIEIYKRLRPGEPPTVESAKSLLYALFFDA
gi|397906037                  GEEEHLRATI-EKD---STKTK-----EEALLEIYKRLRPGEPPTVESAKALLDSLFFDP
gi|332982717                  GEDTRLLATL-DKD---NTKSE-----DEALVEIYKRLRPGEPPVVDNARSLFNSLFFDP
gi|300857254                  GEDERLKATI-EKD---NTKTH-----EEALLEIYKRLRPGEPPTVDSAQSLIESLFFDA
gi|158319535                  GEDERLLATL-EKD---STKTT-----DEALLEIYKKLRPGEPPTVENAKSLLRTLFFDP
gi|304315932                  GEDERIKATL-DKD---TTKSE-----EEGLLEVYKRLRPGEPPTVDSAKSLLYSLFFDP
gi|333896180                  GEDERIKATL-DKD---TTKSE-----EEGLLEVYKRLRPGEPPTVESAKSLLYSLFFDP
gi|390934113                  GEDERIKATL-DKD---TTKSE-----EEGLLEVYKRLRPGEPPTVESAKSLLYSLFFDP
gi|433654090                  GEDERIKATL-DKD---TTKSE-----EEGLLEVYKRLRPGEPPTVDSAKSLLYSLFFDP
gi|150392168                  GEDERILATL-EKD---NTKTA-----EEGLLEIYKKLRPGEPPTIESATSLINTLFFDA
gi|118443602                  GEEERLKATI-EKD---NTKTR-----EEALLEIYKRLRPGEPPTVDSALSLINSLFFDA
gi|28212181                   GEDERLKASI-EKD---NTKTK-----EEALLEIYKRLRPGEPPTVDSAMSLIGSLFFDA
gi|255527834                  GEDERLKATI-EKD---NTKTR-----EEALLEIYKRLRPGEPPTVDSAQSLIESLFFDP
gi|15896392                   GEEERLKATI-EKD---NTKTR-----EEALLEIYKRLRPGEPPTVDSAFSLINSLFFDP
gi|168187822                  GEEERLKATI-EKD---NTKTR-----EEALLEIYKRLRPGEPPTVDSAVSLINSLFFDA
gi|170761098                  GEDERLKATI-EKD---NTKTR-----EEALLEIYKRLRPGEPPTVDSAESLIESLFFDA
gi|168181856                  GEDERLKATI-EKD---NTKTR-----EEALLEIYKRLRPGEPPTVDSAESLIESLFFDA
gi|187776568                  GEDERLKATI-EKD---NTKTR-----EEALLEIYKRLRPGEPPTVDSAESLIESLFFDA
gi|153952853                  GEDERLKATI-EKD---NTKTH-----EEALLEIYKRLRPGEPPTVDSARSLIESLFFDP
gi|153939112                  GEDERLKATI-EKD---NTKTR-----EEALLEIYKRLRPGEPPTVDSAESLIESLFFDA
gi|253681374                  GEEERLKSTI-EKD---NTKTR-----EEALLEIYKRLRPGEPPTVDSAVSLINSLFFDA
gi|424826497                  GEDERLKATI-EKD---NTKTR-----EEALLEIYKRLRPGEPPTVDSAESLIESLFFDA
gi|440785453                  GEEERLKSTI-EKD---NTKTK-----EEALLEIYKRLRPGEPPTVDSAVSLIDSLFFDP
gi|168178824                  GEDERLKATI-EKD---NTKTR-----EEALLEIYKRLRPGEPPTVDSAESLIESLFFDA
gi|153935474                  GEDERLKATI-EKD---NTKTR-----EEALLEIYKRLRPGEPPTVDSAESLIESLFFDA
gi|148381429                  GEDERLKATI-EKD---NTKTR-----EEALLEIYKRLRPGEPPTVDSAESLIESLFFDA
gi|20808668                   GEEEKLKATL-DKD---TTKSE-----EEALIEIYKRLRPGEPPTVESARSLFNALFFDP
gi|170757275                  GEDERLKATI-EKD---NTKTR-----EEALLEIYKRLRPGEPPTVDSAESLIESLFFDA
gi|429765458                  GEEERFKATI-EKD---NTKTK-----EEALLEIYKRLRPGEPPTVDSAVSLIDSLFFDA
gi|399889777                  GEEERLKATI-EKD---NTKTK-----EEALLEIYKRLRPGEPPTVDSAVSLIDSLFFDP
gi|255654155                  GEDERLSATL-EKD---NTKTV-----EEGLVEIYKKLRPGEPPTVESASSLLNALFFDP
gi|126697633                  GEDERLSATL-EKD---NTKTV-----EEGLVEIYKKLRPGEPPTVESASSLLNALFFDP
gi|210623170                  GEDERLSATL-EKD---NTNTV-----EEGLIEIYKKLRPGEPPTVESASSLINALFFDP
gi|254973724                  GEDERLSATL-EKD---NTKTV-----EEGLVEIYKKLRPGEPPTVESASSLLNALFFDP
gi|331268405                  GEEERLKSTI-EKD---NTKTR-----EEALLEIYKRLRPGEPPTVDSAVSLINSLFFDA
gi|302876542                  GEEERLKATM-EKD---SVKSR-----EDALLEIYKRLRPGEPPTVESAVELINTLFFDP
gi|302388704                  GEDEKILRTL-EKD---NTENQ-----EEALLEIYKRLRPGEPPTVENARALLESLFFDP
gi|164686520                  GEDERLMATL-EKD---NTTNV-----EEGLVEIYKKLRPGEPPTVESASSLINALFFDA
gi|182418863                  GEEERFRASI-EKD---NTKTK-----EEALLEIYKRLRPGEPPTVDSAISLIDTLFFDA
gi|169344026                  GEEERFKATI-EKD---NTKTK-----EEALLEIYKRLRPGEPPTVDSAISLIDSLFFDA
gi|404372651                  GEDERFKATI-EKD---NTKTK-----EEALLEIYKRLRPGEPPTVDSAISLIDSLFFDA
gi|110801957                  GEEERFKATI-EKD---NTKTK-----EEALLEIYKRLRPGEPPTVDSAISLIDSLFFDA
gi|18311395                   GEEERFKATI-EKD---NTKTK-----EEALLEIYKRLRPGEPPTVDSAISLIDSLFFDA
gi|422875359                  GEEERFKATI-EKD---NTKTK-----EEALLEIYKRLRPGEPPTVDSAISLIDSLFFDA
gi|188588112                  GEDERFRASI-EKD---NTKTR-----EEGLLEIYKRLRPGEPPTVDSAISLIDSLFFDA
gi|182627157                  GEEERFKATI-EKD---NTKTK-----EEALLEIYKRLRPGEPPTVDSAISLIDSLFFDA
gi|403388286                  GEEERLKATI-EKD---NTKDR-----NEALLEIYKRLRPGEPPTVDSAISLIDSLFFDA
gi|187932557                  GEDERFRASI-EKD---NTKTR-----EEGLLEIYKRLRPGEPPTVDSAISLIDSLFFDA
gi|312128088                  GEDERLKASL-EKE---ANKGELGNPVENALLEVYRRLRPGEPPNVENARNLLYNMFFDP
gi|302871396                  GEDERLKASL-EKE---ANKGELGNPVENALLEVYRRLRPGEPPNVENARNLLYNMFFDP
gi|222528810                  GEDERLKASL-EKE---ANKGELGNPVENALLEVYRRLRPGEPPNVENARNLLYSMFFDP
gi|312622901                  GEDERLKASL-EKE---ANKGELGNPVENALLEVYRRLRPGEPPNVENARNLLYNMFFDP
gi|312134688                  GEDERLKASL-EKE---ANKGELGNPVENALLEVYRRLRPGEPPNVENARNLLNNMFFDP
gi|312794076                  GEDERLKASL-EKE---ANKGELGNPVENALLEVYRRLRPGEPPNVENARNLLYNMFFDP
gi|150015036                  GEEERFRASI-EKD---NTKTK-----EEALLEIYKRLRPGEPPTVDSAISLIDTLFFDA
gi|317132039                  GDDDRIKSSI-EKD---NTKSI-----EEGLMEVYRKLRPGEPPTVESAQTHINALFFDP
gi|410723698                  GEEERFRASI-EKD---NTKTK-----EEALLEIYKRLRPGEPPTVDSAISLIDTLFFDA
gi|344996564                  GEDERLKASL-EKE---ANKGELGNPVENALLEVYRRLRPGEPPNVENARSLLYNMFFDP
gi|407474721                  GESEHLLKTL-EKD---STKTS-----DEAIIEIYKKLRPGEPPTLDSARSLFDTLFFDP
gi|146295985                  GEDERLKASL-EKE---ANKGEIGNPVENALLEIYRRLRPGEPPNVENAKNLLERMYFDP
gi|359410063                  GEEERFRASI-EKD---NTKTK-----EEALLEIYKRLRPGEPPTVDSAISLIDTLFFDA
gi|225018161                  GEDKRLIQTITEKD---STKNG-----EEALLEVYRKLRPGEPPTLDSAVTHLRNLFFDD
gi|365845701                  GEDPRIVATL-EKD---ACKTY-----EDALLEIYRKLRPGEPPTVDSAESLLNALFFDP
gi|160935065                  GNDQRIKATI-EKD---PCKTT-----EEALLEVYRKLRPSEPPTIESAQSHINALFFDA
gi|167769915                  GDDERIMATL-EKD---GTANT-----EEALLEVYRKLRPGEPPTVDSAQSHIDSLFFDP
gi|365129834                  GEDERIEATI-AKD---STKSE-----EEGLLETYRKLRPGEPPTVESASSHINGLFFDP
gi|307244725                  GEDERVLSTL-EKD---NTTNV-----DEGLIEIYKKLRPGEPPTVDSASSLLNSLFFDP
gi|420155192                  GEDDRILATI-EKD---PCKNT-----EEALFEVYRKLRPSEPPTIESAQAHINGLFFDA
gi|332798198                  GEDEKILRTF-EKD---NTENQ-----NEALIEIYKRLRPGEPPTVENARSLLESLFFDS
gi|429727545                  GDDERLRLTL-EKD---NTTNV-----EEGLVEIYKKLRPGEPPTVESASSLLNSLFFDP
gi|289422567                  GDDERLRLTL-EKD---NTTNV-----EEGLVEIYKKLRPGEPPTVESASSLLNSLFFDP
gi|374308514                  GDDERIQATL-AKD---NTNSR-----EEGIIEIYKKMRPGEPPTLESAESLLHMMFFDS
gi|347543082                  GNDERLQNTL-NKD---DSENQ-----EQALIKIYDKLKPSEPATAESAKNLIDQYFFDP
gi|154499823                  GEDPRIVATL-EKD---ACKTY-----EDALLEVYRKLRPGEPPTVDSAESLLNALFFDP
gi|342733065                  GNDERLQNTL-NKD---DSENQ-----EQALIKIYDKLKPSEPATPESAKNLIDQYFFDP
gi|291541681                  GDDERMRATI-EKD---AASNV-----EEGLIEVYKKLRPSEPPTVDSAQTHINNLFFDP
gi|373493776                  GPDERLLKTL-EKD---STTDY-----ESGLREIYRRLRPGEPPTVDSAKSLLNSLFFDP
gi|310659515                  GDDERLEATI-LKD---SSKST-----DEGLIEIYKKLRPGEPPTLESATSLINSMFFDH
gi|336435411                  GEEPKILASF-GKD---TAENY-----QEGLLELYKKIRPGEPLAVDSAESLITSMFFDA
gi|295694829                  GEDEYLRNTL-EKD---NTDSV-----EKALLEIYDRLRPGEPPTLENARALLKSRFFDP
gi|379010778                  GDDYRLIETI-KKDENNNMKST-----RDGLIEIYKRLRPGEPPTVESAQSLLNSMFFDD
gi|291531030                  GEDPRIVQTIQEKD---ATKNT-----EEALLEVYRKLRPGEPPTVDSANTHINNLFFDA
gi|167749850                  GEDPRIVQTIQEKD---ATKNT-----EEALLEVYRKLRPGEPPTVDSANTHINNLFFDA
gi|295101752                  GEDERILATL-EKD---TTKNT-----EEGLLEVYRKLRPGEPPTVESATSQLNMLFFDP
gi|347530492                  GEEPKILASF-GKD---VATNY-----EEGLLELYKKIRPGEPLTVESAESLISAMFFDP
gi|333373161                  GDDEYVRNTL-DKD---NTGNT-----EKALIEIYERLRPGEPPTADNARSLLFSRFFDP
gi|335040805                  GEDPYLRQTL-EKD---NTDST-----EKALIEIYERLRPGEPPTVENAKSLLESRFFDP
                              *           *                     *    * **     *        ** 

gi|125975206                  KRYDLAKPGRFKFNKKLSIAARIHGFIAGENIKDPDTGEIIVAEGETISREKAETI----
gi|256003132                  KRYDLAKPGRFKFNKKLSIAARIHGFIAGENIKDPDTGEIIVAEGETISREKAETI----
gi|281419555                  KRYDLAKPGRFKFNKKLSIAARIHGFIAGENIKDPDTGEIIVAEGETISREKAETI----
gi|374295095                  KRYDLAKFGRFKFNKKLSIASRINGFIAAENIVDPETGEVIIAEGEKISREDAERI----
gi|366162957                  KRYDLAKFGRFKFNKKLSIASRINGFLAAENIIDPETGEVIVAEGEKISRQKAEVI----
gi|220927770                  KRYDLAKFGRFKFNKKLSVANLITGQVAAENIVSAETGEILVTEGELIEREKAVEV----
gi|326203312                  KRYDLAKFGRFKFNKKLAISNLISGQVAAENIVSAETGEVLVTEGELIERDKAVEV----
gi|376259709                  KRYDLAKFGRFKFNKKLAISNLISGQVAAENIVSAETGEILVTEGELIEREKAVEV----
gi|345018542                  KRYDLAKVGRYKFNKKLALKMRIANLKSAKKIVNPVTGEILVEEGEKISKEKAEEI----
gi|392939584                  KRYDLAKVGRYKFNKKLALKTRIANLKSAKKIVNPVTGEILVEEGEKISKEKAEEI----
gi|326390669                  KRYDLAKVGRYKFNKKLALKTRIANLKSAKKIVNPVTGEILVEEGEKISKEKAEEI----
gi|167039512                  KRYDLAKVGRYKFNKKLALKARIANLKSAKKIVNPVTGEILVEEGEKISKEKAEEI----
gi|289579153                  KRYDLAKVGRYKFNKKLALKARIANLKSAKKIVNPVTGEILVEEGEKISKEKAEEI----
gi|167036793                  KRYDLAKVGRYKFNKKLALKTRIANLKSAKKIVNPVTGEILVEEGEKISKEKAEEI----
gi|397906037                  KRYDLSKVGRYKFNKKLSLANRIVNQVAAHTIAHPLTGEILIEEGKRIDRETAQKI----
gi|332982717                  KRYDLANVGRYKFNKKLSLALQLTGQKSVADIVDPNTGEIIVKAGERINREKALEV----
gi|300857254                  KRYDLSRVGRYKFNKKLSLHLRIANQIAAQDVVNPDTGEILIQKGEKINREKAVEI----
gi|158319535                  KRYDLAKVGRYKFNKKLSLANRILGKKAAANIVDPSTGEILVEEGTKIDRETSIMV----
gi|304315932                  KRYDLAYVGRYKFNKKLALSSRLTNQKAATNIANPITGEIIVEEGQRISRETAKKI----
gi|333896180                  KRYDLAHVGRYKFNKKLALSSRLTNQKAATKIVNPLTGEIIVEEGQRISRETAKKI----
gi|390934113                  KRYDLAHVGRYKFNKKLALSSRLTNQKAAAKIVNPLTGEIIVEEGQRISREIAKKI----
gi|433654090                  KRYDLAYVGRYKFNKKLALSSRLTNQKAATKIVNPITGEIIVEEGQRISRETAKKI----
gi|150392168                  KRYDLAKVGRYKFSKKLSLANRIMSHKAAENVSDPQTGEILVEEGTKIDREISLLI----
gi|118443602                  KRYDLSRVGRYKFNKKLAIYIRLLNQVAAEDVVNPFTGEIIVQKGETIDREKALEI----
gi|28212181                   KRYDLSRVGRYKFNKKLALHLRIANQISAQDIVNPATGEIVVQEGEKIDRDKAIEI----
gi|255527834                  KRYDLSRVGRYKFNKKLALNLRIANQISAQDIVNPQTGEILVEKGEKISREKALEI----
gi|15896392                   KRYDLSRVGRYKFNKKLAVSIRIANKTAAKDIVNPETGEIIVEKGQRISKEKALEI----
gi|168187822                  KRYDLSRVGRYKFNKKLAIYIRLLNQVAAEDVVNPFTGEIIVQKGETIDREKALEI----
gi|170761098                  KRYDLSRVGRYKFNKKLAIHLRITNQIADQDIVNPQTGEILVQKGEKIDKDKAIEI----
gi|168181856                  KRYDLSRVGRYKFNKKLAIHLRITNQIADQDIVNPQTGEILVQKGEKIDKDKAIEI----
gi|187776568                  KRYDLSRVGRYKFNKKLAIHLRITNQIADQDIVNPQTGEILVQKGEKIDKDKAIEI----
gi|153952853                  KRYDLSRVGRYKFNKKLSLHLRIVNQISTGDVVNPETGEILVQKGEKIDREKAVQI----
gi|153939112                  KRYDLSRVGRYKFNKKLAIHLRITNQIADQDIVNPQTGEILVQKGEKIDKDKAIEI----
gi|253681374                  KRYDLSRVGRYKFNKKLAIYIRLLNQVAAEDVVNPFTGEIIVQKGETIERDKALEI----
gi|424826497                  KRYDLSRVGRYKFNKKLAIHLRITNQIADQDIVNPQTGEILVQKGEKIDKDKAIEI----
gi|440785453                  KRYDLSRVGRYKFNKKLAISLRIANKIAAEDIINDETGEIIVQKGERIDRDKAIEI----
gi|168178824                  KRYDLSRVGRYKFNKKLAIHLRITNQIADQDIVNPQTGEILVQKGEKIDKDKAIEI----
gi|153935474                  KRYDLSRVGRYKFNKKLAIHLRITNQIADQDIVNPQTGEILVQKGEKIDKDKAIEI----
gi|148381429                  KRYDLSRVGRYKFNKKLAIHLRITNQIADQDIVNPQTGEILVQKGEKIDKDKAIEI----
gi|20808668                   KRYDLAKVGRYKFNKKLALKARIANHKSAKRIVNPITGEVLVEEGEKITREKAEEI----
gi|170757275                  KRYDLSRVGRYKFNKKLAIHLRITNQIADQDIVNPQTGEILVQKGEKIDKDKAIEI----
gi|429765458                  KRYDLSRVGRYKFNKKLALNLRLINQIAATDIINPSTGEIMVEQGEKISRSMAEDI----
gi|399889777                  KRYDLSRVGRYKFNKKLAISLRIANKVAAEDIINDETGEIVLQKGERIDREKAIEI----
gi|255654155                  KRYDLAKVGRYKFNKKLALCYRIMNKISAEDIINPETGEVFVKAGEKISYDLAKAI----
gi|126697633                  KRYDLAKVGRYKFNKKLALCYRIMNKISAEDIINPETGEVFVKAGEKISYDLAKAI----
gi|210623170                  KRYDLAKVGRYKFNKKLAICYRIMNRVAARDIVNPETGEVFVKAGETIGYNVAKDI----
gi|254973724                  KRYDLAKVGRYKFNKKLALCYRIMNKISAEDIINPETGEVFVKAGEKISYDLAKAI----
gi|331268405                  KRYDLSRVGRYKFNKKLAIYIRLLNQVAAEDVVNPFTGEIIVQKGETIERDKALEI----
gi|302876542                  KRYDLSRVGRYKFNKKLALSLRIANQTAAEDIVNPETGEILVEKGTKIEREKAVEI----
gi|302388704                  KRYDLANVGRYKFNKKLRLRNRIVGKIAAENVEDPNTGEIILKKGEKITRKTAETL----
gi|164686520                  KRYDLAKVGRYKFNKKLALAYRIMNRVAYDDIINPETGEVFVKADEKISYDDAWKI----
gi|182418863                  KRYDLSRVGRYKFNKKLALALRIANQVAATDIINPQTGEVMVEEGQKISRLMAEDI----
gi|169344026                  KRYDLSRVGRYKFNKKLSIGLRIANQIAAEDIVDKLTGEVLVAKGEKISRANAEEI----
gi|404372651                  KRYDLSRVGRYKFNKKLALNLRLVNQVAATDIVNPQTGEIMVEQGKKISRSLAEEI----
gi|110801957                  KRYDLSRVGRYKFNKKLAIGLRIANQIAAEDIVDKLTGEVLVAKGEKISRANAEEI----
gi|18311395                   KRYDLSRVGRYKFNKKLAIGLRIANQIAAEDIVDKLTGEVLVAKGEKISRANAEEI----
gi|422875359                  KRYDLSRVGRYKFNKKLAIGLRIANQIAAEDIVDKLTGEVLVAKGEKISRANAEEI----
gi|188588112                  KRYDLSRVGRYKFNKKLALNLRIANQIAAMDVINPSTGEIMVEKGQKISRLLSEDI----
gi|182627157                  KRYDLSRVGRYKFNKKLAIGLRIANQIAAEDIVDKLTGEVLVAKGEKISRANAEEI----
gi|403388286                  KRYDLSRVGRYKFNKKLAIHLRIANQIAAENIVNPSTGEIIVEKGEKIDRDVALDI----
gi|187932557                  KRYDLSRVGRYKFNKKLALNLRIANQIAAMDVINPSTGEIMVEKGQKISRLLAEDI----
gi|312128088                  RRYDLAKVGRYKFNKKLSLWKRIFNKRAAQDVVDPRTGEILVKEGEVITREIATQI----
gi|302871396                  RRYDLAKVGRYKFNKKLSLWKRIFNKRAAQDVVDPKTGEILVKEGEVITREVALNI----
gi|222528810                  RRYDLAKVGRYKFNKKLSLWKRIFNKRAAQDVVDPKTGEILVKEGELITREIATQI----
gi|312622901                  RRYDLAKVGRYKFNKKLSLWKRIFNKRAAQDVVDPKTGEILVKEGELITREIATQI----
gi|312134688                  RRYDLAKVGRYKFNKKLSLWKRIFNKRAAQDVVDPRTGEILVKNGDMITREIALNI----
gi|312794076                  RRYDLAKVGRYKFNKKLSLWKRIFNKRAAQDVVDPKTGEILVKEGEVITREIALNI----
gi|150015036                  KRYDLSRVGRYKFNKKLALNLRIANQVAATDIVNPQTGEIMVEKGQKISRLVAEEI----
gi|317132039                  RRYDLSRVGRYKYNKKLAIGNRLTGCTLSRPVANPLTGEILADAGETLSRARAHEI----
gi|410723698                  KRYDLSRVGRYKFNKKLALNLRIANQVAAADIVNPQTGEIMIEKGQKISRLAAEAI----
gi|344996564                  RRYDLAKVGRYKFNKKLSLWKRIFNKRAAQDVVDPMTGEILVKEGEVITREIALNI----
gi|407474721                  KRYDMAKVGRYKFNKKLALHNRIVDKKSTDAIVDPNTGEILVEKDEKISRDKAIAI----
gi|146295985                  RGYDLAKVGRYKLNKKLSLWKRIFNKRAAEDIVDKRTGEILVKEGEIISREAALNI----
gi|359410063                  KRYDLSRVGRYKFNKKLALNLRIANQIAASDIVNPQTGEIMVEKGQKISRLMAEDI----
gi|225018161                  RRYDLSRVGRYKYNKKLAIGARLTGQMLAEPVVNELTGEVLGDKGEVLTHARAMEI----
gi|365845701                  RRYDLSAVGRYKFNKKLSIWTRLVNQTLAAPVADPMTGEIIAEPGEVLTRERAHEL----
gi|160935065                  RRYDLSRVGRYKYNKKLGISNRLQGQKLAAPIANPLTGEVMFDEGKVLSREEAVQV----
gi|167769915                  RRYDLSKVGRYKYNKKLAITPRILGRTTSRPVADPLTGELLAGADTVLTRELAERI----
gi|365129834                  RRYDLSRFGRYKMNKKLAIGRRIQGFVAARDIVAPLTGELLCAAGEKISAETAMAA----
gi|307244725                  KRYDLAKVGRYKFNKKLALCYRIMDKVASREIINPDTGEKFADAGDKISLELAREI----
gi|420155192                  RRYDLSRVGRYKYNKKLNLAGRITDQQLSRPIVNPLTGELMAEAGEVLSHDKAMQI----
gi|332798198                  KRYDLAHVGRYKFNKKLRLKDRITGKISAENVENPETGEIILKKGDKISRKAAELL----
gi|429727545                  KRYDLAKVGRYKFNKKLALRYRIMDKIAARDVVNEETGEVFVKQGENISFETATAI----
gi|289422567                  KRYDLAKVGRYKFNKKLALRYRIMDKIATRDVVNEETGEVFVKQGENISFETATAI----
gi|374308514                  KRYDLAKVGRYKFNKKLAISARAIGRVLAEDVVNPYTGELVMETGTKVTYQNAHLI----
gi|347543082                  KKYDLSKVGRYKFNKKLSLSNRIVNHISFNDILDPITGEILIEKGEKITREISYKI----
gi|154499823                  RRYDLSAVGRYKFNKKLALWHRLVNQKLALPIADPMTGELLAEAGEVISREKAHEL----
gi|342733065                  KKYDLSKVGRYKFNKKLSLRNRIVNHIAFNDVFDPITGEILVEKGEKITVESSYRI----
gi|291541681                  GRYDMSRVGRYKYNKKLGIANRLEGQVLAEPIANPRTGEVMALRDEKITKEKAFEI----
gi|373493776                  KRYDLAKVGRYKYNKKLGLANRLVDVTVAEDVIDPSTGEILVEKDGKVSRALAKTI----
gi|310659515                  KRYDLAKVGRYKFNKKLALSNRIYSRVLSRDVVDPSTGEVVLTSGIKLSVEQAKML----
gi|336435411                  RRYDLAKVGRYKFNKKLALKNRVKGRVLAEDVISCVTGEMVAEKGTTITRELADEI----
gi|295694829                  KRYDLANVGRYKINKKLHLKNRLLNQRLAEDLVDPRTGEVVAESGRVLDRRLLDKVVPAL
gi|379010778                  RRYDLAKVGRHKYNKKLSLATRIAGQRAANTVVNPETGEVYVEDGEMISIEVATDI----
gi|291531030                  KRYDLARFGRYKYNKKLGVASRIAGHKAAQPIIDPTTGEILVDENEFINAEKAQAV----
gi|167749850                  KRYDLARFGRYKYNKKLGVASRIAGHKAAQPIIDPTTGEILVDENEFINAEKAQAV----
gi|295101752                  RRYDLSRFGRYKMNKKLSLARRIMNHVAAENVVAPLTGELLIEKDAKITRQLAEAA----
gi|347530492                  RRYDLAKVGRYKFNKKLMLRNRINGHVLAEDVVDVSTGEIIAEAGTEVTRSLADDI----
gi|333373161                  KRYDLANVGRYKINKKLHIKNRLLNQRLAETVVDPETGEIIAEAGQTVDRRLLERMLPFL
gi|335040805                  KRYDLASVGRYKINKKLHIKNRLFNQRLAETLVDPETGEIIAEAGQLIDRRTLDRIMPYL
                                **    ** *  ***                   ***                     

gi|125975206                  ---QNAGVNTVIL---RV-D--GK------------NVKVIGNDMVDIKRY-VD--FDPK
gi|256003132                  ---QNAGVNTVIL---RV-D--GK------------NVKVIGNDMVDIKRY-VD--FDPK
gi|281419555                  ---QNAGVNTVIL---RV-D--GK------------NVKVIGNDMVDIKRY-VD--FDPK
gi|374295095                  ---QNAGINIVYL---NV-D--GK------------RVKVIGNDMVDLKNY-VD--FDPK
gi|366162957                  ---QNAGVNAVYL---NI-E--GK------------KLKVMGNGMVDLKSY-VD--FDPK
gi|220927770                  ---QNSGVNVVHL---SV-E--GK------------SIKVVGNNTVDIRAF-ID--FDVS
gi|326203312                  ---QNSGVNIVYL---SV-E--GK------------SIKVIGNNTVDIHAY-VD--FDIS
gi|376259709                  ---QNSGVNIVYL---SV-E--GK------------SIKVIGNNTVDIRAF-VD--FDVS
gi|345018542                  ---QNCGINVVEV---LV-E--GK------------VVKVIGNNTVDINKYPMP--YDVS
gi|392939584                  ---QNCGINVVEV---LV-E--GK------------VVKVIGNNTVDINKYPMP--YDVS
gi|326390669                  ---QNCGINVVEV---LV-E--GK------------VVKVIGNNTVDINKYPMP--YDVS
gi|167039512                  ---QNCGINVVEV---LV-E--GK------------VVKVIGNNTVDINKYPMP--YDVS
gi|289579153                  ---QNCGINEVEV---LV-E--GK------------VVKVIGNNTVDINKYPMP--YDVS
gi|167036793                  ---QNCGINVVEV---LV-E--GK------------VVKVIGNNTVDINKYPMP--YDVS
gi|397906037                  ---QHSGVNVVEV---LI-E--GK------------PVRVIGNNFVDITKLGLP--YDFS
gi|332982717                  ---QNAGIDKVDI---VVDE--DK------------TIRVIGNNFVDLNKY-VS--FDVS
gi|300857254                  ---QQCGINVVDI---QI-E--DI------------VLRVIGNNFVDIRSF-ID--FDID
gi|158319535                  ---QDSGINEVFI---YAED--NK------------VIKVLGNHFVNINKH-IP--FNIE
gi|304315932                  ---QDCGINVVEV---LV-E--GR------------PIKVIGNNTVDINEYPLP--FDVS
gi|333896180                  ---QDCGINEVEV---LV-E--GR------------PVKIIGNNTVDINEYPLS--FDVS
gi|390934113                  ---QDCGINEVEV---LV-E--GR------------PVKIIGNNTVDINEYPLS--FDVS
gi|433654090                  ---QDCGINVVEV---LV-E--GR------------PIKVIGNNTVDINEYPLP--FDVS
gi|150392168                  ---QNSGINEVHV---YSEE--NK------------KIKVIGNHFVDIKTH-ID--FDIQ
gi|118443602                  ---QNCAINAVNI---QV-E--DK------------VIKVIGNNFVDIHKF-ID--FDIS
gi|28212181                   ---QNSGINSVDI---QL-D--DK------------VLRVIGNNFVDIKSF-VK--FDID
gi|255527834                  ---QNCGVNMVNV---QL-E--DR------------VIKIIGNNFVNIHNF-VD--FNID
gi|15896392                   ---QNSGINSVDI---SV-D--DN------------IIRVIGNNFVDIKSY-IK--FDIS
gi|168187822                  ---QDCAINAVNI---QV-E--DK------------VIKVIGNNFVDIHKF-ID--FDIS
gi|170761098                  ---QNCGVNEVYI---KI-D--DK------------SFKVIGNHFVDIHSL-IS--FDIS
gi|168181856                  ---QNCGINEVYI---KI-D--DK------------SFKVIGNHFVDIHSL-IS--FDIS
gi|187776568                  ---QNCGINEVYI---KI-D--DK------------SFKVIGNHFVDIHSL-VS--FDIS
gi|153952853                  ---QQCGINSVDI---EI-E--DT------------TLRVIGNNFVNINNF-ID--FNID
gi|153939112                  ---QNCGINEVYI---KI-D--DK------------SFKVIGNHFVDIHSL-VP--FDIS
gi|253681374                  ---QNCAINAVNI---QV-E--DK------------IIKVIGNNFVDIHNF-VD--FDIS
gi|424826497                  ---QNCGINEVYI---KI-D--DK------------SFKVIGNHFVDIHSL-VS--FDIS
gi|440785453                  ---QNCGINKVDI---IM-D--DK------------IVRIIGNHFVDIKHF-IK--FDIS
gi|168178824                  ---QNCGINEVYI---KI-D--DK------------SFKVIGNHFVDIHSL-VP--FDIS
gi|153935474                  ---QNCGINEVYI---KI-D--DK------------SFKVIGNHFVDIHSL-VP--FDIS
gi|148381429                  ---QNCGINEVYI---KI-D--DK------------SFKVIGNHFVDIHSL-VP--FDIS
gi|20808668                   ---QNCGINEVEI---LV-D--GK------------VVKVVGNNTVDINKYPMP--YDVS
gi|170757275                  ---QSCGINEVYI---KI-D--DK------------SFKVIGNHFVDIHSL-VS--FDIS
gi|429765458                  ---QNAGINSVDI---LV-E--DK------------VLRVIGNHFVDIEKV-VS--FDIS
gi|399889777                  ---QNSGINKVDV---II-D--DK------------IIRIIGNHFVDINHF-IK--FDIS
gi|255654155                  ---QNAGINVVNL---LMDD--DK------------KVRVIGNNFVDIKSH-ID--FDID
gi|126697633                  ---QNAGINVVNL---LMDD--DK------------KVRVIGNNFVDIKSH-ID--FDID
gi|210623170                  ---QNAGINVVHL---LVDD--EK------------EIKVIGNNFVDIEAH-VN--FDIS
gi|254973724                  ---QNAGINVVNL---LMDD--DK------------KVRVIGNNFVDIKSH-ID--FDID
gi|331268405                  ---QNCAINAVNI---QV-E--DK------------VIKVIGNNFVDIHNF-VD--FDIS
gi|302876542                  ---QNLGINEVII---QV-E--DK------------TLKVIGNNFVDIKSH-VN--FDPT
gi|302388704                  ---ESLRINEIKV---MVDE--DR------------VVKVIAN-----------------
gi|164686520                  ---QNSGINAVTI---KTDE--DR------------KVKVIGNNFVDIKAH-ID--FDID
gi|182418863                  ---QNSGIKSVDL---LV-E--DK------------VIKVISNNFVDLSKQ-VS--FDVK
gi|169344026                  ---QNRGINSVDV---LV-E--DR------------VIRIIGNHFVDIHKC-VD--FDIS
gi|404372651                  ---QNVGINSVDI---LV-E--DR------------VVRVIGNHFVDIKNF-VS--FNIE
gi|110801957                  ---QNRGINSVDV---LV-E--DR------------VIRIIGNHFVDIHKC-VD--FDIS
gi|18311395                   ---QNRGINSVDV---LV-E--DR------------VIRIIGNHFVDIHKC-VD--FDIS
gi|422875359                  ---QNRGINSVDV---LV-E--DR------------VIRIIGNHFVDIHKC-VD--FDIS
gi|188588112                  ---QNAGIKSVDI---LV-D--DK------------LVRVISNNFVDITKQ-VP--FDVS
gi|182627157                  ---QNRGINSVDV---LV-E--DR------------VIRIIGNHFVDIHKC-VD--FDIS
gi|403388286                  ---QNLGINSVDI---LV-E--DK------------VLRIIGNHFVDITKH-VD--FDVK
gi|187932557                  ---QNAGIKSVDI---LV-D--DK------------LVRVISNNFVDITKQ-VP--FDVS
gi|312128088                  ---QDAGINEVWVYA---DE--ER------------EFKVVGNNTVKLDR----------
gi|302871396                  ---QDAGINEVWVYA---DE--ER------------LFKVVGNNTVKLDK----------
gi|222528810                  ---QDAGVNEVWVYA---DE--ER------------PFKVVGNNTVKLDR----------
gi|312622901                  ---QDAGINEVWVYA---DE--ER------------PFKVVGNNTVKLDR----------
gi|312134688                  ---QDAGINEVWVYA---DE--ER------------LFKVVGNNTVKLDR----------
gi|312794076                  ---QDAGINEVWVYA---DE--ER------------TFKVVGNNTVKLDR----------
gi|150015036                  ---QNAGVKSVDV---LI-E--DK------------VIRVISNNFVDLKKQ-VS--FDIS
gi|317132039                  ---ERAGVDTAFVQV----F--DR------------EVKVISNGMVDADAF-LP--FDPE
gi|410723698                  ---QNAGIKSADI---LI-E--DK------------VIRVISNNFVDLKKQ-VS--FDIS
gi|344996564                  ---QDAGINEVWVYA---DE--ER------------PFKVVGNNTVKLDR----------
gi|407474721                  ---ENAGINSVKV---LTED--GK------------TINVVGNHFVDAKSFSLP--FSLD
gi|146295985                  ---QDAGINEVLVYV---ED--DK------------VFKVVGNNTVKLDR----------
gi|359410063                  ---QNAGIKSVDV---LV-E--DK------------VVRVISNNFVDLKKQ-VS--FDVS
gi|225018161                  ---ERAGIDTAYVDV----E--GE------------IVKVISNGMVDLTDF-VD--IDPH
gi|365845701                  ---DDKGVNEVVLEL----D--GV------------QIKVFSNHMVDMSKF-VD--FDPE
gi|160935065                  ---ENAGVTVAYVMA----E--GQEE----------PVKIISNGMVDISCY-VD--FDAK
gi|167769915                  ---GRAGVDTVYIRI---GD--DR------------EMRVLSNGMVDIKDF-VG--FDCA
gi|365129834                  ---EKSGVSLVYLAL----D--DK------------EIKVISNGTVAANDF-LS--FDAT
gi|307244725                  ---QNSGINAVWI---AIDD--DK------------EIKVIGNNFVDIKSH-IN--FDIS
gi|420155192                  ---DNAGVSTAYVQ-----Q--GERE-----------IKVISNGMVNASDF-VP--FDVK
gi|332798198                  ---ESLKIKELKV---ELPS--DRSESRTQGEYHPKVVKIVSN-----------------
gi|429727545                  ---QNSGINAVWV---SVAE--DK------------EIKVIGNNFVDIRAH-VD--FDID
gi|289422567                  ---QNSGINAVWV---SVAE--DK------------EIKVIGNNFVDIRAH-VD--FDID
gi|374308514                  ---DDCGCEYVYV---QIDD--TK------------SVKVIGNRFVDIHNF-ID--IDIS
gi|347543082                  ---QDSGINSVDL---LI-D--NK------------NVKVVGNNWVNINEF-ID--FDSN
gi|154499823                  ---DDHGVNEAVIQL----EN-GT------------LVKMFSNNMVDMSKF-VD--FDPA
gi|342733065                  ---QNSGINFMDL---LI-N--DK------------CVKVVGNNWVNIKEF-VD--FDLS
gi|291541681                  ---ENAGVKIAYVK-----A--ADET----------IVKVISNGMVDIACY-VD--FDAE
gi|373493776                  ---EDAGVNYVMVYA-MHDDSHEN------------VTKVIGNNFVDIKGF-ID--FDVT
gi|310659515                  ---DDIGISHVYV---YGEE--EK------------EVKVIGNCFVDIKKH-IA--FSID
gi|336435411                  ---QNAAVPYIWVEG----EDESRN------------IKILSNMMVDLQAV-VD--IDPT
gi|295694829                  E--AGMNMKEYRKSSGVVED--DV----------------IRLQEVRIFSP---------
gi|379010778                  ---QNAGINVVDVRV----D--DK------------TVRVIGNGFVDIKAQELP--FDIS
gi|291531030                  ---EQAGVKECVIFS----E--EK------------IAKVLGNGMVDIAGY-IPESIDAE
gi|167749850                  ---EQAGVKECVIFS----E--EK------------IAKVLGNGMVDIAGY-IPESIDAE
gi|295101752                  ---DNAGVNIVVLNI----E--GK------------KVKVITNGCVDAQGF-FS--FDVK
gi|347530492                  ---QNAAVPYVWIQG----E--TRN------------IKVLSSMMVDLRHY-VD--CNPK
gi|333373161                  EKEGGLGWREYSVRGGVPED--GV----------------IRLQSLKVFSP---------
gi|335040805                  EK--GIGMRKYKPYGGVIED--E-----------------ITVQTIDVFSP---------
                                                                                          

gi|125975206                  -EIGINEKVKRDVLMEILEEYK-GKGDDAIKKA-----------------------LQER
gi|256003132                  -EIGINEKVKRDVLMEILEEYK-GKGDDAIKKA-----------------------LQER
gi|281419555                  -EIGINEKVKRDVLMEILEEYK-GKGDDAIKKA-----------------------LQER
gi|374295095                  -DIGINEKVKFSVLKNILEENK-GKSTEELKRI-----------------------LKAN
gi|366162957                  -EIGFNEKVKLSVLKTVLEENK-DKDTEELKKA-----------------------IKEK
gi|220927770                  -DIGITENVQYAVLKEILESTS-GE--VQIKKA-----------------------LGER
gi|326203312                  -DLNINEKVKYAVLKEILENTS-GE--EQIKKT-----------------------LKER
gi|376259709                  -DIGITERVQYAVLKEILENTS-GE--EQIKKT-----------------------LKER
gi|345018542                  -SLNIKEAVNLSILKEILDNFS-DE--EAVINE-----------------------IKNR
gi|392939584                  -SLNIKEAVNLSILKEILDNFS-DE--EAVINE-----------------------IKNR
gi|326390669                  -SLNIKEAVNLSILKEILDNFS-DE--EAVINE-----------------------IKNR
gi|167039512                  -SLNIKEAVNLSILKEILDNFS-DE--EAVINE-----------------------IKNR
gi|289579153                  -SLNIKEAVNLSVLKEILDNFS-DE--EAVINE-----------------------IKNR
gi|167036793                  -SLNIKEAVNLSVLKEILDNFS-DE--EAVINE-----------------------IKNR
gi|397906037                  -DLNIKELVHFPTLKEIIDEFD-NE--DDIKDA-----------------------IRQR
gi|332982717                  -ELGIKDQVYYPVLKEILDTYS-DV--EDIKAA-----------------------LKQR
gi|300857254                  -DLNIKESVHYPTLKKILDNYS-DE--ESIKEQ-----------------------IRKN
gi|158319535                  -ELKISDKVYYPVLKEILDTFS-QE--EDIRDA-----------------------LKER
gi|304315932                  -DLNIKEKVQLGVLKEILSNFT-NE--DEIKNE-----------------------IKRR
gi|333896180                  -DLKIKEKVHLTVLKEILNNFS-SE--DEIKNE-----------------------IRRR
gi|390934113                  -DLKIKEKVHLTVLKEILDNFS-SE--DDIKNE-----------------------IRRR
gi|433654090                  -DLNIKEKVQLGVLKEILSNFT-NE--DEIKNE-----------------------IKRR
gi|150392168                  -DLKLRERVYYPVLREILDTFD-SE--AEIKEA-----------------------LKER
gi|118443602                  -DLKIKEHVHYPTLKNILDNYT-DE--KSIKEE-----------------------IKKN
gi|28212181                   -DLNIKEYVHYPTLKEILDNYS-DE--EMIKEQ-----------------------IKKN
gi|255527834                  -DLNIKELVHYPALKQILDNYS-DE--DSIKEQ-----------------------IKKN
gi|15896392                   -DLNIRELVYYPVLKEILENYT-DE--EAIKEQ-----------------------LKKN
gi|168187822                  -DLKIKEHVHYPTLKNILDNYT-DE--ESIKEE-----------------------IKKN
gi|170761098                  -DLNIKEYVFYPVLKEILDNYA-DE--ESIKEE-----------------------IRKN
gi|168181856                  -DLNIKEYVFYPVLKEILDNYA-DE--ESIKEE-----------------------IRKN
gi|187776568                  -DLNIKEYVFYPVLKEILDNYA-DE--ESIKEE-----------------------IRKN
gi|153952853                  -DLNIKESVYYPALKQILDNYS-SE--ESIREQ-----------------------IKKN
gi|153939112                  -DLNIKEYVFYPVLKEILDNYA-DE--ESIKEE-----------------------IRKN
gi|253681374                  -DLKIKEHVHYPTLKKILDNYT-DE--ESIKEE-----------------------IRKN
gi|424826497                  -DLNIKEYVFYPVLKEILDNYA-DE--ESIKEE-----------------------IRKN
gi|440785453                  -DLNIKELVHYPVLNEILQNYT-EE--DSIKEQ-----------------------LKKN
gi|168178824                  -DLNIKEYVFYPVLKEILDNYA-DE--ESIKEE-----------------------IRKN
gi|153935474                  -DLNIKEYVFYPVLKEILDNYA-DE--ESIKEE-----------------------IRKN
gi|148381429                  -DLNIKEYVFYPVLKEILDNYA-DE--ESIKEE-----------------------IRKN
gi|20808668                   -SLNIKELVNVRVLREILDNFS-DE--EAVLNE-----------------------IKNR
gi|170757275                  -DLNIKEYVFYPVLKEILDNYA-DE--ESIKEE-----------------------IRKN
gi|429765458                  -DLNIREAVHYPTLMEILENYD-DE--ATIKEE-----------------------IKKN
gi|399889777                  -NLNIKELVHYPVLNEILQNYT-DE--DSIKEQ-----------------------LKKN
gi|255654155                  -DLNIKEKVHYPTLKEILDGYS-DE--EEIKEA-----------------------IKSR
gi|126697633                  -DLNIKEKVHYPTLKEILDGYS-DE--EEIKEA-----------------------IKSR
gi|210623170                  -DLKIKEKVHYPTLKEILDNYD-DE--EEIKEA-----------------------IKSR
gi|254973724                  -DLNIKEKVHYPTLKEILDGYS-DE--EEIKEA-----------------------IKSR
gi|331268405                  -DLKIKEHVHYPTLKKILDNYT-DE--ESIKEE-----------------------IRKN
gi|302876542                  -KINVKELVHYPTLREILDQYT-DE--EEQKAE-----------------------IKKN
gi|302388704                  ---GYND----------------GDGPDVFPTE---------------------------
gi|164686520                  -DLNIKEKVHYPTLKEILDEYS-DE--EEIKES-----------------------IKIR
gi|182418863                  -GLGIKELVHYPTLKEILDNFS-DE--DTIKKE-----------------------IKKN
gi|169344026                  -DLNIRELVHYPTLREILDNYS-DE--ETIKEE-----------------------IKKN
gi|404372651                  -DLNIRELVHYPTLKEILDNYD-DE--DTIKEE-----------------------IKKN
gi|110801957                  -DLNIRELVHYPTLREILDNYS-DE--ETIKEE-----------------------IKKN
gi|18311395                   -DLNIRELVHYPTLREILDNYS-DE--ETIKEE-----------------------IKKN
gi|422875359                  -DLNIRELVHYPTLREILDNYS-DE--ETIKEE-----------------------IKKN
gi|188588112                  -DLQIKELVHYPTLKEILDNYS-DE--ATIKEE-----------------------IKKN
gi|182627157                  -DLNIRELVHYPTLREILDNYS-DE--ETIKEE-----------------------IKKN
gi|403388286                  -ELNIRELVHYPTLKEILDNNS-DE--DSIKEK-----------------------IKAN
gi|187932557                  -DLQIKELVHYPTLREILDNYS-DE--TTIKEE-----------------------IKKN
gi|312128088                  ----YVE----------------FDVSDLNIKELVYKPVLEDILKTTNDVSEIKRLIKER
gi|302871396                  ----YVD----------------FDVSDLNIKELVYLPVLKEILDTTSDVSEIKRLIKEK
gi|222528810                  ----YVE----------------FDVSDINIKELVYRPVLDDILNTTNDVLEIKRLIKER
gi|312622901                  ----YVE----------------FDVSDLHIKELVYKPVLDDILNTTNDVLEIKRLIRER
gi|312134688                  ----YVD----------------FDVSDLNIKELVYLPVLEEILNATNDVSEIKRLIKEK
gi|312794076                  ----YVE----------------FDVSDLNIKELVYKPVLDDILKTTNDVSEIKRLIKEK
gi|150015036                  -DLGIKELVHYPTLKEILDNFS-DE--ASIKEE-----------------------IKKN
gi|317132039                  -EVGIREKVRFSVLREILEAHE-GE--DDLKAA-----------------------VEER
gi|410723698                  -DLGIKELVHYPTLREILDNFS-DE--ESIKEE-----------------------IKKN
gi|344996564                  ----YVE----------------FDVSDLNIKELVYKPVLDDILKITNDVSEIKRLIKEK
gi|407474721                  -ELGLKEKVYYPVMKKLIDENE-NP--EDLKDA-----------------------IKEN
gi|146295985                  ----YVD----------------FDVSDLNIKELVYLPVLNEILSTTNDVNEIKQLIKER
gi|359410063                  -DLKVKELVHYPTLREILDNFS-DE--ETIKEE-----------------------IKKN
gi|225018161                  -EYGIHEKVRYRVLRDILESAS-DE--EEVKEL-----------------------IKQR
gi|365845701                  -ECGVSEKVRFTVLQELLQNYT-GE---ELKEA-----------------------VKER
gi|160935065                  KECGINEKVRFSVLAEILEAAR-TP--EELKDA-----------------------LRER
gi|167769915                  -PLGINEKVRFAVLREILDACD-GE--DALREA-----------------------IAAR
gi|365129834                  -ECGINERVNFSELRAILDETS-DV--DEQREL-----------------------LEKN
gi|307244725                  -DLNIKEDVHYPTLKEFMETYQ-DE--AQLREV-----------------------LASN
gi|420155192                  KECGINERVRFSVLVEILESCE-GE--EELKEV-----------------------LRAR
gi|332798198                  ---GYSQ----------------EPGPEGNRTE---------------------------
gi|429727545                  -ELGIKPEVHYPTLKEILDKYE-DD--EELKEV-----------------------IKAN
gi|289422567                  -ELGIKPEVHYPTLKEILDKYE-DD--EELKEV-----------------------IKAN
gi|374308514                  -DLKIKQKVRYNILKEILDEAT-ND--EELKDL-----------------------IKRR
gi|347543082                  -EIGIADYVYYPVLKSILDNCS-ST--DEIKKE-----------------------LIRN
gi|154499823                  -ECGITERVRFSVLQDLMNQYS-GE---ELKEA-----------------------IAEH
gi|342733065                  -DVGINDYVYYPVLRSVLDNCS-SS--DEIKKE-----------------------LIKN
gi|291541681                  AECDIKENVRFDVLCEILDSCE-NE--DDLKEM-----------------------LRSR
gi|373493776                  -ELGVAEKVYYPVLMEIINDSD-DE--EEVRRQ-----------------------LRLR
gi|310659515                  -DLNIKEKVRYKVLREILDNFS-TE--EEIKAQ-----------------------LIER
gi|336435411                  -EVGVTEQVYYPVLEGLLEETEGDV--EELKAA-----------------------IKRD
gi|295694829                  ---------LVE--GQVIKVIG-NG--MVDKSV---------------------------
gi|379010778                  -DLDIKEFVCFEVLKEILE--S-DMTDEEKKKS-----------------------VKKR
gi|291531030                  -SLGINEKVCFSVLREILDKCG-DDV-EALTAE-----------------------LSNR
gi|167749850                  -SLGINEKVCFSVLREILDKCG-DDV-EALTAE-----------------------LSNR
gi|295101752                  -ECGINERCSFEEIRKILDTTS-DV--EEQKEL-----------------------LRRN
gi|347530492                  -DLGITELVYYPVLKQLMDEYP-DV--EDLKEA-----------------------IHKN
gi|333373161                  ---------VED--GKVIEVIS-NG--QIDKGV---------------------------
gi|335040805                  ---------REDESGEIVRIIA-NG--PVDKKV---------------------------
                                                                                          

gi|125975206                  IDDLIPKHITKEDIISSISYIIGLSY------GIGSTDDIDHLGNRRLRSVGELLQNQFR
gi|256003132                  IDDLIPKHITKEDIISSISYIIGLSY------GIGSTDDIDHLGNRRLRSVGELLQNQFR
gi|281419555                  IDDLIPKHITKEDIISSISYIIGLSY------GIGSTDDIDHLGNRRLRSVGELLQNQFR
gi|374295095                  VDELIPKYITKDDIIASINYIITLSY------GVGQTDDIDHLGNRRLRSVGELLQNQFR
gi|366162957                  VDELIPKYITVEDIISSINYIITLSY------GVGQVDDIDHLGNRRLRSVGELLQNQFR
gi|220927770                  INDLIPKHITVEDIISSINYIINLDY------GIGSIDDIDHLGNRRLRSVGELLQNQFR
gi|326203312                  INDLIPKHITIDDIIASINYIINLDY------GIGSIDDIDHLGNRRIRSVGELLQNQFR
gi|376259709                  INDLIPKHITIEDIISSINYIINLDY------GIGSIDDIDHLGNRRLRSVGELLQNQFR
gi|345018542                  MDELVPKHITKDDIIATISYQLNLTH------GIGSIDDIDHLGNRRLRSVGELLQNQFR
gi|392939584                  MDELVPKHITKDDIIATISYQLNLTH------GIGSIDDIDHLGNRRLRSVGELLQNQFR
gi|326390669                  MDELVPKHITKDDIIATISYQLNLTH------GIGSIDDIDHLGNRRLRSVGELLQNQFR
gi|167039512                  MDELVPKHITKDDIIATISYQLNLTH------GIGSIDDIDHLGNRRLRSVGELLQNQFR
gi|289579153                  IDELIPKHITKDDIIATVNYQLNLAH------GIGSIDDIDHLGNRRLRSVGELLQNQFR
gi|167036793                  MDELVPKHITKDDIIATISYQLNLTH------GIGSIDDIDHLGNRRLRSVGELLQNQFR
gi|397906037                  INQLIPKHIIKDDIFASINYCLNLSY------GIGYVDDIDHLGNRRLRSVGELLQNQFR
gi|332982717                  SAELWPKHIIKADIIASIKYHFNLLY------GIGHTDDIDHLGNRRLRSVGELLQNQFR
gi|300857254                  IHELIPKHIVRDDMYATISYELGLAY------GVGHTDDIDHLGNRRLRSVGELLQNQFR
gi|158319535                  AKELSPKHIIIADIIASISYEFNLAH------DTGNIDDIDHLGNRRSRSVGELLQNQFR
gi|304315932                  MDELIPKHITKDDIIASINYNLNLSF------GIGFVDDIDHLGNRRLRSVGELLQNQFR
gi|333896180                  LDELIPKHITKDDIIASVNYNLNLSY------GVGFVDDIDHLGNRRLRSVGELLQNQFR
gi|390934113                  LDELIPKHITKDDIIASVNYNLNLSY------GIGFVDDIDHLGNRRLRSVGELLQNQFR
gi|433654090                  MDELIPKHITKDDIIASINYNLNLSF------GIGFVDDIDHLGNRRLRSVGELLQNQFR
gi|150392168                  KRELIPKHILKSDIVASINYAFNLAH------EIGNVDDIDHLGNRRLRSVGELLQNQFR
gi|118443602                  IHELIPKHIVVDDIYATISYELGLPY------EIGTIDDIDHLGNRRLRSVGELLQNQFR
gi|28212181                   INVLIPKHIIRDDIMSTISYEIGLPY------GIGYTDDIDHLGNRRLRSVGELLQNQFR
gi|255527834                  IHALIPKHIIRDDIYTTINYELGLPY------DIGHTDDIDHLGNRRLRSVGELLQNQFR
gi|15896392                   VHKLVPKHIIKDDMFATVSYELGLAY------GIGNVDDIDHLGNRRVRSVGELLQNQFR
gi|168187822                  IHELIPKHIVVDDIYATISYELGLPY------EIGTIDDIDHLGNRRLRSVGELLQNQFR
gi|170761098                  IYRLIPKHIIREDIYATINYELGLSY------DIGYKDDIDHLGNRRLRSVGELLQNQFR
gi|168181856                  IYRLIPKHIIREDIYATINYELGLSY------DIGYKDDIDHLGNRRLRSVGELLQNQFR
gi|187776568                  IYRLIPKHIIREDIYATINYELGLSY------DIGYKDDIDHLGNRRLRSVGELLQNQFR
gi|153952853                  IHNLIPKHIIRDDIYATVSYELGLAY------GVGHTDDIDHLGNRRLRSVGELLQNQFR
gi|153939112                  IYRLIPKHIIREDIYATINYELGLSY------DIGYKDDIDHLGNRRLRSVGELLQNQFR
gi|253681374                  IHELIPKHIVVDDIYATVSYELGLPY------SVGTIDDIDHLGNRRLRSVGELLQNQFR
gi|424826497                  IYRLIPKHIIREDIYATINYELGLSY------DIGYKDDIDHLGNRRLRSVGELLQNQFR
gi|440785453                  IYRLVPKHIVKDDIYATISYELGLAY------GIGNVDDIDHLGNRRLRSVGELLQNQFR
gi|168178824                  IYRLIPKHIIREDIYATINYELGLSY------DIGYKDDIDHLGNRRLRSVGELLQNQFR
gi|153935474                  IYRLIPKHIIREDIYATINYELALSY------DIGYKDDIDHLGNRRLRSVGELLQNQFR
gi|148381429                  IYRLIPKHIIREDIYATINYELALSY------DIGYKDDIDHLGNRRLRSVGELLQNQFR
gi|20808668                   MDELVPKHITKDDIVATISYQLNLTH------GVGFVDDIDHLGNRRVRSVGELLQNQFR
gi|170757275                  IYRLIPKHIIREDIYATINYELALSY------DIGYKDDIDHLGNRRLRSVGELLQNQFR
gi|429765458                  ITRLIPKHIVRDDIFATISYELGLAY------GVGYTDDIDHLGNRRLRSVGELLQNQFR
gi|399889777                  IHRLVPKHIVKDDIYATVSYELGLAY------GVGNVDDIDHLGNRRLRSVGELLQNQFR
gi|255654155                  IKELIPKHILLDDIIASISYEFNIFY------NIGNIDDIDHLGNRRIRSVGELLQNQVR
gi|126697633                  IKELIPKHILLDDIIASISYEFNIFY------NIGNIDDIDHLGNRRIRSVGELLQNQVR
gi|210623170                  MKELIPKHILLDDIIASISYEFNLFY------GVGTIDDIDHLGNRRIRSVGELLQNQVR
gi|254973724                  IKELIPKHILLDDIIASISYEFNIFY------NIGNIDDIDHLGNRRIRSVGELLQNQVR
gi|331268405                  IHELIPKHIVVDDIYATVSYELGLPY------SIGTIDDIDHLGNRRLRSVGELLQNQFR
gi|302876542                  IHKLIPKHIVKDDILATVNYEIGLPY------GVGNVDDIDHLGNRRLRAVGELLQNQFR
gi|302388704                  ------KYITVEDIVASINYLLNLSY------GIGDVDDIDHLGNRRVRSVGELLQNQFR
gi|164686520                  IKELVPKHILLDDIIASISYEFNLFF------GIGNIDDIDHLGNRRIRSVGELLQNQVR
gi|182418863                  IHRLIPKHIIRDDIFATISYELGLAY------GIGYVDDIDHLGNRRLRSVGELLQNQFR
gi|169344026                  MTRLIPKHIIKDDIFATISYQIGLAY------NIGYVDDIDHLGNRRLRSVGELLQNQFR
gi|404372651                  LNRLIPKHIIRDDIFATISYELGLPY------SVGYVDDIDHLGNRRLRSVGELLQNQFR
gi|110801957                  MTRLIPKHIIKDDIFATISYQIGLAY------NIGYVDDIDHLGNRRLRSVGELLQNQFR
gi|18311395                   MTRLIPKHIIKDDIFATISYQIGLAY------NIGYVDDIDHLGNRRLRSVGELLQNQFR
gi|422875359                  MARLIPKHIIKDDIFATISYQIGLAY------NIGYVDDIDHLGNRRLRSVGELLQNQFR
gi|188588112                  LSRLIPKHIIKDDIFATISYELGLPY------GIGYVDDIDHLGNRRLRSVGELLQNQFR
gi|182627157                  MTRLIPKHIIKDDIFATISYQIGLAY------NIGYVDDIDHLGNRRLRSVGELLQNQFR
gi|403388286                  INKLIPKHIIKDDIYATISYELGLAY------GIGYVDDIDHLGNRRLRSVGELLQNQFR
gi|187932557                  LSRLIPKHIIKDDIFATISYELGLPY------GIGYVDDIDHLGNRRLRSVGELLQNQFR
gi|312128088                  ERELVPYCLTIDDIFAATSYFLGLKY------GIGTTDDIDHLGNRRVRAVGELLQNQFR
gi|302871396                  ERELVPYCLTIDDIYAATSYFLGLKY------GIGTTDDIDHLGNRRVRAVGELLQNQFR
gi|222528810                  ERELVPYCLTIDDIFAATSYFLGLKY------GIGTTDDIDHLGNRRVRAVGELLQNQFR
gi|312622901                  ERELVPYCLTIDDIFAATSYFLGLKY------GIGTTDDIDHLGNRRVRAVGELLQNQFR
gi|312134688                  ERELVPYCLTIDDIYAATSYFLGLKY------GIGATDDIDHLGNRRVRAVGELLQNQFR
gi|312794076                  ERELVPYCLTIDDIYAATSYFLGLKY------GIGTTDDIDHLGNRRVRAVGELLQNQFR
gi|150015036                  ISKLIPKHIIRDDIFATISYELGLTY------GIGYVDDIDHLGNRRLRSVGELLQNQFR
gi|317132039                  MDDLIPKHIIIDDIFSSINYLNNLAN------DIGVIDDIDHLGNRRIRSVGELLQNQFR
gi|410723698                  ISRLIPKHIIRDDIFATISYELGLAY------GIGYVDDIDHLGNRRLRSVGELLQNQFR
gi|344996564                  ERELVPYCLTIDDIYAATSYFLGLKY------GIGTTDDIDHLGNRRVRAVGELLQNQFR
gi|407474721                  IREISPKHITIPDIIASISYEFNLFH------GVGNVDDIDHLGNRRLRSVGELLQNQFR
gi|146295985                  ERELVPYCLTRDDVFAATSYFLGLKY------GIGHIDDIDHLGNRRVRAVGELLQNQFR
gi|359410063                  ISRLIPKHIIKDDIFATISYELGLAY------GIGYVDDIDHLGNRRLRSVGELLQNQFR
gi|225018161                  VDALVPKHVIKDDIFATINYINNLAC------GVGNIDDIDHLGNRRIRSVGELLQNQFR
gi|365845701                  IDDLIPKHIIVDDIMASINYLNCLAH------GVGSADDIDHLGNRRLRCVGELLQNQFR
gi|160935065                  EDELIPKHIIVDDIFASINYMNCLAC------GIGSTDDIDHLGNRRIRSVGELLQNQFR
gi|167769915                  RDELIPKHIIKDDIFSSINYLCGLGH------GIGTVDDIDHLGNRRIRSVGELLQNQFR
gi|365129834                  RDRLISKTVTVDDIFASINYLNGLGH------GVGTVDDIDHLGNRRIRSVGELLQNQFR
gi|307244725                  SKKLVPKHILLDDIIASISYEFGLFYLIDGKDRVGNIDDIDHLGNRRIRCVGELLQNQVR
gi|420155192                  ADELVPKHIIIDDIFSSINYMNCLAM------GLGHTDDIDHLGNRRIRSVGELLQNQFR
gi|332798198                  ------KHITVEDIIASVNYFVNLPH------KIGSIDDIDHLGNRRLRSVGELLQNQFR
gi|429727545                  HKILSPKHILLDDIIASISYEFGLFYIIDGKERVGNIDDIDHLGNRRIRCVGELLQNQVR
gi|289422567                  HKVLSPKHILLDDIIASISYEFGLFYIIDGKERVGNIDDIDHLGNRRIRCVGELLQNQVR
gi|374308514                  KRELVPKHIVIEDIVASISYQFNLFY------GLGNVDDIDHLGNRRVRSVGELLQNQFR
gi|347543082                  IHDLIPKYITIDDIFSTISYILGLTS------GVGYEDDIDHLGNRRLRSVGELLQNQFR
gi|154499823                  ADDLVPKHIIVDDMMATINYLNCLAN------GAGTPDDIDHLGNRRLRCVGELLQNQFR
gi|342733065                  IHDLIPKYITTDDIFSIISYILGLNN------GIGYEDDIDHLGNRRLRSVGELLQNQFR
gi|291541681                  ADELVPNHITVDDIFATINYLNCVAH------GVGNTDDIDHLGNRRIRCVGELLQNQFR
gi|373493776                  RDELSPKNIIMADIIASVSYLLNLNY------GIGGTDDIDHLGNRRLRTVGELLQNQFR
gi|310659515                  KRELVPKHITEEDIIASISYQFNLFH------SIGNIDDIDHLGNRRVRSVGELLQNQFR
gi|336435411                  IHDLIPKHITKEDIFASINYNIHLEY------GMGNDDDIDHLGNRRIRAVGELLQNQYR
gi|295694829                  ------KYIVPADIIASVNYFLNLLH------GVGDIDDIDHLGNRRLRSVGELLQNQFR
gi|379010778                  MDELVPKHVLISDLHASISYIIGLDY------DIGAIDDIDHLGNRRLRSVGELLQNQFR
gi|291531030                  VEDLIPKHITLDDIFATVSYFINLCE------GVGEVDDIDHLGNRRIRSVGELLQNQFR
gi|167749850                  VEDLIPKHITLDDIFATVSYFINLCE------GVGEVDDIDHLGNRRIRSVGELLQNQFR
gi|295101752                  HDQLIGRTVTVTDILSSINYLNGLGH------GIGTTDDIDHLGNRRIRSVGELLQNQFR
gi|347530492                  VHDLIPKHITKDDIFASINYNMHLEY------GIGHDDDIDHLGNRRIRAVGELLQNQYR
gi|333373161                  ------KNITPEDIIASINYFINLLH------GVGNTDDIDHLGNRRLRSVGELLQNQFR
gi|335040805                  ------KHITPADIIASISYFINLLH------GIGNTDDIDHLGNRRLRSVGELLQNQFR
                                          *      *              *  ********** * ******** *

gi|125975206                  IGLSRMERVVRERMTIQ--DLDVVTPQALINIRPVAAAIKEFFGSSQLSQFMDQTNPLAE
gi|256003132                  IGLSRMERVVRERMTIQ--DLDVVTPQALINIRPVAAAIKEFFGSSQLSQFMDQTNPLAE
gi|281419555                  IGLSRMERVVRERMTIQ--DLDVATPQALINIRPVAAAIKEFFGSSQLSQFMDQTNPLAE
gi|374295095                  IGLARMERVVRERMTIQ--DIDIVTPQALINIRPVVAAIKEFFGSSQLSQFMDQTNPLAE
gi|366162957                  IGLARMERVVRERMTIQ--DIDIVTPQALINIRPVAAAIKEFFGSSQLSQFMDQTNPLAE
gi|220927770                  IGLSRMERVVRERMTIQ--DIDIVTPQALINIRPVAAAIKEFFGSSQLSQFMDQTNPLAE
gi|326203312                  IGLSRMERVVRERMTIQ--DIDIVTPQALINIRPVAAAIKEFFGSSQLSQFMDQTNPLAE
gi|376259709                  IGLSRMERVVRERMTIQ--DIDIVTPQALINIRPVAAAIKEFFGSSQLSQFMDQTNPLAE
gi|345018542                  IGLARLERVVKERMTIQ--DVNEITPQNLINIRPVVAAIREFFGSSQLSQFMDQTNPLAE
gi|392939584                  IGLARLERVVKERMTIQ--DVNEITPQNLINIRPVVAAIREFFGSSQLSQFMDQTNPLAE
gi|326390669                  IGLARLERVVKERMTIQ--DVNEITPQNLINIRPVVAAIREFFGSSQLSQFMDQTNPLAE
gi|167039512                  IGLARLERVVKERMTIQ--DVNEITPQNLINIRPVVAAIREFFGSSQLSQFMDQTNPLAE
gi|289579153                  IGLARLERVVKERMTIQ--DVNEITPQNLINIRPVVAAIREFFGSSQLSQFMDQTNPLSE
gi|167036793                  IGLARLERVVKERMTIQ--DVNEITPQNLINIRPVVAAIREFFGSSQLSQFMDQTNPLAE
gi|397906037                  IGLSRMERVIKERMTIQ--DLDAVTPQQLINTRPVVAAIKEFFGSSQLSQFMDQTNPLSE
gi|332982717                  IGMARMERVVKERMTIQ--DLDIVRPQELINIRPISAAIREFFGSSQLSQFMDQTNPLAG
gi|300857254                  IGLSRMERVVKERMTIQ--DQEVITPQALINIRPVAASIKEFFGSSQLSQFMDQTNPLSE
gi|158319535                  IGLSRMERVVKERMTIQ--DVDLATPQALINIRPVAAAIKEFFGSSQLSQFMDQNNPLSE
gi|304315932                  IGLSRMERVVRERMTIQ--DVSEITAQNLINIRPVVAAIKEFFGSSQLSQFMDQTNPLAE
gi|333896180                  IGLSRMERVVRERMTIQ--DVSEITAQNLINIRPVVAAIKEFFGSSQLSQFMDQTNPLAE
gi|390934113                  IGLSRMERVVRERMTIQ--DVSEITAQNLINIRPVVAAIKEFFGSSQLSQFMDQTNPLAE
gi|433654090                  IGLSRMERVVRERMTIQ--DVSEITAQNLINIRPVVAAIKEFFGSSQLSQFMDQTNPLAE
gi|150392168                  IGLSRMERVVKERMTIQ--DVDLVTPQALINIRPVAASIKEFFGSSQLSQFMDQTNPLAE
gi|118443602                  IGLSRMERVVKERMTIQ--DQEVITPQALINIRPVAAAIKEFFGSSQLSQFMDQTNPLSE
gi|28212181                   IGLSRMERVVKERMTIQ--DQDSITPQALINIRPVTASIKEFFGSSQLSQFMDQTNPLSE
gi|255527834                  IGLSRMERVVKERMTIQ--DQEVITPQALINIRPVAAAIKEFFGSSQLSQFMDQTNPLSE
gi|15896392                   IGLSRMERVVKERMTIQ--DQEVITPQALINIRPVAASIKEFFGSSQLSQFMDQINPLSE
gi|168187822                  IGLSRMERVVKERMTIQ--DQEVITPQALINIRPVAAAIKEFFGSSQLSQFMDQTNPLSE
gi|170761098                  IGLSRMERVVKERMTIQ--DQEVITPQALINIRPVAASIKEFFGSSQLSQFMDQTNPLSE
gi|168181856                  IGLSRMERVVKERMTIQ--DQEVITPQALINIRPVAASIKEFFGSSQLSQFMDQTNPLSE
gi|187776568                  IGLSRMERVVKERMTIQ--DQEVITPQALINIRPVAASIKEFFGSSQLSQFMDQTNPLSE
gi|153952853                  IGLSRMERVVKERMTIQ--DQEVITPQALINIRPVAASIKEFFGSSQLSQFMDQTNPLSE
gi|153939112                  IGLSRMERVVKERMTIQ--DQEVITPQALINIRPVAASIKEFFGSSQLSQFMDQTNPLSE
gi|253681374                  IGLSRMERVVKERMTIQ--DQEVITPQALINIRPVAAAIKEFFGSSQLSQFMDQTNPLSE
gi|424826497                  IGLSRMERVVKERMTIQ--DQEVITPQALINIRPVAASIKEFFGSSQLSQFMDQTNPLSE
gi|440785453                  IGLSRMERVVKERMTIQ--DQEVITPQALINIRPVAAAIKEFFGSSQLSQFMDQTNPLSE
gi|168178824                  IGLSRMERVVKERMTIQ--DQEVITPQALINIRPVAASIKEFFGSSQLSQFMDQTNPLSE
gi|153935474                  IGLSRMERVVKERMTIQ--DQEVITPQALINIRPVAASIKEFFGSSQLSQFMDQTNPLSE
gi|148381429                  IGLSRMERVVKERMTIQ--DQEVITPQALINIRPVAASIKEFFGSSQLSQFMDQTNPLSE
gi|20808668                   IGLARLERVVKERMTIQ--DVNEVTPQNLINIRPVVAAIREFFGSSQLSQFMDQTNPLSE
gi|170757275                  IGLSRMERVVKERMTIQ--DQEVITPQALINIRPVAASIKEFFGSSQLSQFMDQTNPLSE
gi|429765458                  IGLSRMERVVKERMTIQ--DQEAITPQMLINIRPVAASIKEFFGSSQLSQFMDQTNPLSE
gi|399889777                  IGLSRMERVVKERMTIQ--DQEVITPQALINIRPVAAAIKEFFGSSQLSQFMDQTNPLSE
gi|255654155                  IGLSRMERVIKERMTVQ--DMEAITPQALVNIRPVSAAIKEFFGSSQLSQFMDQTNPLSE
gi|126697633                  IGLSRMERVIKERMTVQ--DMEAITPQALVNIRPVSAAIKEFFGSSQLSQFMDQTNPLSE
gi|210623170                  IGLSRMERVIKERMTVQ--DMESITPQALVNIRPVSAAIKEFFGSSQLSQFMDQTNPLSE
gi|254973724                  IGLSRMERVIKERMTVQ--DMEAITPQALVNIRPVSAAIKEFFGSSQLSQFMDQTNPLSE
gi|331268405                  IGLSRMERVVKERMTIQ--DQEVITPQALINIRPVAAAIKEFFGSSQLSQFMDQTNPLSE
gi|302876542                  IGLSRMERVVKERMTVQ--DQEAITPQALINTRPVAAAIKEFFGSSQLSQFMDQTNPLGE
gi|302388704                  IGLARMERVVKERMTIQ--DVDAITPQGLINIRPLVAAIKEFFGSSQLSQFMDQTNPLAE
gi|164686520                  IGLSRMERVIRERMTVQ--DMESITPQALVNIRPVSAAIKEFFGSSQLSQFMDQTNPLSE
gi|182418863                  IGLSRMERVVKERMTIQ--DQEAITPQMLINIRPVAAAIKEFFGSSQLSQFMDQTNPLSE
gi|169344026                  IGLSRMERVVKERMTIQ--DQEAITPQQLINIRPVAAAIKEFFGSSQLSQFMDQTNPLSE
gi|404372651                  IGLSRMERVVKERMTIQ--DQEAITPQMLINIRPVAAAIKEFFGSSQLSQFMDQVNPLSE
gi|110801957                  IGLSRMERVVKERMTIQ--DQEAITPQQLINIRPVAAAIKEFFGSSQLSQFMDQTNPLSE
gi|18311395                   IGLSRMERVVKERMTIQ--DQEAITPQQLINIRPVAAAIKEFFGSSQLSQFMDQTNPLSE
gi|422875359                  IGLSRMERVVKERMTIQ--DQEAITPQQLINIRPVAAAIKEFFGSSQLSQFMDQTNPLSE
gi|188588112                  IGLSRMERVVKERMTIQ--DQESITPQMLINIRPVAAAIKEFFGSSQLSQFMDQTNPLSE
gi|182627157                  IGLSRMERVVKERMTIQ--DQEAITPQQLINIRPVAAAIKEFFGSSQLSQFMDQTNPLSE
gi|403388286                  IGLSRMERVVKERMTIQ--DQEVITPQALINIRPVVASIKEFFGSSQLSQFMDQTNPLSE
gi|187932557                  IGLSRMERVVKERMTIQ--DQESITPQMLINIRPVAAAIKEFFGSSQLSQFMDQTNPLSE
gi|312128088                  IGLARMERVIRERMNIH--DIDTVTPQTLINIRPVTAAIKEFFGSSPLSQFMDQVNPLAA
gi|302871396                  IGLARMERVIRERMNIH--DIDTVTPQTLINIRPVTAAIKEFFGSSPLSQFMDQVNPLAA
gi|222528810                  IGLARMERVIRERMNIH--DIDTVTPQTLINIRPVTAAIKEFFGSSPLSQFMDQVNPLAA
gi|312622901                  IGLARMERVIRERMNIH--DIDTVTPQTLINIRPVTAAIKEFFGSSPLSQFMDQVNPLAA
gi|312134688                  IGLARMERVIRERMNIH--DIDTVTPQTLINIRPVTAAIKEFFGSSPLSQFMDQVNPLAA
gi|312794076                  IGLARMERVIRERMNIH--DIDTVTPQTLINIRPVTAAIKEFFGSSPLSQFMDQVNPLAA
gi|150015036                  IGLSRMERVVKERMTIQ--DQEAITPQMLINIRPVAAAIKEFFGSSQLSQFMDQTNPLSE
gi|317132039                  IGFSRMERVIRERMNLQSQDLDTITPQSIINSRPVMASIKEFFGSSPLSQFMDQTNPLAE
gi|410723698                  IGLSRMERVVKERMTIQ--DQEAITPQMLINIRPVAAAIKEFFGSSQLSQFMDQTNPLSE
gi|344996564                  IGLARMERVIRERMNIH--DIDTVTPQTLINIRPVTAAIKEFFGSSPLSQFMDQVNPLAA
gi|407474721                  IGLSRMERVVRERMTIQ--DVDVVTPQALINIRPVSAAIKEFFGSSQLSQFMDQTNPLAE
gi|146295985                  IGLARMERVIRERMTIQ--DIDSVTPQTLINIRPVTAAIKEFFGSSPLSQFMDQVNPLAA
gi|359410063                  IGLSRMERVVKERMTIQ--DQEAITPQMLINIRPVAAAIKEFFGSSQLSQFMDQTNPLSE
gi|225018161                  IGFSRMERVIRERMTLQAQDMDVVTPQALINIRPVVAAIKEFFGSSPLSQFMDQTNPLAE
gi|365845701                  IGFSRMERVIRERMTIQ--DLDIVTPQSLINIRPVTAAIKEFFGSSPLSQFMDQTNPLAE
gi|160935065                  IGFSRLERVIRERMTLQAQDLEVLTPHALINIRPVVAAIKEFFGSSPLSQFMDQNNPLAE
gi|167769915                  IGFSRMERVIRERMATQAQDMDVVTPQALINIRPVVASIKEFFGSSPLSQFMDQTNPLAE
gi|365129834                  IGFSRMERVIRERMTLQAQDMEVVTPQALINIRPVVASIKEFFGSSPLSQFMDQNNPLAE
gi|307244725                  IGFSRMERVIRERMTVQ--DMDTITPQALVNIRPVSAAIKEFFGSSQLSQFMDQTNPLSE
gi|420155192                  IGFSRLERVIRERMTLQAQDLEILTPHSLINIRPVVAAIKEFFGSSPLSQFMDQNNPLAE
gi|332798198                  IGLARMERVVKERMTIQ--DVDTITPQGLINIRPVVASIKEFFGSSQLSQFMDQTNPLAE
gi|429727545                  IGFSRMERVIKEKMTVQ--DMESMTPQALLNIRPVSAAIKEFFGSSQLSQFMDQTNPLSE
gi|289422567                  IGFSRMERVIKEKMTVQ--DMESMTPQALLNIRPVSAAIKEFFGSSQLSQFMDQTNPLSE
gi|374308514                  IGLSRMERVIRERMTVQ--DTMELTPNSLINIRPVTAAIKEFFGSSQLSQFMDQNNPLAE
gi|347543082                  VGLVRMERNIKERMMSI--EPEMITPQNLINIRPVAAAVKEFFGSSQLSQFMDQTNPLSE
gi|154499823                  IGFSRMERVIRERMTIQ--DLDIVTPQSLINIRPVTAAIKEFFGSSPLSQFMDQTNPLAE
gi|342733065                  VGLVRMERNIKERMMSI--EPEMITPQNLINIRPVAAAVKEFFGSSQLSQFMDQTNPLSE
gi|291541681                  IGFSRLERVVRERMTTQSQDMESLSPNSLINIRPVTAAIKEFFGSSPLSQFMDQGNPLAE
gi|373493776                  IGLARMERVVKERMTIQ--DLELATPQALMNIRPVTAAIKEFFGSSQLSQFMDQNNPLAE
gi|310659515                  IGLSRMERVIKERMTVQ--DAIDLTPNSLMNIRPVTAAIKEFFGSSQLSQFMDQTNPLSE
gi|336435411                  IGLSRLERVVRERMTTQ--DQDGISPQSLINIKPVTAAVKEFFGSSQLSQFMDQNNPLGE
gi|295694829                  IGLSRMERVVRERMSIQ--DANAITPQALINIRPVIAAIKEFFGSSQLSQFMDQTNPLAE
gi|379010778                  IGLSRMERVVRERMSVQ--DDEILTPQGLINTRPVNAALKEFFGSSQLSQFMDQTNPLAE
gi|291531030                  IGFARMERVIRERMGLQSQEGDKVTPNALINIRPVVAAIKEFFGSSPLSQFMDQNNPLAE
gi|167749850                  IGFARMERVIRERMGLQSQEGDKVTPNALINIRPVVAAIKEFFGSSPLSQFMDQNNPLAE
gi|295101752                  IGFSRMERVIRERMTLQSQDQSVITPQALINIRPVVAAIKEFFGSSPLSQFMDQNNPLAE
gi|347530492                  IGLSRLERVVRERMTTL--DLDGISPQSLINIKPVTAAVKEFFGSSQLSQFMDQNNPLSE
gi|333373161                  IGLSRMERVVRERMSIQ--DANAITPQALINIRPVIASIKEFFGSSQLSQFMDQTNPLAE
gi|335040805                  IGLARMERVVRERMSIQ--DVSAITPQALINIRPVIAAVKEFFGSSQLSQFMDQTNPLAE
                               *  * **   * *                *  *  *   ****** ******* ***  

gi|125975206                  LTHKRRLSALGPGGLSRERAGFEVRDVHHSHYGRMCPIETPEGPNIGLIGSLSTYARVNE
gi|256003132                  LTHKRRLSALGPGGLSRERAGFEVRDVHHSHYGRMCPIETPEGPNIGLIGSLSTYARVNE
gi|281419555                  LTHKRRLSALGPGGLSRERAGFEVRDVHHSHYGRMCPIETPEGPNIGLIGSLSTYARVNE
gi|374295095                  LTHKRRLSALGPGGLSRERAGFEVRDVHHSHYGRMCPIETPEGPNIGLIGSLSTFARVNE
gi|366162957                  LTHKRRLSALGPGGLSRERAGFEVRDVHHSHYGRMCPIETPEGPNIGLIGSLSTFARVNE
gi|220927770                  LTHKRRLSALGPGGLSRERAGFEVRDVHHSHYGRMCPIETPEGPNIGLIGSLSTYARVNE
gi|326203312                  LTNKRRLSALGPGGLSRERAGFEVRDVHHSHYGRMCPIETPEGPNIGLIGSLSTYARVNE
gi|376259709                  LTHKRRLSALGPGGLSRERAGFEVRDVHHSHYGRMCPIETPEGPNIGLIGSLSTYARVNE
gi|345018542                  LTHKRRVSALGPGGLSRERAGFEVRDVHYSHYGRICPIETPEGPNIGLIGSLTTYARVNE
gi|392939584                  LTHKRRVSALGPGGLSRERAGFEVRDVHYSHYGRICPIETPEGPNIGLIGSLTTYARVNE
gi|326390669                  LTHKRRVSALGPGGLSRERAGFEVRDVHYSHYGRICPIETPEGPNIGLIGSLTTYARVNE
gi|167039512                  LTHKRRVSALGPGGLSRERAGFEVRDVHYSHYGRICPIETPEGPNIGLIGSLTTYARVNE
gi|289579153                  LTHKRRVSALGPGGLSRERAGFEVRDVHYSHYGRICPIETPEGPNIGLIGSLTTYARVNE
gi|167036793                  LTHKRRVSALGPGGLSRERAGFEVRDVHYSHYGRICPIETPEGPNIGLIGSLTTYARVNE
gi|397906037                  LTHKRRLSALGPGGLSRERAGFEVRDVHHSHYGRMCPIETPEGPNIGLINSLATYARVNE
gi|332982717                  LTHKRRLSALGPGGLSRDRAGFEVRDVHYSHYGRICPIETPEGPNIGLIGSLSSYARVNE
gi|300857254                  LTHKRRLSALGPGGLSRERAGFEVRDVHHSHYGRMCPIETPEGPNIGLINSLATYARVNQ
gi|158319535                  LTHKRRLSALGPGGLSRERAGFEVRDVHNSHYGRMCPIETPEGPNIGLINTLSTYARVNE
gi|304315932                  LTHKRRLSALGPGGLSRERAGMEVRDVHHTHYSRMCPIETPEGPNIGLIGSLATYARINE
gi|333896180                  LTHKRRLSALGPGGLSRERAGMEVRDVHHTHYSRMCPIETPEGPNIGLIGSLATYARINE
gi|390934113                  LTHKRRLSALGPGGLSRERAGMEVRDVHHTHYSRMCPIETPEGPNIGLIGSLATYARINE
gi|433654090                  LTHKRRLSALGPGGLSRERAGMEVRDVHHTHYSRMCPIETPEGPNIGLIGSLATYARINE
gi|150392168                  LTHKRRLSALGPGGLSRERAGFEVRDVHHSHYGRMCPIETPEGPNIGLINSLSSYARINE
gi|118443602                  LTHKRRLSALGPGGLSRERAGFEVRDVHHSHYGRMCPIETPEGPNIGLINSLACYAKVNE
gi|28212181                   LTHKRRLSALGPGGLSRERAGFEVRDVHHSHYGRMCPIETPEGPNIGLINSLATYAKVNE
gi|255527834                  LTHKRRLSALGPGGLSRERAGFEVRDVHHSHYGRMCPIETPEGPNIGLINSLAAYAKVNE
gi|15896392                   LTHKRRLSALGPGGLSRERAGFEVRDVHHSHYGRMCPIETPEGPNIGLINSLATYAKVNE
gi|168187822                  LTHKRRLSALGPGGLSRERAGFEVRDVHHSHYGRMCPIETPEGPNIGLINSLACYAKVNE
gi|170761098                  LTHKRRLSALGPGGLSRERAGFEVRDVHHSHYGRMCPIETPEGPNIGLINSLATFAKVNE
gi|168181856                  LTHKRRLSALGPGGLSRERAGFEVRDVHHSHYGRMCPIETPEGPNIGLINSLATFAKVNE
gi|187776568                  LTHKRRLSALGPGGLSRERAGFEVRDVHHSHYGRMCPIETPEGPNIGLINSLATFAKVNE
gi|153952853                  LTHKRRLSALGPGGLSRERAGFEVRDVHHSHYGRMCPIETPEGPNIGLINSLATYAKVNE
gi|153939112                  LTHKRRLSALGPGGLSRERAGFEVRDVHHSHYGRMCPIETPEGPNIGLINSLATFAKVNE
gi|253681374                  LTHKRRLSALGPGGLSRERAGFEVRDVHHSHYGRMCPIETPEGPNIGLINSLACYAKVNE
gi|424826497                  LTHKRRLSALGPGGLSRERAGFEVRDVHHSHYGRMCPIETPEGPNIGLINSLATFAKVNE
gi|440785453                  LTHKRRLSALGPGGLSRERAGFEVRDVHHSHYGRMCPIETPEGPNIGLINSLATYAKVND
gi|168178824                  LTHKRRLSALGPGGLSRERAGFEVRDVHHSHYGRMCPIETPEGPNIGLINSLATFAKVNE
gi|153935474                  LTHKRRLSALGPGGLSRERAGFEVRDVHHSHYGRMCPIETPEGPNIGLINSLATFAKVNE
gi|148381429                  LTHKRRLSALGPGGLSRERAGFEVRDVHHSHYGRMCPIETPEGPNIGLINSLATFAKVNE
gi|20808668                   LTHKRRVSALGPGGLSRERAGFEVRDVHYSHYGRICPIETPEGPNIGLITSLTTYARVNE
gi|170757275                  LTHKRRLSALGPGGLSRERAGFEVRDVHHSHYGRMCPIETPEGPNIGLINSLATFAKVNE
gi|429765458                  LTHKRRLSALGPGGLSRERAGFEVRDVHHSHYGRMCPIETPEGPNIGLINSLATYAKVNE
gi|399889777                  LTHKRRLSALGPGGLSRERAGFEVRDVHHSHYGRMCPIETPEGPNIGLINSLATYAKVND
gi|255654155                  LTHKRRLSALGPGGLSRERAGFEVRDVHHSHYGRMCPIETPEGPNIGLINSLGTYAKINE
gi|126697633                  LTHKRRLSALGPGGLSRERAGFEVRDVHHSHYGRMCPIETPEGPNIGLINSLGTYAKINE
gi|210623170                  LTHKRRLSALGPGGLSRERAGFEVRDVHHSHYGRMCPIETPEGPNIGLINSLGTYAKVNE
gi|254973724                  LTHKRRLSALGPGGLSRERAGFEVRDVHHSHYGRMCPIETPEGPNIGLINSLGTYAKINE
gi|331268405                  LTHKRRLSALGPGGLSRERAGFEVRDVHHSHYGRMCPIETPEGPNIGLINSLACYAKVNE
gi|302876542                  LTHKRRLSALGPGGLSRERAGFEVRDVHHSHYGRMCPIETPEGPNIGLINSLATYAKVND
gi|302388704                  LTNKRRLSALGPGGLSRERAGFEVRDVHYSHYGRMCPIETPEGPNIGLISSLSTYARVNQ
gi|164686520                  LTHKRRLSALGPGGLSRERAGFEVRDVHHSHYGRMCPIETPEGPNIGLINSLSTYAKINE
gi|182418863                  LTHKRRLSALGPGGLSRERAGFEVRDVHHSHYGRMCPIETPEGPNIGLINSLATFAKVNE
gi|169344026                  LTHKRRLSALGPGGLSRERAGFEVRDVHHSHYGRMCPIETPEGPNIGLINSLATYAKVNE
gi|404372651                  LTHKRRLSALGPGGLSRERAGFEVRDVHHSHYGRMCPIETPEGPNIGLINSLATYAKVNE
gi|110801957                  LTHKRRLSALGPGGLSRERAGFEVRDVHHSHYGRMCPIETPEGPNIGLINSLATYAKVNE
gi|18311395                   LTHKRRLSALGPGGLSRERAGFEVRDVHHSHYGRMCPIETPEGPNIGLINSLATYAKVNE
gi|422875359                  LTHKRRLSALGPGGLSRERAGFEVRDVHHSHYGRMCPIETPEGPNIGLINSLATYAKVNE
gi|188588112                  LTHKRRLSALGPGGLSRERAGFEVRDVHHSHYGRMCPIETPEGPNIGLINSLATFARVNE
gi|182627157                  LTHKRRLSALGPGGLSRERAGFEVRDVNHSHYGRMCPIETPEGPNIGLINSLATYAKVNE
gi|403388286                  LTHKRRLSALGPGGLSRERAGFEVRDVHYSHYGRMCPIETPEGPNIGLINSLATYAKVNE
gi|187932557                  LTHKRRLSALGPGGLSRERAGFEVRDVHHSHYGRMCPIETPEGPNIGLINSLATFARVNE
gi|312128088                  LTNKRRLSALGPGGLSRDRAGFEVRDVHHSHYGRMCPIETPEGPNIGLITSLATYARVNE
gi|302871396                  LTNKRRLSALGPGGLSRDRAGFEVRDVHHSHYGRMCPIETPEGPNIGLITSLATYARVNE
gi|222528810                  LTNKRRLSALGPGGLSRDRAGFEVRDVHHSHYGRMCPIETPEGPNIGLITSLATYARVNE
gi|312622901                  LTNKRRLSALGPGGLSRDRAGFEVRDVHHSHYGRMCPIETPEGPNIGLITSLATYARVNE
gi|312134688                  LTNKRRLSALGPGGLSRDRAGFEVRDVHHSHYGRMCPIETPEGPNIGLITSLATYARVNE
gi|312794076                  LTNKRRLSALGPGGLSRDRAGFEVRDVHHSHYGRMCPIETPEGPNIGLITSLATYARVNE
gi|150015036                  LTHKRRLSALGPGGLSRERAGFEVRDVHHSHYGRMCPIETPEGPNIGLINSLATFAKVNE
gi|317132039                  LTHKRRLSALGPGGLSRDRAGFEVRDVHYTHYGRMCPIETPEGPNIGLISYLASFARIND
gi|410723698                  LTHKRRLSALGPGGLSRERAGFEVRDVHHSHYGRMCPIETPEGPNIGLINSLATFAKVNE
gi|344996564                  LTNKRRLSALGPGGLSRDRAGFEVRDVHHSHYGRMCPIETPEGPNIGLITSLATYARVNE
gi|407474721                  LTNKRRMSALGPGGLSRDRAGFEVRDVHHSHYGRMCPIETPEGPNIGLITSLTTYARIND
gi|146295985                  LTNKRRLSALGPGGLSRDRAGFEVRDVHHSHYGRMCPIETPEGPNIGLITSLATYARVNE
gi|359410063                  LTHKRRLSALGPGGLSRERAGFEVRDVHHSHYGRMCPIETPEGPNIGLINSLATFAKVNE
gi|225018161                  LTHKRRLSALGPGGLSRDRAGFEVRDVHYSHYGRMCPIETPEGPNIGLISYLASFARLNE
gi|365845701                  LTHKRRMSALGPGGLSRDRASFDVRDVHYSHYGRLCPIETPEGPNIGLISYLASYARINR
gi|160935065                  LTHKRRLSSLGPGGLSRDRAGFEVRDVHYSHYGRMCPIETPEGPNIGLISYLATFARINE
gi|167769915                  LTHKRRLSALGPGGLSRDRAGFEVRDVHYSHYGRMCPIETPEGPNIGLISYLATFAKINE
gi|365129834                  LTHKRRLSALGPGGLSRDRAGFEVRDVHYSHYGRMCPIETPEGPNIGLISYLATFAKINE
gi|307244725                  LTHKRRLSALGPGGLSRERAGFEVRDVHHSHYGRMCPIETPEGPNIGLINSLSTYAKINE
gi|420155192                  LTHKRRLSSLGPGGLSRDRAGFEVRDVHYSHYGRMCPIETPEGPNIGLISYLATFARINE
gi|332798198                  LTHKRRLSALGPGGLSRDRAGFEVRDVHHSHYGRMCPIETPEGPNIGLIGSLSTYARVNQ
gi|429727545                  LTHKRRLSALGPGGLSRERAGFEVRDVHHSHYGRMCPIETPEGPNIGLINSLSTYAKINE
gi|289422567                  LTHKRRLSALGPGGLSRERAGFEVRDVHHSHYGRMCPIETPEGPNIGLINSLSTYAKINE
gi|374308514                  LTHKRRLSALGPGGLSRERAGFEVRDVHYSHYGRMCPIETPEGPNIGLINSLSVFAKINE
gi|347543082                  LTNKRRLSALGPGGLSRDRAGFEVRDVHNSHYGRMCPIETPEGPNIGLINSLATYAKVNN
gi|154499823                  LTHKRRMSALGPGGLSRDRASFDVRDVHYSHYGRLCPIETPEGPNIGLISYLASYARINR
gi|342733065                  LTNKRRLSALGPGGLSRDRAGFEVRDVHNSHYGRMCPIETPEGPNIGLINSLATYAKVNN
gi|291541681                  LTHKRRLSALGPGGLSRDRAGFEVRDVHYTHYGRMCPIETPEGPNIGLISYLASFARINK
gi|373493776                  LTHKRRLSALGPGGLSRERAGFEVRDVHHSHYGRMCPIETPEGPNIGLIGSLTTYGIINE
gi|310659515                  LTHKRRLSALGPGGLSRERAGFEVRDVHYSHYGRMCPIETPEGPNIGLINSLSVYARINE
gi|336435411                  LTHKRRLSALGPGGLSRDRAGFEVRDVHYSHYGRMCPIETPEGPNIGLINSLACYARINQ
gi|295694829                  LTHKRRLSALGPGGLTRERAGFEVRDVHHSHYGRMCPIETPEGPNIGLINSLSSYARINE
gi|379010778                  LTHKRRLSALGPGGLSRERAGFEVRDVHHSHYGRMCPIETPEGPNIGLIGSLSTYARVNE
gi|291531030                  LTHKRRLSALGPGGLSRDRASFEVRDVHYSHYGRMCPIETPEGPNIGLISYLASFAKINK
gi|167749850                  LTHKRRLSALGPGGLSRDRASFEVRDVHYSHYGRMCPIETPEGPNIGLISYLASFAKINK
gi|295101752                  LTHKRRLSALGPGGLSRDRAGFEVRDVHYSHYGRMCPIETPEGPNIGLISYLASYAKINE
gi|347530492                  LTHKRRLSALGPGGLSRDRAGFEVRDVHYSHYGRMCPIETPEGPNIGLINSLASYARINE
gi|333373161                  LTHKRRLSALGPGGLTRERAGFEVRDVHHSHYGRMCPIETPEGPNIGLINSLSSFARINE
gi|335040805                  LTHKRRLSALGPGGLTRERAGFEVRDVHHSHYGRMCPIETPEGPNIGLINSLSTYARINE
                              ** *** * ****** * **   ****   ** * **************  *      * 

gi|125975206                  YGFIETPYRKVSKEEP-------GKVTNEIVYLTADEEDEYIIAQANEPLDEEGRFISNK
gi|256003132                  YGFIETPYRKVSKEEP-------GKVTNEIVYLTADEEDEYIIAQANEPLDEEGRFISNK
gi|281419555                  YGFIETPYRKVSKEEP-------GKVTNEIVYLTADEEDEYIIAQANEPLDEEGRFISNK
gi|374295095                  YGFIEAPYRKVDKKTQ--------KVTDEIVYLTADEEDEYIIAQANEPLDEEGRFIAKK
gi|366162957                  YGFIEAPYRRVDKETL--------KVTNEIVYLTADEEDAFIVAQANEPLDEEGKFLDKK
gi|220927770                  YGFIEAPFRKVDKKNR--------KVTNEIVYLTADVEDPFVVAQATEPLDEEGKFISNK
gi|326203312                  YGFIEAPYRKVDRKNR--------RVTNEIVYLTADVEDPFVVAQATEPLSDDGTFVSNK
gi|376259709                  YGFIEAPYRKVDKKNR--------RVTNEIVYLTADVEDPFVVAQATEPLDDDGTFVSNK
gi|345018542                  YGFIEAPYRRVDKTTG--------TVTDEIVYMTADEEDEYIIAQANEPLDENNRFINEK
gi|392939584                  YGFIEAPYRRVDKTTG--------TVTDEIVYMTADEEDEYIIAQANEPLDENNRFINEK
gi|326390669                  YGFIEAPYRRVDKTTG--------TVTDEIVYMTADEEDEYIIAQANEPLDENNRFINEK
gi|167039512                  YGFIEAPYRRVDKTTG--------TVTDEIVYMTADEEDEYIIAQANEPLDENNRFINEK
gi|289579153                  YGFIEAPYRKVDKTTG--------TVTDEIVYMTADEEDEYIIAQANEPLDENNRFINDK
gi|167036793                  YGFIEAPYRRVDKTTG--------TVTDEIVYMTADEEDEYIIAQANEPLDENNRFINEK
gi|397906037                  YGFIEAPYRIVDKEAG--------RVTDKVVYLTADEEDQYIIAQANEPLDEEGRFIDKR
gi|332982717                  YGFIETPYRRVDKDTG--------IVTDEVVYLTADEEEEYIVAQANEPLDEEGRFKDKT
gi|300857254                  YGFIETPYRKVDKENK--------RVTNEIVYMTADEEDEYLIGRANEPIDENGNFIDNK
gi|158319535                  YGFIESPYRKVDKKRG--------VVTNVIEYLTADEEDLLVIAQANEPLDEEGRFVNKR
gi|304315932                  YGFIEAPYRKVDKATG--------RVLNEIVYMTADVEDEYVIAQADEPLDEENRFVNER
gi|333896180                  YGFIEAPYRKVDKSTG--------KVLNEIVYMTADVEDEYVIAQADEPLDEENRFINER
gi|390934113                  YGFIEAPYRKVDKSTG--------KVLNEIVYMTADVEDEYVIAQADEPLDEENRFVNER
gi|433654090                  YGFIEAPYRKVDKATG--------RVLNEIVYMTADVEDEYVIAQADEPLDEENRFVNER
gi|150392168                  YGFIESPYRKVDKKRD--------VVTTDIEYLTADEEDLFIIAQANEPLDEEGKFGNKR
gi|118443602                  YGFIETPYRLVDKKEA--------RVTDEIVYLTADEEDHYLVAQAKEPLDENGCFIDEK
gi|28212181                   YGFIETPYRKVDKATG--------VVTHDIIYMTADEEDHYLIAKANEILNDDGTFIDDK
gi|255527834                  YGFIETPYRIVDKKTG--------TVQKKIVYMTADEEDEYVIAQANEPLDEEGHFIDSK
gi|15896392                   YGFVETPYRTVDKEQG--------RVTDEIHYITADEEDRCLIARANEALDENGYFIDKK
gi|168187822                  YGFIETPYRLVDKKEA--------RVTEKIVYLTADEEDHYLVAQAKEPVDENGCFIDEK
gi|170761098                  YGFIETPYRRIDPKNK--------RATNDIVYMTADEEDLYVIARSDEPIDENGYFMDDK
gi|168181856                  YGFIETPYRRIDPKNK--------RATNDIVYMTADEEDLYVIARSDEPIDENGYFIDDK
gi|187776568                  YGFIETPYRRIDPKNK--------RATNDIVYMTADEEDLYVIARSDEPIDEKGYFLDDK
gi|153952853                  YGFIETPYRKVNKKEK--------IVTNEIVYMTADEEDEYLIGRANEPIDENGKFVDSK
gi|153939112                  YGFIETPYRRIDPKNK--------RATNDIVYMTADEEDLYVIARSDEPIDENGYFIDDK
gi|253681374                  YGFIETPYRLVDKKDA--------RVKEEIVYLTADEEDHYLVAQAKEPLDEEGHFLEDK
gi|424826497                  YGFIETPYRRIDPKNK--------RATNDIVYMTADEEDLYVIARSDEPIDEKGYFLDDK
gi|440785453                  YGFIESPYRIVDKKNG--------KVLNDIKYFTADEEDQFLIAQANEPLDQDGNFVDSK
gi|168178824                  YGFIETPYRRIDPKNK--------RATNDIVYMTADEEDLYVIARSDEPIDENGYFIDDK
gi|153935474                  YGFIETPYRRIDPKNK--------RATNDIVYMTADEEDLYVIARSDEPIDENGYFIDDK
gi|148381429                  YGFIETPYRRIDPKNK--------RATNDIVYMTADEEDLYVIARSDEPIDENGYFIDDK
gi|20808668                   YGFIETPYRKVDKATG--------TVTDEIVYMTADEEDEYIIAQANEPLDENNRFINDR
gi|170757275                  YGFIETPYRRIDPKNK--------RATNDIVYMTADEEDLYVIARSDEPIDENGYFIDDK
gi|429765458                  YGFIETPYRIIDKETG--------VVTNEIRYFTADEEDLYLIAQAKEPIGEDGRFVDSR
gi|399889777                  YGFMESPYRIVDKSNG--------RVLNEIRYFTADEEDQFLIAQANEPLKENGDFVDSK
gi|255654155                  FGFIESPYRKFDKETS--------TVTDEIHYLTADEEDLFVRAQANEPLTEDGKFVNHR
gi|126697633                  FGFIESPYRKFDKETS--------TVTDEIHYLTADEEDLFVRAQANEPLTEDGKFVNHR
gi|210623170                  YGFIESPYRKYDKETG--------RVTNEIHYLTADEEDLFVRAQANEPLTEDGEFINNR
gi|254973724                  FGFIESPYRKFDKETS--------TVTDEIHYLTADEEDLFVRAQANEPLTEDGKFVNHR
gi|331268405                  YGFIETPYRLVDKKDA--------RVKEELVYLTADEEDHYLVAQAKEPLDKEGHFLEDK
gi|302876542                  YGFIETCYRVVDKKEG--------RVTEEIRYFTADEEDALVVAQANEQLDENGYFVNSK
gi|302388704                  YGFIETPYRKVDKERG--------VVTNEVEYLTADEEEEFIIAQANVPLDEEGRFVQKR
gi|164686520                  YGFIESPYRKYDKETG--------KMTDEIHYLTADEEDLFIRVQANEPLNSDGSFVNSK
gi|182418863                  YGFMETPYRIVDKENA--------RATEEIRYFTADEEDQYLIAQAKTPMDETGKFLEDK
gi|169344026                  YGFIETPYRVVDKSEG--------RVTGEIRYFTADEEDQYLVAQANEPLDENGCFIDKK
gi|404372651                  YGFIETPYRVIDKEKG--------IITDEIRYFTADEEDLYLVAQAKEPIGEDRKFVDSR
gi|110801957                  YGFIETPYRVVDKSEG--------RVTGEIRYFTADEEDQYLVAQANEPLDENGCFIDKK
gi|18311395                   YGFIETPYRVVDKAEG--------RVTGEIRYFTADEEDQYLVAQANEPLDENGCFIDKK
gi|422875359                  YGFIETPYRVVDKAEG--------RVTGEIRYFTADEEDQYLVAQANEPLDENGCFIDKK
gi|188588112                  YGFIETPYRIIDKENA--------RATEEIRYFTADEEDQCLIAQAKEPLDENGYFVDKK
gi|182627157                  YGFIETPYRVVDKAEG--------RVTGEIRYFTADEEDQYLVAQANEPLDENGCFIDKK
gi|403388286                  YGFIETPYRVIDKKTG--------VITDSIRYMTADEEDNYIVAQANEPIGEDNRFLDNK
gi|187932557                  YGFIETPYRIVDKENA--------RATEEIRYFTADEEDQCLIAQAKEPLDENGYFVDKK
gi|312128088                  YGFLETPYRKVDKKEA--------RVTDEVVYLTADEEDTYRIAQATEPVDEEGRFINQR
gi|302871396                  YGFLETPYRKVDKKEA--------RVTDEIVYLTADEEDTYKIAQATEPVDEEGRFINQR
gi|222528810                  YGFLETPYRKVDKKEA--------RVTNEVVYLTADEEDTYKIAQATEPVDEEGRFINQR
gi|312622901                  YGFLETPYRKVDKKEA--------RVTNEVVYLTADEEDTYKIAQATEPVDEEGRFINQR
gi|312134688                  YGFLETPYRKVDKKEA--------RVTDEVVYLTADEEDTYKIAQATEPVDQEGRFINQR
gi|312794076                  YGFLETPYRKVDKKEA--------RVTDEVVYLTADEEDTYKIAQATEPVDEEGRFINQR
gi|150015036                  YGFIETPYRIVDKENG--------RATDEIRYFTADEEDQCLIAEAKEPMDENGHFINKK
gi|317132039                  YGFIEAPYRKVDKVTG--------IVSSEVVYMTADVEDEYTVAQANEPLDEEGRFARPK
gi|410723698                  YGFIETPYRIVDKENA--------RATDEIRYFTADEEDQCLIAEAKEPMDENGAFINKK
gi|344996564                  YGFLETPYRKVDKKEA--------RVTDEVVYLTADEEDTYKIAQATEPVDVEGRFINQR
gi|407474721                  YGFIEVPFRKVDKEKK--------VVTDIIEYLTADLEDEFIVAQSNEPLTEDGEFVNKR
gi|146295985                  YGFLETPYRKVDKKEA--------RVTDEVVYLTADEEDTYKIAQATEPVDEEGRFINQR
gi|359410063                  YGFIETPYRIVDKENA--------RATEEIRYFTADEEDQCLIAQAKQPMDENGYFIEKR
gi|225018161                  YGFIEAPYRKVDKETG--------KVLDEVVYMTADVEDNYVVAQANEPLTEEGTFARPK
gi|365845701                  YGFIEAPYRKVDKATG--------HVTDQVDYMTADVEDQYTIAQATEPLDENGCLVHDR
gi|160935065                  YGFIEAPFRKVDKVNH--------VVTNEVVYMTADMEDDYIVAQANEPLDENGYFLHAK
gi|167769915                  YGFVEAPYRRVDKATG--------VVLDEVEYMTADIEDMYIVAQANEPLTEDGKFANEK
gi|365129834                  YGFIEAPYRKVDKATG--------VVTDEVVYMTADVEDEFIVAQANEQLDSEGRFVRPR
gi|307244725                  YGFIESPYRKYDKVNK--------VVTDEIHYLTADEEDLYVRAQANEQLDEEGHFVNSR
gi|420155192                  YGFIEAPFRRVNKATG--------CVTEEVEYMTADVEDDYIVAQANEPLDDEGHFVHPK
gi|332798198                  YGFIETPYRRVDKERC--------VVTDEIDYLTADEEDAFIIAQANAPLDEEGRFVQKR
gi|429727545                  YGFIESPYRKYDKVNK--------VVTDEIHYLTADEEDLYVRAQANEPLNEDGGFINNR
gi|289422567                  YGFIESPYRKYDKVNK--------VVTDEIHYLTADEEDLYVRAQANEPLNEDGGFINNR
gi|374308514                  YGFIESPYRVVDKENQ--------RVTDEIRYLTADEEDLYIRAQANEPLDENQCFVNDR
gi|347543082                  YGFIETPYRKVNKETG--------KVTNEIIYMTADEEDQYLIAQSNELISDDGEFINSR
gi|154499823                  YGFIEAPYRKVDKATG--------CLTDQVDYMTADIEDQFIIAQATEPLDENKRLVNDR
gi|342733065                  YGFIETPYRKVDKDTG--------KVTNEIIYMTADEEDQYLIAQSNELISSEGEFLNSR
gi|291541681                  YGFIEAPYRKIDKETG--------VVTDEVVYMTADVEDNYAVAQANEPLDENGRFVHSR
gi|373493776                  YGFIETPYRVVKKGEG--------IVTEEIRYIDADDEELMIVAQANEPLDENGRFINAK
gi|310659515                  YGFIESPYRRVDNENN--------KVTEIIDYLTADEEDLYIRVQANEPLSEDSWFVNSK
gi|336435411                  YGFIEAPYRKIDKTDPQ-----NPVVTDEVVYMTADEEDNYHVAQANEALDAEGHFVRKN
gi|295694829                  YGFIETPYRRVDPETG--------VVTDEIHYLTADEEDNYVIAQANAELDEDGRFTQEQ
gi|379010778                  YGFIEAPYRKVYD--G--------VVSDEIHYLAADEEGRYTIAQANEPLDESNHFARKQ
gi|291531030                  YGFIEAPYRKVDKETG--------VVLDEVTYMTADMEDNYVVAQANEPLDEQGKFARKR
gi|167749850                  YGFIEAPYRKVDKETG--------VVLDEVTYMTADMEDNYVVAQANEPLDEQGKFARKR
gi|295101752                  YGFVEAPYRKVKKTYDEKGRLIDQVVTDEVEYMTADVEDEYVVAQANEPLDETKHFKRAR
gi|347530492                  YGFIEAPYRKIDKSDPK-----NPRVTDEVVYMTADEEDNYHVAQANEALDEEGHFVRNS
gi|333373161                  YGFIETPYRKVDPETN--------RVTDEISYLTADEEDNYYVAQANAELDEEGRFVNEQ
gi|335040805                  YGFIETPYRKVDPETH--------RVTNEIEYLTADEEDNYVIAQANAPLDEEGNFISDE
                               ** *   *                      *  ** *                      

gi|125975206                  VVCR--YKEEFIEVD-PSKIDFMDVSPKQIVSVATSMIPFLENDDANRALMGANMQRQAV
gi|256003132                  VVCR--YKEEFIEVD-PSKIDFMDVSPKQIVSVATSMIPFLENDDANRALMGANMQRQAV
gi|281419555                  VVCR--YKEEFIEVD-PSKIDFMDVSPKQIVSVATSMIPFLENDDANRALMGANMQRQAV
gi|374295095                  VVCR--AKEEFIEVE-PSKVDFMDVSPKMIVSVATSMIPFLENDDANRALMGANMQRQAV
gi|366162957                  VVCR--AREEFLEVE-PSKVDFMDVSPKQIVSVATSMIPFLENDDANRALMGANMQRQAV
gi|220927770                  VVAR--IRHEILEVE-SNKIDFMDVSPKQMVSVATAMIPFLENDDANRALMGSNMQRQAV
gi|326203312                  VVAR--YRHEILEVE-SNKIDFMDVSPQQMVSVATAMIPFLENDDANRALMGSNMQRQAV
gi|376259709                  VVAR--YRHEILEVE-SNKIDFMDVSPKQMVSVATAMIPFLENDDANRALMGSNMQRQAV
gi|345018542                  VVCR--LKEEIIAVP-PTEVDFMDVSPKQIVSVATSMIPFLENDDANRALMGSNMQRQAV
gi|392939584                  VVCR--LKEEIIAVP-PTEVDFMDVSPKQIVSVATSMIPFLENDDANRALMGSNMQRQAV
gi|326390669                  VVCR--LKEEIIAVP-PTEVDFMDVSPKQIVSVATSMIPFLENDDANRALMGSNMQRQAV
gi|167039512                  VVCR--LKEEIIAVP-PTEVDFMDVSPKQIVSVATSMIPFLENDDANRALMGSNMQRQAV
gi|289579153                  VVCR--LKEEIIAVP-PTEVDFMDVSPKQIVSVATSLIPFLENDDANRALMGSNMQRQAV
gi|167036793                  VVCR--LKEEIIAVP-PTEVDFMDVSPKQIVSVATSMIPFLENDDANRALMGSNMQRQAV
gi|397906037                  VTAR--AKKEIVVVS-PHDVDLMDVSPKQVVSVATAMIPFLENDDANRALMGSNMQRQAV
gi|332982717                  VMAR--SHEEIVAVP-REMVDFMDVSPKQVVSVASAMIPFLENDDANRALMGSNMQRQAV
gi|300857254                  ITVR--DKEDVIVVP-GQDVDYMDVSSRQLVSVATAMIPFLENDDASRALMGSNMQRQAV
gi|158319535                  IACR--MQFGAIDIAPANEVDYMDVSPKQVVSVATAMIPFLENDDANRALMGANMQRQAV
gi|304315932                  VTVR--SKDDILSVP-REEVDFMDVSPKQVVSVATAMIPFLENDDANRALMGSNMQRQAV
gi|333896180                  VTVR--SKDDILSVP-REEVDFMDVSPKQVVSVATAMIPFLENDDANRALMGSNMRRQAV
gi|390934113                  VTVR--SKDDILSVP-REEVDFMDVSPKQVVSVATAMIPFLENDDANRALMGSNMQRQAV
gi|433654090                  VTVR--SKDDILSVP-REEVDFMDVSPKQVVSVATAMIPFLENDDANRALMGSNMQRQAV
gi|150392168                  VTSR--TKFGGIDVVPFDEVDYMDVSPKQVVSVATAMIPFLENDDANRALMGSNMQRQAV
gi|118443602                  ITVR--DLEDVIVVS-KDQVDLMDVSPSQIVSVATAMIPFLENDDASRALMGSNMQRQAV
gi|28212181                   ITVR--DQEDVLVVP-KEEVDFMDVSPRQLVSVATAMIPFLENDDASRALMGSNMQRQAV
gi|255527834                  VTVR--DQEDVLVVP-AQDVDLMDISARQIVSVATAMIPFLENDDASRALMGSNMQRQAV
gi|15896392                   ITVR--APDEVLVVP-ANEVDLMDVSARQMVSVATAMIPFLENDDASRALMGSNMQRQAV
gi|168187822                  ITVR--DLEDVIVVS-RNQVDLMDVSPSQIVSVATAMIPFLENDDASRALMGSNMQRQAV
gi|170761098                  VTVR--AKEEVLVVP-VSEVEYMDISPRQLVSVATAMIPFLENDDASRALMGSNMQRQAV
gi|168181856                  VTVR--AKEEVLVVP-VSEVEYMDISPRQLVSVATAMIPFLENDDASRALMGSNMQRQAV
gi|187776568                  VTVR--AKEEVLVVP-VSEVEYMDISPRQLVSVATAMIPFLENDDASRALMGSNMQRQAV
gi|153952853                  ITVR--DKEDVIVVP-AEDVDYMDLSPRQLVSVATAMIPFLENDDASRALMGSNMQRQAV
gi|153939112                  VTVR--AKEEVLVVP-VSEVEYMDISPRQLVSVATAMIPFLENDDASRALMGSNMQRQAV
gi|253681374                  ITVR--TLEDVIVVS-KHQVDLMDVSPSQIVSVATAMIPFLENDDASRALMGSNMQRQAV
gi|424826497                  VTVR--AKEEVLVVP-VSEVEYMDISPRQLVSVATAMIPFLENDDASRALMGSNMQRQAV
gi|440785453                  ITVR--TRDDVLVVS-NTEVDLMDVSSRQIVSVATAMIPFLENDDASRALMGSNMQRQAV
gi|168178824                  VTVR--AKEEVLVVP-VSEVEYMDISPRQLVSVATAMIPFLENDDASRALMGSNMQRQAV
gi|153935474                  VTVR--AKEEVLVVP-VSEVEYMDISPRQLVSVATAMIPFLENDDASRALMGSNMQRQAV
gi|148381429                  VTVR--AKEEVLVVP-VSEVEYMDISPRQLVSVATAMIPFLENDDASRALMGSNMQRQAV
gi|20808668                   VVCR--LREEIISVP-PTEVDFMDVSPKQIVSVSASLIPFLENDDANRALMGSNMQRQAV
gi|170757275                  VTVR--AKEEVLVVP-VSEVEYMDISPRQLVSVATAMIPFLENDDASRALMGSNMQRQAV
gi|429765458                  VTVR--YKHDILQVN-AKDVDLMDVSPRQIVSVATAMIPFLENDDASRALMGANMQRQAV
gi|399889777                  ITVR--TRDDVLVVS-NTEVDLMDVSSRQIVSVATAMIPFLENDDASRALMGSNMQRQAV
gi|255654155                  VVCR--TVNGAVEMVPESRVDYMDISPKQVVSVATAMIPFLENDDANRALMGANMQRQAV
gi|126697633                  VVCR--TVNGAVEMVPESRVDYMDISPKQVVSVATAMIPFLENDDANRALMGANMQRQAV
gi|210623170                  IACR--TVNGALELLSSDKVDYMDISPKQVVSVATAMIPFLENDDANRALMGSNMQRQAV
gi|254973724                  VVCR--TVNGAVEMVPESRVDYMDISPKQVVSVATAMIPFLENDDANRALMGANMQRQAV
gi|331268405                  ITVR--TLEDVIVVS-KHQVDLMDVSPSQIVSVATAMIPFLENDDASRALMGSNMQRQAV
gi|302876542                  ITVR--DGEDVLVVS-KHDVDLMDVSSRQLVSVATAMIPFLENDDASRALMGSNMQRQAV
gi|302388704                  VTAR--YKDDIVVVP-AEEVDYMDVSPKQLVSVATALIPFLEHDDANRALMGANMQRQAV
gi|164686520                  VVCR--TVNGAVELVPTERVDFMDISPKQVVSIATAMIPFLENDDANRALMGANMQRQAV
gi|182418863                  VMVR--YLEDVLFIP-SNQVDLIDVSARQMVSVATAMIPFLENDDATRALMGSNMQRQAV
gi|169344026                  VTVR--DKGEVLVVP-SKDVDLMDVSPRQLVSVATAMIPFLENDDASRALMGSNMQRQAV
gi|404372651                  VTVR--SKHDILVVN-ADEVDLIDVSPRQIVSVATAMIPFLENDDASRALMGSNMQRQAV
gi|110801957                  VTVR--DKGEVLVVP-SKDVDLMDVSPRQLVSVATAMIPFLENDDASRALMGSNMQRQAV
gi|18311395                   VTVR--DKGEVLVVP-SKDVDLMDVSPRQLVSVATAMIPFLENDDASRALMGSNMQRQAV
gi|422875359                  VTVR--DKGEVLVVP-SKDVDLMDVSPRQLVSVATAMIPFLENDDASRALMGSNMQRQAV
gi|188588112                  VTVR--YLEDVLVVP-ATDVDLMDVSARQIVSVATAMIPFLENDDASRALMGSNMQRQAV
gi|182627157                  VTVR--DKGEVLVVP-SKDVDLMDVSPRQLVSVATAMIPFLENDDASRALMGSNMQRQAV
gi|403388286                  VTVR--VKEEVIVVP-REEVDLVDVSPRQIVSVATAMIPFLENDDASRALMGSNMQRQAV
gi|187932557                  VTVR--YLEDVLVVP-ATDVDLMDVSARQIVSVATAMIPFLENDDASRALMGSNMQRQAV
gi|312128088                  VTVR--FGEEIIEVD-KHEVDLIDISPKQIVSVSTSLIPFLENDDANRALMGSNMQRQAV
gi|302871396                  VTVR--FGEEIIEVD-KYEVDLIDISPKQIVSVSTSLIPFLENDDANRALMGSNMQRQAV
gi|222528810                  VTVR--FGEEIIEVD-KHEVDLIDISPKQIVSVSTSLIPFLENDDANRALMGSNMQRQAV
gi|312622901                  VTVR--FGEEIIEVD-KHEVDLIDISPKQIVSVSTSLIPFLENDDANRALMGSNMQRQAV
gi|312134688                  VTVR--FGEEIIEVD-KHEVDLIDISPKQIVSVSTSLIPFLENDDANRALMGSNMQRQAV
gi|312794076                  VTVR--FGEEIIEVD-KHEVDLIDISPKQIVSVSTSLIPFLENDDANRALMGSNMQRQAV
gi|150015036                  VRVR--HLEDILVVP-TTDVDLIDVSARQIVSVATAMIPFLENDDASRALMGSNMQRQAV
gi|317132039                  VAAR--HRDEILEIE-REKIDYMDVSPKMVVSVATAMIPFLENDDANRALMGSNMQRQAV
gi|410723698                  VRVR--HLEDILVVP-ATEVDLIDVSARQIVSVATAMIPFLENDDASRALMGSNMQRQAV
gi|344996564                  VTVR--FGEEIIEVD-KHEVDLVDISPKQIVSVSTSLIPFLENDDANRALMGSNMQRQAV
gi|407474721                  MIAR--AKYGAVDVVPSDEIDYMDVSPKQIVSVGTAMIPFLENDDANRALMGSNMQRQAV
gi|146295985                  ITVR--FGEDIIEVD-KHEVDLVDISPKQIVSVSTSLIPFLENDDANRALMGSNMQRQAV
gi|359410063                  VTVR--HLEDVLVVP-ANEVDLIDVSARQMVSVATAMIPFLENDDATRALMGSNMQRQAV
gi|225018161                  VNAR--CRDQILEIE-REAVDFMDVSPKMVVSVATAMIPFLENDDANRALMGANMQRQAV
gi|365845701                  ITCR--HRNEIIDVD-RDQVDYMDISPKMMFSIATAQIPFLENDDANRALMGANMQRQAV
gi|160935065                  VNGR--FRDEFVEVE-RDRADYMDVSPRMVVSVATAMIPFLENDDANRALMGSNMQRQAV
gi|167769915                  VSVR--YRDAVMVCE-REKVDYMDVSPKMVVSVATAMIPFLENDDANRALMGANMQRQAV
gi|365129834                  VSSR--WRDEILEVD-KERVDYMDVSPKMVVSVATAMIPFLENDDANRALMGSNMQRQAV
gi|307244725                  VICR--TVLGAVEMVPEDRVDYMDISPKQVVSVATAMIPFLENDDANRALMGSNMQRQAV
gi|420155192                  INGR--YRDEFVQVE-SARADFMDVSPRMVVSVATAMIPFLENDDANRALMGSNMQRQAV
gi|332798198                  IVAR--YADETIVVP-AEDVDYMDVSPKQLVSVATALIPFLEHDDANRALMGSNMQRQAV
gi|429727545                  VICR--TVLGAVELVSEDRVDYMDISPKQVVSVATAMIPFLENDDANRALMGSNMQRQAV
gi|289422567                  VICR--TVLGAVELVSEDRVDYMDISPKQVVSVATAMIPFLENDDANRALMGSNMQRQAV
gi|374308514                  VACR--TTQGNLLLVEPKNVDFMDVSPKQVVSVATAMIPFLENDDANRALMGSNMQRQAV
gi|347543082                  IVVR--SKEGMLLVS-SDKVDYLDISPRQIVSVATSMIPFLENDDATRALMGSNMQRQAV
gi|154499823                  ITCR--HRNEIIEVD-RDQVDYIDVSPQMMFSIATAQIPFLENDDANRALMGANMQRQAV
gi|342733065                  IVVR--SKEGMLLVS-SDKVDYLDISPRQIVSVATSMIPFLENDDATRALMGSNMQRQAV
gi|291541681                  VVGR--YRDEFVEYS-PERFDFMDVSPKMVVSVATAMIPFLENDDANRALMGANMQRQAV
gi|373493776                  VAAR--GNGGEIAMFPREVVDMMDVSPKQVVSVATAMIPFLENDDANRALMGSNMQRQAV
gi|310659515                  VASR--TKMGTVELVPTELVDYVDVSPKQVVSVATAMIPFLENDDANRALMGSNMQRQAV
gi|336435411                  VSGR--YREETQEYE-RSKFDYMDVSPKMVFSVATALIPFLENDDANRALMGSNMQRQAV
gi|295694829                  VIAR--YKEEIGMFP-RSRIDYMDVSPKQVVSVATALIPFLENDDANRALMGSNMQRQAV
gi|379010778                  VTGRAGSKRDFVLIP-PDRVDYMDISPKQIVSVATSLIPFLENDDANRALMGANMQRQAV
gi|291531030                  VNAR--FREEILEVD-RDRVDYMDVSPKMVVSVATAMIPFLENDDANRALMGANMQRQAV
gi|167749850                  VNAR--FREEILEVD-RDRVDYMDVSPKMVVSVATAMIPFLENDDANRALMGANMQRQAV
gi|295101752                  VSAR--RRDDILEID-AEKVDYMDVSPRMMVSVATACIPFLENDDCNRALMGSNMQRQAV
gi|347530492                  VSGR--YLDETQEYE-KTMFDYMDVSPKMVFSVATASIPFLQNDDANRALMGSNMQRQAV
gi|333373161                  VVTR--YKEEILPVP-RERVDYMDVSPKQVVSVATACIPFLENDDSNRALMGSNMQRQAV
gi|335040805                  IVAR--YKEEILTVS-KDRVDYMDVSPKQVVSVAAACIPFLENDDSNRALMGANMQRQAV
                                 *                   * *     *     ****  **  ***** ** ****

gi|125975206                  PLIKTESPIVGTGIEYRAARDSGVVILAKNPGVVEKVTANEIIIRTK----DGK-----R
gi|256003132                  PLIKTESPIVGTGIEYRAARDSGVVILAKNPGVVEKVTANEIIIRTK----DGK-----R
gi|281419555                  PLIKTESPIVGTGIEYRAARDSGVVILAKNPGVVEKVTANEIIIRTK----DGK-----R
gi|374295095                  PLIKTESPIVGTGIEYKAARDSGVCILAKNSGTVEKVTANEIIVRTN----DGK-----R
gi|366162957                  PLIRTDSPIVGTGIEYKAAKDSGVCVLAKNPGIIEKVSASEIVIRTK----EGK-----R
gi|220927770                  PLIKADSPIIGTGIEYKAARDSGVCVIARTSGVVDKVSASEIVIKTK----SGQ-----K
gi|326203312                  PLIKADSPIVGTGIEFKAARDSGVCVIAKNAGVIDKVSANEIVIKTN----SGQ-----K
gi|376259709                  PLIKADSPIVGTGIEYKAARDSGVCVIAKNAGVIDKVSASEIVIKTN----SGQ-----K
gi|345018542                  PLIKPEAPIIGTGIEYKAAVDSGVVVLAKNDGVVEKVAADKVVIRTK----DGR-----R
gi|392939584                  PLIKPEAPIVGTGIEYKAAVDSGVVVLAKNDGVVEKVAADKVVIRTK----DGR-----R
gi|326390669                  PLIKPEAPIIGTGIEYKAAVDSGVVVLAKNDGVVEKVAADKVVIRTK----DGR-----R
gi|167039512                  PLIKPEAPIIGTGIEYKAAVDSGVVVLAKNDGVVEKVAADKVVIRTK----DGR-----R
gi|289579153                  PLIKTEAPIIGTGIEYKAAVDSGVVVLAKNDGVVEKVTADKVVIRTK----DGR-----K
gi|167036793                  PLIKPEAPIIGTGIEYKAAVDSGVVVLAKNDGVVEKVAADKVVIRTK----DGR-----R
gi|397906037                  PLIKTEAPIVGTGIEYKAAKDSGIIPLAKSDGTVVKVTADMIQIKRD---EDGK-----I
gi|332982717                  PLLKTEAPIVGTGIEYKAALDSGMVVTAKEAGVVTKVNAREIVIKQD----DGH-----T
gi|300857254                  PLLKPQAPIVGTGIEYKAAVDSGVLPKARNAGVVSYVCANEVRVKRD---SDGG-----T
gi|158319535                  PLLITDAPIIGTGMEYQSAKDSGVVILAKHDGVIDRLSSNEIVIKRDK---DGQ-----K
gi|304315932                  PLLVPQAPIVGTGIEYKAARDSGVVNIAKNSGVVERVTADKIVIRTD----DGR-----R
gi|333896180                  PLLVPQAPIVGTGIEYKAARDSGVVNIARNSGIVERVTADKIVIKTD----DGR-----R
gi|390934113                  PLLVPQAPIVGTGIEYKAARDSGVVNIARNSGIVERVTADKIVIKTD----DGR-----R
gi|433654090                  PLLVPQAPIVGTGIEYKAARDSGVVNIAKNSGVVERVTADKIVIRTD----DGR-----R
gi|150392168                  PLLITDAPIIGTGMEYKAAKDSGVVVVARNSGIVDYVASNEIVVKLE----DGQ-----K
gi|118443602                  PLLKPAAPIVGTGIEYKAAVDSGVLPKAEHDGVIEYVSSTEVRIRRD---SDGG-----L
gi|28212181                   PLLKPEAPIVGTGIEYKAAVDSAVLPKAKKPGVVTYVSASEIRVKKDKPDSNGD-----V
gi|255527834                  PLLKPQAPIVGTGIEFKAAVDSGVLPKAKNAGTVVYVSANEVRVKRD---SDGG-----I
gi|15896392                   PLLKPQAPVVGTGIEHKAAVDSGILPKARNAGVVEYVSANEVRVRRD---SDGG-----V
gi|168187822                  PLLKPAAPIVGTGIEYKAAVDSGVLPKAEHDGVIEYVSSTEVRIRRD---ADGG-----L
gi|170761098                  PLLKPQAPIVGTGIEYKAATDSGVLPKAKNAGTVAYVSADEIRVRRD---SDGG-----I
gi|168181856                  PLLKPQAPIVGTGIEYKAATDSGVLPKAKNAGTVAYVSADEIRVRRD---SDGG-----I
gi|187776568                  PLLKPQAPIVGTGIEYKAATDSGVLPKAKNAGTVVYVSADEIRVRRD---SDGG-----I
gi|153952853                  PLLKPQAPVVGTGIEYKAAVDSGVLPKARNAGVVSYVCANEIRVRRD---SDGG-----T
gi|153939112                  PLLKPQAPIVGTGIEYKAATDSGVLPKAKNAGTVVYVSADEIRVRRD---SDGG-----I
gi|253681374                  PLLKPAAPIVGTGIEFKAAVDSGVLPKAEHDGVVEYVSSTEVRIRRD---ADGG-----L
gi|424826497                  PLLKPQAPIVGTGIEYKAATDSGVLPKAKNAGTVVYVSADEIRVRRD---SDGG-----I
gi|440785453                  PLLKPQAPIVGTGIEFKAAVDSGVLPKAKHAGVVDYVSANEVRVKRD---DNGS-----V
gi|168178824                  PLLKPQAPIVGTGIEYKAATDSGVLPKAKNAGTVVYVSADEIRVRRD---SDGG-----I
gi|153935474                  PLLKPQAPIVGTGIEYKAATDSGVLPKAKNAGTVVYVSADEIRVRRD---SDGG-----I
gi|148381429                  PLLKPQAPIVGTGIEYKAATDSGVLPKAKNAGTVVYVSADEIRVRRD---SDGG-----I
gi|20808668                   PLLKPEAPIVGTGMEYKAAVDSGAVILAKNDGIVEKVTADKVVIRTK----DGK-----R
gi|170757275                  PLLKPQAPIVGTGIEYKAATDSGVLPKAKNAGTVVYVSADEIRVRRD---SDGG-----I
gi|429765458                  PLLKPQAPIVGTGIEYRAAADSGVLPKAKNSGKVVYVSSSEIRVKRD---ADGG-----I
gi|399889777                  PLLKPQAPVVGTGIEFKAAVDSGVLPKSKHAGIVDYVSANEVRVKRD---DNGS-----I
gi|255654155                  PLVRREAPIIGTGIEYRAAKDSGAVVVARNSGIAERVTADEIIIKRE----DGN-----R
gi|126697633                  PLVRREAPIIGTGIEYRAAKDSGAVVVARNSGIAERVTADEIIIKRE----DGN-----R
gi|210623170                  PLVRREAPIIGTGIEYRAAKDSGAVVVAKNGGVVDRVSADEIIIKKE----DGT-----K
gi|254973724                  PLVRREAPIIGTGIEYRAAKDSGAVVVARNSGIAERVTADEIIIKRE----DGN-----R
gi|331268405                  PLLKPAAPIVGTGIEFKAAVDSGVLPKAEHDGVVEYVSSTEVRIRRD---ADGG-----L
gi|302876542                  PLLKPQAPIVGTGIEYKAAVDSGVLPKAIHAGEVVYVSADLVKVKRD---EDGK-----L
gi|302388704                  PLITTEAPLVGTGIEWKAALDSGVMIVAKNSGVVERVTAREIVIRRD---SDNG-----L
gi|164686520                  PLMRREAPIIGTGVEYRAAKDSGAVVVAKNSGIAERVTADEIVIKRE----DGN-----R
gi|182418863                  PLLKTEAPVVGTGIEFKAAVDSGVLPKAKNAGVVSYVSGSEIRIKRD---SDGG-----T
gi|169344026                  PLLKPYAPIVGTGIEYKAAVDSGVLPKAKNAGEVVYVSANEVRVKRE---LDGG-----V
gi|404372651                  PLLKPQAPVVGTGIEFKAAVDSGVLPKAKNAGKVVYVSSNEIRIKRD---VDGG-----I
gi|110801957                  PLLKPYAPIVGTGIEYKAAVDSGVLPKAKNAGEVVYVSANEVRVKRE---LDGG-----V
gi|18311395                   PLLKPYAPIVGTGIEYKAAVDSGVLPKAKNAGEVVYVSANEVRVKRE---LDGG-----V
gi|422875359                  PLLKPYAPIVGTGIEYKAAVDSGVLPKAKNAGEVVYVSANEVRVKRE---LDGG-----V
gi|188588112                  PLLKPQAPIVGTGIEFKAAVDSGVLPKAKNAGVVTFVSANEIRVKRD---SDGG-----T
gi|182627157                  PLLKPYAPIVGTGIEYKAAVDSGVLPKAKNAGEVVYVSANEVRVKRE---LDGG-----V
gi|403388286                  PLLRTQAPVVGTGIEFKAAVDSGVLPKARNAGTVIYVSANEVRVKRD---EDGG-----I
gi|187932557                  PLLKPQAPIVGTGIEFKAAVDSGVLPKARNAGVVTFVSANEIRVKRD---SDGG-----T
gi|312128088                  PLLTTESPIIGTGVEYRAAVDSGVCILAKKDGVVEKVSADEIVIRNND----GTK-----
gi|302871396                  PLLMTESPIIGTGVEYRAAVDSGVCILAEKDGVVEKVSADEIVIRNND----GTK-----
gi|222528810                  PLLMTESPIIGTGVEYRAAVDSGVCILAKKDGVVENVSADEIVIRNND----GTK-----
gi|312622901                  PLLMTESPIIGTGVEYRAAVDSGVCILAKKDGVVEKVSADEIVIRNND----GTK-----
gi|312134688                  PLLITESPIIGTGVEYRAAVDSGVCILAKKDGVVEKVSADEIVIRNND----GTK-----
gi|312794076                  PLLTTEAPIIGTGVEYRAAVDSGVCILAKKDGVVEKVSSDEIVIRNND----GTK-----
gi|150015036                  PLLSPQAPIVGTGIEFKAAVDSGVLPKAKNAGVVTYVSGSEIRVKRD---SDGG-----T
gi|317132039                  PLLRTDSPIVGTGMEYKAAVDSGVCVLAKEEGVVERVAADEVIIRTDS----GRL-----
gi|410723698                  PLLSPQAPIVGTGIEFKAAVDSGVLPKAKNAGVVSYVSGGEIRIKRD---SDGG-----T
gi|344996564                  PLLTTEAPIIGTGVEYRAAVDSGVCILAKKDGVVEKVSADEIVIRNND----GTK-----
gi|407474721                  PLLKTETPIVGTGIEYRAAKDSGSVVVSKSDGVVTRVTSDEILIKRDD---NAQ-----I
gi|146295985                  PLLTTESPIIGTGVEYRAAVDSGVCVLAKKDGIVEKVSADEIVIQNHD----GTK-----
gi|359410063                  PLLNPQAPIVGTGIEYKAAVDSGVLPKAKNAGVVTYVSGAEIRIKRD---SDGG-----T
gi|225018161                  PLLKTQSPIVGTGMEYKAAVDSGVCVVAKESGVVKKVSADEIVITDEQ----GVN-----
gi|365845701                  PLLTTQAPIVATGQEHKNCIDSEVAILAEDDGVVTKVAADSVSVRYDD----GRVE----
gi|160935065                  PLLKTEAPIVGTGMEYKAGVDSGVCILAKKDGVVEAVSADEIRMKNDD----GTT-----
gi|167769915                  PLLVPEAPIVATGMEYKSAVDSGVAVVSKHAGVVESVSANEIVIRDSR----GES-----
gi|365129834                  PLLVTEQPIVATGMEYKAACDSGVCVLAKNDGIVERVTADKITVRTSK----TTT-----
gi|307244725                  PLVRREAPIIGTGIEYRAAKDSGAVVVAKNDGIVDRVSADEIIIKKE----NGD-----K
gi|420155192                  PLLKTESPIVGTGMEYKAGVDSGVCLLAKRAGVVRSVSADEIRITADN----GEV-----
gi|332798198                  PLLITEAPLVGTGIEHKVAMDSGVMILARNSGVVERVTGREIVVRRD---SDGS-----L
gi|429727545                  PLVRREAPIIGTGIEYRAAKDSGAVVVSKNDGVVDRVSADEIVIKKN----NGD-----K
gi|289422567                  PLVRREAPIIGTGIEYRAAKDSGAVVVSKNDGVVDRVSADEIVIKKN----NGD-----K
gi|374308514                  PLLRREAPVVGTAIEYRAAVDSGAVVVAKNDGVVEKVSARQVVIRRE----DGE-----V
gi|347543082                  PLLKASAPIVGTGIEYKAAIDSGVLVKAKNSGTVSYVSSQEIKVKREF---DSG-----V
gi|154499823                  PLLRPEAPIVATGQEHKNCIDSGVAILAEEDGEVLKSSAQYITVRYDS----GRVV----
gi|342733065                  PLLKASAPIVGTGIEYKAAIDSGVLVKAKKAGMVCYVSAQEIRVRREL---DNK-----I
gi|291541681                  PLLRSEAPIVGTGMEYKAGTDSGVCILAEEDGIVMSVDARNIRVQYDS----GRV-----
gi|373493776                  PLLVTEAPFVGTGMEYKAAKDSGVVSLAKHAGTIEFVDADEIHIRRDD---NNE-----L
gi|310659515                  PLVRREAPIIGTAIEYRAAKDSGAVIVARHDGVVEKVSAKEIIIKRE----DGQ-----K
gi|336435411                  PLLTTEAPVVGTGMEVKAAVDSGVCIVAEKAGVVERSTSTEITIKHDD----GSK-----
gi|295694829                  PLLVTESPFVGTGMEYKAAKDSGVCTVAKRGGVVERVTADEIWIRVQE-EVDGKVVSGDL
gi|379010778                  PLLIPKAPVIGTGMEHKAAKDSGVCVIAKKAGTIERVEASAIHIRTDN----GEL-----
gi|291531030                  PLMVTQNPIVGTGMEYKAAVDSGAVVVAKEDGVVTKCSADEIVVTDNN----GVE-----
gi|167749850                  PLMVTQNPIVGTGMEYKAAVDSGAVVVAKEDGVVTKCSADEIVVTDGN----GVE-----
gi|295101752                  PLMVTQQPIVATGMEYKAATDSGTAVLAKNDGIVEKVDADHVEVRNAQ----GAV-----
gi|347530492                  PLLTTEAPVVGTGMETKAAVDSGVCVVAKKAGVVESSESNQIIIKNDE----GGR-----
gi|333373161                  PLLKPEAPYIGTGMEYKAARDSGVMILAKRPGVVERVSADEIWVRHEE-EVDGRMVRGDL
gi|335040805                  PLLTPRAPIVGTGMEYKAARDSGAAVIAKHSGIVERVTAKEIWVRRIE-NVDGQEVKGEL
                              **     *   *  *     **         *                            

gi|125975206                  DTYKLLKYMRSNQGTCINQRPIVKKGEEVEAGDVIADGPSTDNGEIALGKNVLVGFMTWE
gi|256003132                  DTYKLLKYMRSNQGTCINQRPIVKKGEEVEAGDVIADGPSTDNGEIALGKNVLVGFMTWE
gi|281419555                  DTYKLLKYMRSNQGTCINQRPIVKKGEEVEAGDVIADGPSTDNGEIALGKNVLVGFMTWE
gi|374295095                  DVYKLLKYLRSNQGTCINQRPIVKKGDKVEKGEVIADGPSTDNGEIALGKNVLVGFMTWE
gi|366162957                  DIYKLLKYLRSNQGTCINQKPIVRKGEEVEKGDVIADGPSTDKGEIGLGRNILIGFMTWE
gi|220927770                  DSYKLLKYMRSNQGTCLNQRPIVRKGEVVEKGDIIADGPSTDNGEIALGRNVLIGFMTWE
gi|326203312                  DTYKLLKYMRSNQGTCLNQRPIVRKGEMIEKGEIIADGPSTDNGEIALGRNILIGFMTWE
gi|376259709                  DTYKLLKYMRSNQGTCLNQRPIVRKGEMIEKGEIIADGPSTNNGEIALGRNILIGFMTWE
gi|345018542                  DEYNLLKFKRSNQGTCINQRPIVNEGDEVKKGQVICDGPSTDHGELALGKNVLVGFMPWE
gi|392939584                  DEYNLLKFKRSNQGTCINQRPIVNEGDEVKKGQVICDGPSTDHGELALGKNVLVGFMPWE
gi|326390669                  DEYNLLKFKRSNQGTCINQRPIVNEGDEVKKGQVICDGPSTDHGELALGKNVLVGFMPWE
gi|167039512                  DEYNLLKFKRSNQGTCINQRPIVNEGDEVKKGQVICDGPSTDHGELALGKNVLVGFMLWE
gi|289579153                  DEYNLLKFKRSNQGTCINQRPIVNEGDEVKKGQVICDGPSTDHGELALGKNVLVGFMPWE
gi|167036793                  DEYNLLKFKRSNQGTCINQRPIVNEGDEVKKGQVICDGPSTDYGELALGKNVLVGFMPWE
gi|397906037                  ETYKLLKFKRSNQGTCINQRPIVSEGDRVKAGDIIADGPSIDQGEIALGKNILIGFMTWE
gi|332982717                  ATYKLWKFIRSNQGTCINQKPIVGLNERVEKGQIIADGPATDQGEIALGRNVLVAFMPWE
gi|300857254                  DIYRLLKFQRSNQCTCINQRPIVEKGEVVKKGTVLADGPSTDLGEIALGKNIRMGFTTWE
gi|158319535                  DRYKLLKFKRSNQGTCINQRPIVSKGERVKAGDVIADGPSTNQGEIALGRNCLIGFMTWE
gi|304315932                  DEYELLKFKRSNQGTCINCRPIVNEGDRVEKGQVISDGPSTELGEIALGRNVLVGFMPWE
gi|333896180                  DEYELLKFKRSNQGTCINCRPIVNEGDRVEKGQVISDGPSTELGEIALGRNVLVGFMPWE
gi|390934113                  DEYELLKFKRSNQGTCINCRPIVNEGDRVEKGQVISDGPSTELGEIALGRNVLVGFMPWE
gi|433654090                  DEYELLKFKRSNQGTCINCRPIVNEGDRVEKGQVISDGPSTELGEIALGRNVLVGFMPWE
gi|150392168                  DRYKLLKFKRSNQGTCINQKPIVSKGERIEAGDVIADGPSTDRGEIALGRNCLVGFMAWE
gi|118443602                  DKHKLLKYKRSNQGTCINQRPIVSKGEKVKAGDVLADGPSTDFGEIALGQNIRMGFITWE
gi|28212181                   DKYKLLKFKRSNQGTCINQKPLVSKGDKVDTKTVLADGPSTDLGEIALGKNIRMGFITWE
gi|255527834                  DTYRLLKFKRSNQSSCINQRPIVSKGEKVDKGTVLSDGPSTDLGEIALGKNIRMGFITWE
gi|15896392                   DTYRLLKFKRSNQGTCINQRPIVEKNEKVEKGTVLADGQSTDLGEIALGRNIRMGFITWE
gi|168187822                  DKHKLLKYKRSNQGTCINQRPIVGKGEKVKAGDVLADGPSTDFGEIALGQNIRMGFITWE
gi|170761098                  DKYKLLKFKRSNQGTCINQRPIVSKGEVVAKETLLADGPSTDLGEIALGKNILMGFITWE
gi|168181856                  DKYKLLKFKRSNQGTCINQRPIVSKGEVVAKETLLADGPSTDLGEIALGKNILMGFITWE
gi|187776568                  DKYKLLKFKRSNQGTCINQRPIVSKGEVVAKETLLADGPSTDLGEIALGKNILMGFITWE
gi|153952853                  DIYRLLKFQRSNQGTCINQRPIVEKGEIVQQGTVLADGPSTDLGEIALGKNIRMGFTTWE
gi|153939112                  DKYKLLKFKRSNQGTCINQRPIVSKGEVVAKETLLADGPSTDLGEIALGKNILMGFITWE
gi|253681374                  DRCKLLKYKRSNQGTCINQRPIVSKGEKLKAGDVLADGPSTDFGEIALGQNIRMGFITWE
gi|424826497                  DKYKLLKFKRSNQGTCINQRPIVSKDEVVAKETLLADGPSTDLGEIALGKNILMGFITWE
gi|440785453                  DSYRLLKFKRSNQGTCINQRPIVCKGERVDVGTVLADGPSTDLGEIALGKNIRMGFITWE
gi|168178824                  DKYKLLKFKRSNQGTCINQRPIVSKGEVVAKETLLADGPSTDLGEIALGKNILMGFITWE
gi|153935474                  DKYKLLKFKRSNQGTCINQRPIVSKGEVVAKETLLADGPSTDLGEIALGKNILMGFITWE
gi|148381429                  DKYKLLKFKRSNQGTCINQRPIVSKGEVVAKETLLADGPSTDLGEIALGKNILMGFITWE
gi|20808668                   DEYHLLKFKRSNQGTCINQRPIVNEGDEVKKGQVICDGPSTDHGELALGKNVLVGFMPWE
gi|170757275                  DKYKLLKFKRSNQGTCINQRPIVSKGEVVAKETLLADGPSTDLGEIALGKNILMGFITWE
gi|429765458                  DTYKLLKFKRSNPGTCINQRPLVDKGEIVFKNQVLADGPATDLGEIALGKNIRMGFITWE
gi|399889777                  DSYRLLKFKRSNQGTCINQRPIVSKGEKVEIGTVLSDGPSTDLGEIALGKNIRMGFITWE
gi|255654155                  DRYNLLKFKRSNSGTCINQTPIINKGDQIMKGDVIADGPATDLGEVALGRNCLIAFMTWE
gi|126697633                  DRYNLLKFKRSNSGTCINQTPIINKGDQIIKGDVIADGPATDLGEVALGRNCLIAFMTWE
gi|210623170                  DKYKLLKFKRSNAGTCINQTPIVSKGEEIKAGDVIADGPATDLGEIALGRNCFIAFMTWE
gi|254973724                  DRYNLLKFKRSNSGTCINQTPIINKGDQIIKGDVIADGPATDLGEVALGRNCLIAFMTWE
gi|331268405                  DRCKLLKYKRSNQGTCINQRPIVSKGEKLKAGDVLADGPSTDFGEIALGQNIRMGFITWE
gi|302876542                  DSYKLLKFKRTNQSTCINQRPIVVKGEKVEAGAVLADGPSTDLGEIALGKNIRMGFITWE
gi|302388704                  DVYKVHKFMRSNQGTCINQRPIVKKGDRVEAGQPIADGPSTDHGELALGKNVLVAFMPWE
gi|164686520                  DRYKLLKFKRSNHGTCINQTPIINKGEMIKAGDVIADGPATDLGEIALGRNCLIAFMTWE
gi|182418863                  DVYKLLKFKRTNAGTCANQRPIVDKGEVVFKNQVIADGPSTDLGEIALGKNIRMGFITWE
gi|169344026                  DTYRLLKFKRSNQGTCINQRPIVAKGDWVLKGEVLADGPSTDLGEIALGKNIRMGFITWE
gi|404372651                  DTYNLLKFKRSNQGTCINQRPLVDKGEIVFKNQVLADGPSTDLGEIALGKNIRMGFITWE
gi|110801957                  DTYRLLKFKRSNQGTCINQRPIVAKGDWVLKGEVLADGPSTDLGEIALGKNIRMGFITWE
gi|18311395                   DTYRLLKFKRSNQGTCINQRPIVAKGDWVLKGEVLADGPSTDLGEIALGKNIRMGFITWE
gi|422875359                  DTYRLLKFKRSNQGTCINQRPIVAKGDWVLKGEVLADGPSTDLGEIALGKNIRMGFITWE
gi|188588112                  DNYRLLKFKRSNQSSCINQRPIVNKGEIVFKNQVLADGPSTDLGEIALGKNIRMGFITWE
gi|182627157                  DTYRLLKFKRSNQGTCINQRPIVAKGDWVLKGEVLADGPSTDLGEIALGKNIRMGFITWE
gi|403388286                  DSYKLLKFKRSNQGTCINQRPIVDKGEKVDKGTVLADGPSTDLGEIALGKNIRIGFITWE
gi|187932557                  DNYRLLKFKRSNQSSCINQRPIVNKGEIVFKNQVLADGPSTDLGEIALGKNIRMGFITWE
gi|312128088                  DVYHLLKFKRTNQGTCFNQRPIVRKGQEIKAGEVIADGPSTDHGELALGKNVLVAFMPWE
gi|302871396                  DVYNLLKFKRTNQGTCFNQRPIVRKGQEVKAGEVIADGPSTDHGELALGKNVLVAFMPWE
gi|222528810                  DVYHLLKFKRTNQGTCFNQRPIVRKGQEVKAGEVIADGPSTDHGELALGKNVLVAFMPWE
gi|312622901                  DVYHLLKFKRTNQGTCFNQRPIVRKGQEVKAGEVIADGPSTDHGELALGKNVLVAFMPWE
gi|312134688                  DVYHLLKFKRTNQGTCFNQRPIVKKGQEVKAGEVIADGPSTDHGELALGKNVLVAFMPWE
gi|312794076                  DAYHLLKFKRTNQGTCFNQRPIVRKGQEVKAGEVIADGPSTDHGELALGKNVLVAFMPWE
gi|150015036                  DVYKLLKFKRSNSGTCINQRPIVDTGEIVYKNQVIADGPSTDLGEIALGKNIRMGFITWE
gi|317132039                  DNYHLIKFLRSNQGTCFNQHPIVHHGERVVKGQVLADGPSTSQGEIALGRNVLIGFMTWE
gi|410723698                  DIYKLLKFKRSNSGTCINQRPIVDTGEVVYKNQVIADGPSTDLGEIALGKNIRMGFITWE
gi|344996564                  DVYHLLKFKRTNQGTCFNQRPIVRKGQEVKAGEVIADGPSTDHGELALGKNVLVAFMPWE
gi|407474721                  DRYRMLKFKRSNQGTCINQRPIVQKGEKVKGGQIIADGPSTDQGEIALGKNLLIAFMTWE
gi|146295985                  DVYHLLKFKRTNQGTCFNQRPIVRKGQEVKTGEVIADGPSTDHGELALGKNVLVAFMPWE
gi|359410063                  DIYKLLKFKRSNSGTCINQRPIVDTGEIVYKNQVIADGPSTDLGEIALGKNIRMGFITWE
gi|225018161                  HSYKLIKYMRSNQSTCVNQKPIVDKGEKVTKGQVIADGPATDNGEVSLGKNALIGFMTWE
gi|365845701                  -DYRLTKYLRSNHGTCINQRPIVDAGQRVEKGEVIVDGPSTNNGEIALGKNILMGFMTWE
gi|160935065                  DTYHVIKFMRSNQGTCVNQVPVVSKGQRVKKNAVLADGPATCNGEISLGKNALIGFMTWE
gi|167769915                  HSYHLIKFMRSNQGTCINQRPIVKKGEEISVGQVIADGPSTAGGEISLGRNMLVGFMTWE
gi|365129834                  DEYELIKFMRSNQGTCINQRPIVSKGDKIIKGQVLADGPATKNGEISLGKNALIGFMTWE
gi|307244725                  DRYKLLKFKRSNSGTCVNQAPIVSKNEEVKAGDVIADGPATDHGEIALGRNCLIAFMTWE
gi|420155192                  DTYRVTKFMRSNQGTCINQVPVVDRGQQVEAGEVIADGPATSNGEISLGKNALIGFMTWE
gi|332798198                  DVYRVRKFIRSNQGTCINQRPIVKKGERVAKGQPIADGPSTDHGELALGRNVLVAFMPWE
gi|429727545                  DRYKLLKFKRSNSGTCVNQTPIVTKGELVKAGDVIADGPATDLGEIALGRNCLIAFMTWE
gi|289422567                  DRYKLLKFKRSNSGTCVNQTPIVTKGELVKAGDVIADGPATDLGEIALGRNCLIAFMTWE
gi|374308514                  DNYSLLKFKRSNQGTCINQTVIVNKGDVVKKGDAIADGPSTDLGEIALGRNCLVAFMTWE
gi|347543082                  DIYKLLKFKRSNQGTCINQKPIVSKGDFVEAGCVLADGPSTDFGEIALGKNIKIGFITWE
gi|154499823                  -DYKLTKFMRSNHTTCINQRPIVNAGQRVEKGEVIADGPSTSNGEIALGKNILMGFMTWE
gi|342733065                  DTYKLLKFKRSNQGTCINQKPIVNRGDFVEEGTVLADGPSTDLGEIALGKNIKIGFITWE
gi|291541681                  QDFEVIKFLRSNQGTCINQRPIVSRGQRVKKGEVLADGPATENGEVALGKNALIGFMTWE
gi|373493776                  DEYRLLKFKRSNQGTCINQRPIVSHGEHVDEGEVIADGPSTDMGEIALGKNLLIGFMTWE
gi|310659515                  DRYRLLKFKRSNQGTCINQTPLVNKGDVMKKGDVIADGPSTDLGEIALGRNCLVAFMTWE
gi|336435411                  KSYKLTKFQRSNQSNCYNQRPIVDKGERVEEGQVIADGPSTSKGEMALGKNPLIGFMTWE
gi|295694829                  DKYKLLKFRRSNQGTCINQRPIVRKGEKVQAGDIIADGPATDQGELALGRNVLVAFMTWE
gi|379010778                  DKYTLLKFKRSNQGTCMNHKPLVSKGQYVQAGEIIADGPSTEMGELALGRNILMGFMTWE
gi|291531030                  HSYKLIKFKRSNQGTCVNQRPAVSKGMEIKTGDVLADGPATSQGEISLGKNALIGFMTWE
gi|167749850                  HSYKLIKFKRSNQGTCVNQRPAVTKGMEIKTGDVLADGPATSQGEISLGKNALIGFMTWE
gi|295101752                  DNYSLVKFARSNAGTCINQRPIVEVGENVKAGQVLADGPAMRNGEISLGKNALIGFMTWE
gi|347530492                  DIYKLTKFSRSNQSNCYNQKPIVFKGDRVEVGEVIADGPSTANGELALGKNPLIGFMTWE
gi|333373161                  DKYKLHKYIRSNQGTSINQRPIVRAGERVEKGDTLADGPSTDNGEMALGRNVLVAFMTWE
gi|335040805                  DKYKLLKFVRSNQGTCYNQRPIVREGDRVEKGDIIADGPSMEKGELALGQNVLVGFMTWE
                                    *  * *     *                  **     **  ** *    *  **

gi|125975206                  GYNYEDAILISERLVKDDVFTSIHIEEYEAEARDTKLGPEDITREIPNVSEDALKDLNSE
gi|256003132                  GYNYEDAILISERLVKDDVFTSIHIEEYEAEARDTKLGPEDITREIPNVSEDALKDLNSE
gi|281419555                  GYNYEDAILISERLVKDDVFTSIHIEEYEAEARDTKLGPEDITREIPNVSEDALKDLNSE
gi|374295095                  GYNYEDAILISEKLVKDDTFTSIHIEEYEAEARDTKLGPEEITREIPNVSEDSLKDLDER
gi|366162957                  GYNYEDAILISEKLVKEDVFTSIHIEEYEAESRDTKLGPEEITREIPNVSEDSLKDLDDR
gi|220927770                  GYNYEDAILINEKLVKEDVYTSIHIEEYEAESRDTKLGPEEITRDIPNVGEEALKDLDDR
gi|326203312                  GYNYEDAILINEKLVKEDVYTSIHIEEYEAESRDTKLGPEEITRDIPNVGEEALKDLDDR
gi|376259709                  GYNYEDAILINEKLVKEDVYTSIHIEEYEAESRDTKLGPEEITRDIPNVGEEALKDLDDR
gi|345018542                  GYNYEDAILISEELVRDDSLTSIHIEEYDAEARDTKLGPEEITREIPNVGEDALKDLDER
gi|392939584                  GYNYEDAILISEELVRDDSLTSIHIEEYDAEARDTKLGPEEITREIPNVGEDALKDLDER
gi|326390669                  GYNYEDAILISEELVRDDSLTSIHIEEYDAEARDTKLGPEEITREIPNVGEDALKDLDER
gi|167039512                  GYNYEDAILISEELVRDDSLTSIHIEEYDAEARDTKLGPEEITREIPNVGEDALKDLDER
gi|289579153                  GYNYEDAILISEELVRDDSLTSIHIEEYDAEARDTKLGPEEITREIPNVGEDALKDLDER
gi|167036793                  GYNYEDAILISEELVRDDSLTSIHIEEYDAEARDTKLGPEEITREIPNVGEDALKDLDER
gi|397906037                  GYNYEDAILISEELVMNDVFTSIHIEEYECEARDTKLGPEEITRDIPNVGEDALRDLDER
gi|332982717                  GYNYEDAILISERLVKDDVYTSIHIEEYEAEARDTKLGPEEITRDIPNIGEDSLKDLDER
gi|300857254                  GYNYEDAMLISEELVKKDVFTSIHLEEYESEARDTKLGPEEITRDIPNVGEDALKDIDER
gi|158319535                  GYNYEDAILINEKLVKEDSLTSIHIEEYEAEARDTKLGPEEITRDIPNVGEEALKDLDER
gi|304315932                  GYNYEDAILISEELVKDDALTSIHIEEYESEARDTKLGPEEITRDIPNVGEEALKDLDER
gi|333896180                  GYNYEDAILISEELVKEDALTSIHIEEYESEARDTKLGPEEITRDIPNVGEEALKDLDER
gi|390934113                  GYNYEDAILISEELVKEDALTSIHIEEYESEARDTKLGPEEITRDIPNVGEEALKDLDER
gi|433654090                  GYNYEDAILISEELVKDDALTSIHIEEYESEARDTKLGPEEITRDIPNVGEEALKDLDER
gi|150392168                  GYNFEDAILINEKLVKEDALTTIHIEEYESEARDTKLGPEEITRDIPNVGEDSLKDLDER
gi|118443602                  GYNYEDAMLVSEQLVRDDIFTSIHIEEYESEARDTKLGPEEITRDIPNVGEDALKNIDER
gi|28212181                   GYNYEDAMLISEELVREDVFTSIHIEEYEAEARDTKLGPEEITRDIPNVGEDALKDIDER
gi|255527834                  GYNYEDAMLISEELVKKDVFTSIHIEEYEAEARDTKLGPEEITRDIPNVGEDALKDIDER
gi|15896392                   GYNYEDAMLISEQLVRDDVFTSIHIEEYEAEARDTKLGPEEITRDIPNVGEDALKDIDER
gi|168187822                  GYNYEDAMLVSEQLVRDDIFTSIHIEEYESEARDTKLGPEEITRDIPNVGEDALKNIDER
gi|170761098                  GYNYEDAMLISEQLVREDVFTSIHIEEYEAEARDTKLGPEEITRDIPNVGEEALKDIDER
gi|168181856                  GYNYEDAMLISEQLVREDVFTSIHIEEYEAEARDTKLGPEEITRDIPNVGEEALKDIDER
gi|187776568                  GYNYEDAMLISEQLVKEDVFTSIHIEEYEAEARDTKLGPEEITRDIPNVGEEALKDIDER
gi|153952853                  GYNYEDAMLISEELVKKDVFTSIHIEEYESEARDTKLGPEEITRDIPNVGEDALKDIDDR
gi|153939112                  GYNYEDAMLISEQLVKEDVFTSIHIEEYEAEARDTKLGPEEITRDIPNVGEEALKDIDER
gi|253681374                  GYNYEDAMLVSEQLVRDDIFTSIHIEEYESEARDTKLGPEEITRDIPNVGEDALKNIDER
gi|424826497                  GYNYEDAMLISEQLVKEDVFTSIHIEEYEAEARDTKLGPEEITRDIPNVGEEALKDIDER
gi|440785453                  GYNYEDAMLISEELVREDVFTSIHIEEYEAEARDTKLGPEEITRDIPNVGDDALKDIDER
gi|168178824                  GYNYEDAMLISEQLVKEDVFTSIHIEEYEAEARDTKLGPEEITRDIPNVGEEALKDIDER
gi|153935474                  GYNYEDAMLISEQLVKEDVFTSIHIEEYEAEARDTKLGPEEITRDIPNVGEEALKDIDER
gi|148381429                  GYNYEDAMLISEQLVKEDVFTSIHIEEYEAEARDTKLGPEEITRDIPNVGEEALKDIDER
gi|20808668                   GYNYEDAILISEELVMDDSLTSIHIEEYDAEARDTKLGPEEITREIPNVGEDALKDLDER
gi|170757275                  GYNYEDAMLISEQLVKEDVFTSIHIEEYEAEARDTKLGPEEITRDIPNVGEEALKDIDER
gi|429765458                  GYNYEDAMLISEELVREDVFTSIHIEEYECEARDTKLGPEEITRDIPNVSEDALKDIDER
gi|399889777                  GYNYEDAMLISEELVREDVFTSIHIEEYESEARDTKLGPEEITRDIPNVGDDALKDIDER
gi|255654155                  GYNYEDAILINERLVKEDRLSTIHIEEYECEARDTKLGPEEITRDIPNVGDSAIKNLDDR
gi|126697633                  GYNYEDAILINERLVKEDRLSTIHIEEYECEARDTKLGPEEITRDIPNVGDSAIKNLDDR
gi|210623170                  GYNYEDAVLINERLVREDRLSTIHIEEYECEARDTKLGPEEITRDIPNVGESAIKNLDDR
gi|254973724                  GYNYEDAILINERLVKEDRLSTIHIEEYECEARDTKLGPEEITRDIPNVGDSAIKNLDDR
gi|331268405                  GYNYEDAMLVSEQLVRDDIFTSIHIEEYESEARDTKLGPEEITRDIPNVGEDALKNIDER
gi|302876542                  GYNYEDAMLISEQLVRDDVFTSIHIEEYECEARDTKLGPEEITRDIPNVGEDALKDIDDS
gi|302388704                  GYNYEDAILISERLVRDDVFTSIHIEQYEAEARDTKLGPEEITRDIPNVGEDALKDLDER
gi|164686520                  GYNYEDAVLINERLVKEDRLSTIHIEEYECEARDTKLGPEEITKDIPNVGESAIKNLDDR
gi|182418863                  GYNYEDAMLISEELVREDVFTSMHIEEYECEARDTKLGPEEITRDIPNVSDDALKDVDDR
gi|169344026                  GYNYEDAMLISEELVREDVFTSIHIEEYECEARDTKLGPEEITRDIPNVSEDALKDIDER
gi|404372651                  GYNYEDAMLISEELVREDVFTSIHIEEYECEARDTKLGPEEITRDIPNVSEDALKDIDDR
gi|110801957                  GYNYEDAMLISEELVREDVFTSIHIEEYECEARDTKLGPEEITRDIPNVSEDALKDIDER
gi|18311395                   GYNYEDAMLISEELVREDVFTSIHIEEYECEARDTKLGPEEITRDIPNVSEDALKDIDER
gi|422875359                  GYNYEDAMLISEELVREDVFTSIHIEEYECEARDTKLGPEEITRDIPNVSEDALKDIDER
gi|188588112                  GYNYEDAMLISEELVREDVFTSMHIEEYECEARDTKLGPEEITRDIPNVSEDALKDIDDR
gi|182627157                  GYNYEDAMLISEELVREDVFTSIHIEEYECEARDTKLGPEEITRDIPNVSEDALKDIDER
gi|403388286                  GYNYEDAMLISEELVRDDIFTSVHIEEYEAEARDTKLGPEEITRDIPNVGEEALKDIDER
gi|187932557                  GYNYEDAMLISEELVREDVFTSMHIEEYECEARDTKLGPEEITRDIPNVSEDALKDIDDR
gi|312128088                  GYNYEDAILISERLVKEDVYTSIHIEEYECEARDTKLGPEEITRDIPNVGEDAIKDLDER
gi|302871396                  GYNYEDAILISERLVKEDVYTSIHIEEYECEARDTKLGPEEITRDIPNVGEDAIKDLDER
gi|222528810                  GYNYEDAILISERLVKEDVYTSIHIEEYECEARDTKLGPEEITRDIPNVGEDAIKDLDER
gi|312622901                  GYNYEDAILISERLVKEDVYTSIHIEEYECEARDTKLGPEEITRDIPNVGEDAIKDLDER
gi|312134688                  GYNYEDAILISERLVKEDVYTSIHIEEYECEARDTKLGPEEITRDIPNVGEDAIKDLDER
gi|312794076                  GYNYEDAILISERLVKEDVYTSIHIEEYECEARDTKLGPEEITRDIPNVGEDAIKDLDER
gi|150015036                  GYNYEDAMLISEELVREDVFTSMHIEEYECEARDTKLGPEEITRDIPNVSDDALKDVDDR
gi|317132039                  GYNYEDAVLLNEHLVMDDVYTSIHIEEYELEARDTKLGPEEITRDIPNVGEDALRDLDER
gi|410723698                  GYNYEDAMLISEELVREDIFTSMHIEEYECEARDTKLGPEEITRDIPNVSDDALKDVDDR
gi|344996564                  GYNYEDAILISERLVKEDVYTSIHIEEYECEARDTKLGPEEITRDIPNVGEDAIKDLDER
gi|407474721                  GYNYEDAILLNERLVKEDVLTSVHIEEYESESRDTKLGPEEITRDIPNVGEESLKDLDER
gi|146295985                  GYNYEDAILISERLVKEDVYTSIHIEEYECEARDTKLGPEEITRDIPNIGEDAIKDLDER
gi|359410063                  GYNYEDAMLISEELVREDIFTSMHIEEYECEARDTKLGPEEITRDIPNVSDDALKDVDDR
gi|225018161                  GYNYEDAVLLNEKLVREDVYTSIHVEEYEVEARDTKLGPEEITREIPNVGEDALKDLDER
gi|365845701                  GYNYEDAILLNERMVKEDVFTSIHIEEYETESRDTKLGPEEITRDIPNVGEDALKDLDER
gi|160935065                  GYNYEDAVLINEKIVRDDVYTSIHIEEYETEARDTKLGPEEITCDIPNVNEDLLKDLDEN
gi|167769915                  GYNYEDAVLINERLVKDDIYTSIHIEEYEIESRDTKLGPEEITRDIPNVGDDALRELDER
gi|365129834                  GYNYEDAVLINEKIVREDVYTSIHIEEYEIESRETKLGPEEITRDIPNVGEDALKDLDER
gi|307244725                  GYNYEDAVLINERLVKEDRLSTIHIEEYECEARDTKLGPEEITRDIPNVGENAIKNLDDR
gi|420155192                  GYNYEDAVLINEKIVRDDVYTSIHIEEYEIEARDTKLGPEEITRDIPNVNEDLLSDLNEN
gi|332798198                  GYNYEDAILLSERLVKDDVFTSIHIEQYEAEARDTKLGPEEITRDIPNVGEDALKDLDDR
gi|429727545                  GYNYEDAVLINERLVKEDRLSTIHIEEYECEARDTKLGPEEITRDIPNVGENAIKNLDER
gi|289422567                  GYNYEDAVLINERLVKEDRLSTIHIEEYECEARDTKLGPEEITRDIPNVGENAIKNLDER
gi|374308514                  GYNYEDAILINERLVKEDRLSSIHIEEYEAEARDTKLGPEEITRDIPNVGEDAIKDLDEN
gi|347543082                  GYNYEDAMLISEQLVRDDVFTSIHIEEYECDSRDTKLGPEEITRDIPNVGEDAIKDLDSN
gi|154499823                  GYNYEDAILLNERMVKDDVFTSIHIEEYETESRDTKLGPEEITRDIPNVGEDALKDLDER
gi|342733065                  GYNYEDAMLISEQLVRDDVFTSIHIEEYECDSRDTKLGPEEITRDIPNVGEDAIKDLDSN
gi|291541681                  GYNYEDAVLINEKIVRDDVYTSIHIEEYDTEARDTKLGPEEITRDIPNVGEDVLKYLDED
gi|373493776                  GYNYEDAIILNERLLMDDVLTSLHIVEYELEARDTKLGPEEITRDIPNVGEDALKDLDED
gi|310659515                  GYNYEDAILINERLVKEDRLSTIHIEEYEAEARDTKLGPEEITRDIPNVGDDAIKNLDER
gi|336435411                  GYNYEDAVLLSERLVQDDVYTSVHIEEYEAEARDTKLGPEEITRDIPGVGDDALKDLDER
gi|295694829                  GYNYEDAILLSEKLVKEDVYTSIHIEEYEAEARDTKLGPEEITRDIPNVGEDALRHLDDR
gi|379010778                  GYNYEDAILINEKLLKEDVFTSIHIEEFEAEARETKLGPEEITRDIPNVSEDALKNLDER
gi|291531030                  GYNYEDAVLINEKLVYNDVYTSIHIEEYELECRDTKLGPEEITREIPNVSEDALKDLDER
gi|167749850                  GYNYEDAVLINEKLVYNDVYTSIHIEEYELECRDTKLGPEEITREIPNVSEDALKDLDER
gi|295101752                  GYNYEDAVLLNEKIVREDVYTSIHIEEYETESRDTKLGPEEITRDIPNVSEDALKDLDER
gi|347530492                  GYNYEDAVLLSERLVQDDVYTSIHIEEYEAEARDTKLGPEEITRDVPGVGDDALKDLDER
gi|333373161                  GYNYEDAILLSERLVKEDVYTSVHIEEYESEARDTKLGPEEITRDIPNVGEDALKNLDER
gi|335040805                  GYNFEDAVILSERLVKEDVYTSIHIEEYESEARDTKLGPEEITRDIPNVGEDALKNLDER
                              *** ***    *     *     *        * ****** **   *             

gi|125975206                  GIIRIGAEVRAGDILVGKVTPKGETELTAEERLLRAIFGEKAREVRDTSLRVPHGESGIV
gi|256003132                  GIIRIGAEVRAGDILVGKVTPKGETELTAEERLLRAIFGEKAREVRDTSLRVPHGESGIV
gi|281419555                  GIIRIGAEVRAGDILVGKVTPKGETELTAEERLLRAIFGEKAREVRDTSLRVPHGESGIV
gi|374295095                  GIIRIGAEVRSGDILVGKVTPKGETELTAEERLLRAIFGEKAREVRDTSLRVPHGESGIV
gi|366162957                  GIIRVGAEVRSGDILVGKVTPKGETELTAEERLLRAIFGEKAREVRDTSLRVPHGESGII
gi|220927770                  GIIRIGAEVRSGDILVGKVTPKGETELTAEERLLRAIFGEKAREVRDTSLRVPHGESGII
gi|326203312                  GIIRIGAEVRSGDILVGKVTPKGETELTAEERLLRAIFGEKAREVRDTSLRVPHGESGII
gi|376259709                  GIIRIGAEVRAGDILVGKVTPKGETELTAEERLLRAIFGEKAREVRDTSLRVPHGESGII
gi|345018542                  GIIRIGAEVTAGDILVGKVTPKGETELTAEERLLRAIFGEKAREVRDTSLRVPHGESGIV
gi|392939584                  GIIRIGAEVTAGDILVGKVTPKGETELTAEERLLRAIFGEKAREVRDTSLRVPHGESGIV
gi|326390669                  GIIRIGAEVTAGDILVGKVTPKGETELTAEERLLRAIFGEKAREVRDTSLRVPHGESGIV
gi|167039512                  GIIRIGAEVTAGDILVGKVTPKGETELTAEERLLRAIFGEKAREVRDTSLRVPHGESGIV
gi|289579153                  GIIRIGAEVTAGDILVGKVTPKGETELTAEERLLRAIFGEKAREVRDTSLRVPHGESGIV
gi|167036793                  GIIRIGAEVTAGDILVGKVTPKGETELTAEERLLRAIFGEKAREVRDTSLRVPHGESGIV
gi|397906037                  GIIRIGAEVRSGDILVGKVTPKGETELTAEERLLRAIFGEKAREVRDTSLRVPHGEAGII
gi|332982717                  GIIRIGAEVTAGDILVGKVTPKGETELTSEERLLRAIFGEKAREVRDTSLRVPHGEGGIV
gi|300857254                  GIIRIGAEVRAGDILVGKVTPKGETELTAEERLLRAIFGEKAREVRDTSLRVPHGEAGII
gi|158319535                  GIIRIGAEVQSGDILVGKVTPKGETELTAEERLLRAIFGEKAREVRDTSLKVPHGESGII
gi|304315932                  GIIRIGAEVTAGDILVGKVTPKGETELTAEERLLRAIFGEKAREVRDTSLRVPHGEGGIV
gi|333896180                  GIIRIGAEVTAGDILVGKVTPKGETELTAEERLLRAIFGEKAREVRDTSLRVPHGEGGIV
gi|390934113                  GIIRIGAEVTAGDILVGKVTPKGETELTAEERLLRAIFGEKAREVRDTSLRVPHGEGGIV
gi|433654090                  GIIRIGAEVTAGDILVGKVTPKGETELTAEERLLRAIFGEKAREVRDTSLRVPHGEGGIV
gi|150392168                  GVIRIGAEVESGDILVGKVTPKGETELTAEERLLRAIFGEKAREVRDTSLKVPHGENGII
gi|118443602                  GIVRIGAEVRSGDILVGKVTPKGETELTAEERLLRAIFGEKAREVRDTSLRVPHGEAGII
gi|28212181                   GIIRIGAEVRSGDILVGKVTPKGETELTAEERLLRAIFGEKAREVRDTSLRVPHGEAGII
gi|255527834                  GIIRIGAEVRSGDILVGKVTPKGETELTAEERLLRAIFGEKAREVRDTSLRVPHGEAGII
gi|15896392                   GIIRIGAEVRSGDILVGKVTPKGETELTAEERLLRAIFGEKAREVRDTSLRVPHGEAGII
gi|168187822                  GIVRIGAEVRSGDILVGKVTPKGETELTAEERLLRAIFGEKAREVRDTSLRVPHGEAGII
gi|170761098                  GIIRIGAEVRSGDILVGKVTPKGETELTAEERLLRAIFGEKAREVRDTSLRVPHGEAGII
gi|168181856                  GIIRIGAEVRSGDILVGKVTPKGETELTAEERLLRAIFGEKAREVRDTSLRVPHGEAGII
gi|187776568                  GIIRIGAEVRSGDILVGKVTPKGETELTAEERLLRAIFGEKAREVRDTSLRVPHGEAGII
gi|153952853                  GIIKIGAEVRAGDILVGKVTPKGETELTAEERLLRAIFGEKAREVRDTSLRVPHGEAGII
gi|153939112                  GIIRIGAEVRSGDILVGKVTPKGETELTAEERLLRAIFGEKAREVRDTSLRVPHGEAGII
gi|253681374                  GIVRIGAEVRSGDILVGKVTPKGETELTAEERLLRAIFGEKAREVRDTSLRVPHGEAGII
gi|424826497                  GIIRIGAEVRSGDILVGKVTPKGETELTAEERLLRAIFGEKAREVRDTSLRVPHGEAGII
gi|440785453                  GIIRIGAEVRSGDILVGKVTPKGETELTAEERLLRAIFGEKAREVRDTSLRVPHGEAGII
gi|168178824                  GIIRIGAEVRSGDILVGKVTPKGETELTAEERLLRAIFGEKAREVRDTSLRVPHGEAGII
gi|153935474                  GIIRIGAEVRSGDILVGKVTPKGETELTAEERLLRAIFGEKAREVRDTSLRVPHGEAGII
gi|148381429                  GIIRIGAEVRSGDILVGKVTPKGETELTAEERLLRAIFGEKAREVRDTSLRVPHGEAGII
gi|20808668                   GIIRIGAEVRAGDILVGKVTPKGETELTAEERLLRAIFGEKAREVRDTSLRVPHGESGIV
gi|170757275                  GIIRIGAEVRSGDILVGKVTPKGETELTAEERLLRAIFGEKAREVRDTSLRVPHGEAGII
gi|429765458                  GIIRIGAEVRSGDVLVGKVTPKGETELTAEERLLRAIFGEKAREVRDTSLRVPHGEAGII
gi|399889777                  GIIRIGAEVRSGDILVGKVTPKGETELTAEERLLRAIFGEKAREVRDTSLRVPHGESGII
gi|255654155                  GIIRIGAEVDSGDILVGKVTPKGETELTAEERLLRAIFGEKAREVRDTSLKVPHGESGII
gi|126697633                  GIIRIGAEVDSGDILVGKVTPKGETELTAEERLLRAIFGEKAREVRDTSLKVPHGESGII
gi|210623170                  GIIRIGAEVDSGDILVGKVTPKGETELTAEERLLRAIFGEKAREVRDTSLKVPHGESGII
gi|254973724                  GIIRIGAEVDSGDILVGKVTPKGETELTAEERLLRAIFGEKAREVRDTSLKVPHGESGII
gi|331268405                  GIVRIGAEVRSGDILVGKVTPKGETELTAEERLLRAIFGEKAREVRDTSLRVPHGEAGII
gi|302876542                  GIIRIGAEVRSGDILVGKVTPKGETELTAEERLLRAIFGEKAREVRDTSLRVPHGEAGII
gi|302388704                  GIIRIGAEVRAGDILVGKVTPKGETELTAEERLLRAIFGEKAREVRDTSLRVPHGEYGIV
gi|164686520                  GIIRIGAEVDSGDILVGKVTPKGETELTAEERLLRAIFGEKAREVRDTSLKVPHGESGII
gi|182418863                  GIIRIGAEVRSGDILVGKVTPKGETELTAEERLLRAIFGEKAREVRDTSLRVPHGEAGII
gi|169344026                  GIIRIGAEVRSGDILVGKVTPKGETELTAEERLLRAIFGEKAREVRDTSLRVPHGEAGII
gi|404372651                  GIIRIGAEVRSGDILVGKVTPKGETELTAEERLLRAIFGEKAREVRDTSLRVPHGEAGII
gi|110801957                  GIIRIGAEVRSGDILVGKVTPKGETELTAEERLLRAIFGEKAREVRDTSLRVPHGEAGII
gi|18311395                   GIIRIGAEVRSGDILVGKVTPKGETELTAEERLLRAIFGEKAREVRDTSLRVPHGEAGII
gi|422875359                  GIIRIGAEVRSGDILVGKVTPKGETELTAEERLLRAIFGEKAREVRDTSLRVPHGEAGII
gi|188588112                  GIIRIGAEVRSGDILVGKVTPKGETELTAEERLLRAIFGEKAREVRDTSLRVPHGEAGII
gi|182627157                  GIIRIGAEVRSGDILVGKVTPKGETELTAEERLLRAIFGEKAREVRDTSLRVPHGEAGII
gi|403388286                  GIIRIGAEVRSGDILVGKVTPKGETELTAEERLLRAIFGEKAREVRDTSLRVPHGEAGII
gi|187932557                  GIIRIGAEVRSGDILVGKVTPKGETELTAEERLLRAIFGEKAREVRDTSLRVPHGEAGII
gi|312128088                  GIIRIGAEVKSGDILVGKVTPKGETELTAEERLLRAIFGEKARETRDTSLRVPHGEGGIV
gi|302871396                  GIIRIGAEVKSGDILVGKVTPKGETELTAEERLLRAIFGEKARETRDTSLRVPHGEGGIV
gi|222528810                  GIIRIGAEVKSGDILVGKVTPKGETELTAEERLLRAIFGEKARETRDTSLRVPHGEGGIV
gi|312622901                  GIIRIGAEVKSGDILVGKVTPKGETELTAEERLLRAIFGEKARETRDTSLRVPHGEGGIV
gi|312134688                  GIIRIGAEVKSGDILVGKVTPKGETELTAEERLLRAIFGEKARETRDTSLRVPHGEGGIV
gi|312794076                  GIIRIGAEVKSGDILVGKVTPKGETELTAEERLLRAIFGEKARETRDTSLRVPHGEGGIV
gi|150015036                  GIIRIGAEVRSGDILVGKVTPKGETELTAEERLLRAIFGEKAREVRDTSLRVPHGEAGII
gi|317132039                  GIIRVGAEVHAGDILVGKVTPKGETELTAEERLLRAIFGEKAREVRDTSLRVPHGEYGIV
gi|410723698                  GIIRIGAEVRSGDILVGKVTPKGETELTAEERLLRAIFGEKAREVRDTSLRVPHGEAGII
gi|344996564                  GIIRIGAEVKSGDILVGKVTPKGETELTAEERLLRAIFGEKARETRDTSLRVPHGEGGIV
gi|407474721                  GIIRIGAEVEANDLLVGKVTPKGETELTAEERLLRAIFGEKAREVRDTSLRVPHGESGII
gi|146295985                  GIIRIGAEVKSGDILVGKVTPKGETELTAEERLLRAIFGEKARETRDTSLRVPHGEGGIV
gi|359410063                  GIIRIGAEVRSGDILVGKVTPKGETELTAEERLLRAIFGEKAREVRDTSLRVPHGEAGII
gi|225018161                  GIIRVGAEVRSGDILVGKVTPKGETELTAEERLLRAIFGEKAREVRDTSLRVPHGEYGII
gi|365845701                  GIIRVGAEVRAGDILVGKVTPKGETDLTAEERLLRAIFGEKAREVRDTSLKVPHGESGII
gi|160935065                  GIIHVGAEVRAGDILVGKVTPKGETELTAEERLLRAIFGEKAREVRDTSLRVPHGEYGIV
gi|167769915                  GIIRVGAEVRAGDILVGKVTPKGETELNAEERLLRAIFGEKAREVRDTSLRVPHGEYGII
gi|365129834                  GIIRIGAEVGAGDILVGKVTPKGETELTAEERLLRAIFGEKAREVRDTSLRVPHGEYGII
gi|307244725                  GIIRIGAEVDSGDILVGKVTPKGETELTAEERLLRAIFGEKAREVRDTSLKVPHGESGII
gi|420155192                  GIIRVGAEVRAGDILVGKVTPKGETELTAEERLLRAIFGEKAREVRDTSLRVPHGEYGIV
gi|332798198                  GIIRIGAEVQAGDILVGKVTPKGETELTAEERLLRAIFGEKAREVRDTSLRVPHGEYGIV
gi|429727545                  GIIRIGAEVDSGDILVGKVTPKGETELTAEERLLRAIFGEKAREVRDTSLKVPHGESGII
gi|289422567                  GIIRIGAEVDSGDILVGKVTPKGETELTAEERLLRAIFGEKAREVRDTSLKVPHGESGII
gi|374308514                  GIIRIGAEVESGDILVGKVTPKGETEITPEERLLRAIFGEKAREVRDTSLKVPHGESGII
gi|347543082                  GIIKIGSEVRTGDILVGKVTPKGETELTAEERLLRAIFGEKAREVRDTSLKVPHGEQGII
gi|154499823                  GIIRVGAEVRSGDILVGKVTPKGETDLTAEERLLRAIFGEKAREVRDTSLKVPHGESGII
gi|342733065                  GIIKIGAEVRTGDILVGKVTPKGETELTAEERLLRAIFGEKAREVRDTSLKVPHGEQGII
gi|291541681                  GIIQIGSEVKAGDILVGKVTPKGETELTAEERLLRAIFGEKAREVRDTSLRVPHGECGTV
gi|373493776                  GVIRIGAEVNATDILVGKVTPKGENDLSAEERLLRAIFGEKAREVRDTSLKVPHGETGIV
gi|310659515                  GIIRIGAEVESGDILVGKVTPKGETEITPEERLLRAIFGEKAREVRDTSLRVPHGESGII
gi|336435411                  GIIRIGAEVRAGDILVGKVTPKGETELTAEERLLRAIFGEKAREVRDTSLKVPHGEYGIV
gi|295694829                  GIIRIGAEIYAGDILVGKVTPKGMTELTAEERLLHAIFGEKAREVRDTSLRVPHGGAGIV
gi|379010778                  GIIFVGAEVKSDDILVGKVTPKGETDLSAEEKLLRAIFGEKAREIRDTSLKVPHGESGIV
gi|291531030                  GIIRIGAEVHSGDIMVGKVTPKGETELTAEERLLRAIFGDKAREVRDNSLRVPHGESGII
gi|167749850                  GIIRIGAEVHSGDIMVGKVTPKGETELTAEERLLRAIFGDKAREVRDNSLRVPHGESGII
gi|295101752                  GIIRIGAEVKSGDILVGKVTPKGETELTAEERLLRAIFGEKAREVRDTSLRVPHGEYGII
gi|347530492                  GIIRIGAEVRAGDILVGKVTPKGETELTAEERLLRAIFGEKAREVRDTSLKVPHGEYGII
gi|333373161                  GIIRIGAEIKAGDILVGKVTPKGVTELTAEERLLHAIFGEKAREVRDTSLRVPHGTDGIV
gi|335040805                  GIVRIGAEIKDGDILVGKVTPKGVTELTAEERLLHAIFGEKAREVRDTSLRVPHGGSGIV
                              *    * *    *  ********      ** ** **** **** ** ** ****  *  

gi|125975206                  VDVKIFTRENG-DE-LAPGVNKLVRVYVAQKRKISVGDKMAGRHGNKGVISRILPVEDMP
gi|256003132                  VDVKIFTRENG-DE-LAPGVNKLVRVYVAQKRKISVGDKMAGRHGNKGVISRILPVEDMP
gi|281419555                  VDVKIFTRENG-DE-LAPGVNKLVRVYVAQKRKISVGDKMAGRHGNKGVISRILPVEDMP
gi|374295095                  VDVKVFTRENG-DE-LSPGVNQLVRVYIAQKRKISVGDKMAGRHGNKGVISRILPEEDMP
gi|366162957                  VDVKVFTRENG-DE-LSPGVNQLVRVYIAQKRKISVGDKMAGRHGNKGVISRILPEEDMP
gi|220927770                  VDVKVFTRENG-DE-LPPGVNQLVRCYIAQKRKISVGDKMAGRHGNKGVISRILPEEDMP
gi|326203312                  VDVKVFTRENG-DE-LPPGVNQLVRCYIAQKRKISVGDKMAGRHGNKGVISRILPEEDMP
gi|376259709                  VDVKVFTRENG-DE-LPPGVNQLVRCYIAQKRKISVGDKMAGRHGNKGVISRILPEEDMP
gi|345018542                  VDVKVYSRENG-DE-LPPGVNQMVRVFVAQKRKISVGDKMAGRHGNKGVISRILPVEDMP
gi|392939584                  VDVKVYSRENG-DE-LPPGVNQMVRVFVAQKRKISVGDKMAGRHGNKGVISRILPVEDMP
gi|326390669                  VDVKVYSRENG-DE-LPPGVNQMVRVFVAQKRKISVGDKMAGRHGNKGVISRILPVEDMP
gi|167039512                  VDVKVYSRENG-DE-LPPGVNQMVRVFVAQKRKISVGDKMAGRHGNKGVISRILPVEDMP
gi|289579153                  VDVKVYSRENG-DE-LPPGVNQMVRVFVAQKRKIAVGDKMAGRHGNKGVISRILPIEDMP
gi|167036793                  VDVKVYSRENG-DE-LPPGVNQMVRVFVAQKRKISVGDKMAGRHGNKGVISRILPVEDMP
gi|397906037                  VDVKIFTRENG-DE-LPPGVNELVRVYIAQKRKISVGDKMAGRHGNKGVISRVLPVEDMP
gi|332982717                  VDVKVFTRENG-DE-LSPGVNELVRVYIAQKRKISVGDKMAGRHGNKGVISRILPVEDMP
gi|300857254                  VDVKVFTRENG-DE-LSPGVNKLVRCYIAQKRKISVGDKMAGRHGNKGVISRVLPEEDMP
gi|158319535                  VDIKVFSRENG-DE-LPPGVNELVRAYIAQKRKINVGDKMAGRHGNKGVISRVLPAEDMP
gi|304315932                  VDVKVYTRENG-DE-LPPGVNEMVRVFIAQKRKISVGDKMAGRHGNKGVVSRILPVEDMP
gi|333896180                  VDVKVYTRENG-DE-LPPGVNEMVRVFIAQKRKISVGDKMAGRHGNKGVVSRILPVEDMP
gi|390934113                  VDVKVYTRENG-DE-LPPGVNEMVRVFIAQKRKISVGDKMAGRHGNKGVVSRILPVEDMP
gi|433654090                  VDVKVYTRENG-DE-LPPGVNEMVRVFIAQKRKISVGDKMAGRHGNKGVVSRILPVEDMP
gi|150392168                  VDIKVFTRENG-DE-LPPGVNELVRVYIAKKKKINVGDKMAGRHGNKGVISRILPQEDMP
gi|118443602                  VDVKVFTRENG-DE-LPPGVNELVRCYIAQKRKISVGDKMAGRHGNKGVISRILPEEDMP
gi|28212181                   VDVKVFTRENG-DE-LSPGVNKLVRCYIAQKRKISVGDKMAGRHGNKGVISRVLPEEDMP
gi|255527834                  VDVKIFTRENG-DE-LPPGVNKLVRCYIVQKRKISVGDKMAGRHGNKGVISRVLPEEDMP
gi|15896392                   VDVKIFTRENG-DE-LPPGVNELVRCYIAQKRKISVGDKMSGRHGNKGVISRVLPEEDMP
gi|168187822                  VDVKVFTRENG-DE-LPPGVNELVRCYIAQKRKISVGDKMAGRHGNKGVISRILPEEDMP
gi|170761098                  VDVKIFTRENG-DE-LPPGVNKLVRCYIAQKRKISVGDKMAGRHGNKGVISRVLPEEDMP
gi|168181856                  VDVKIFTRENG-DE-LPPGVNKLVRCYIAQKRKISVGDKMAGRHGNKGVISRVLPEEDMP
gi|187776568                  VDVKIFTRENG-DE-LPPGVNKLVRCYIAQKRKISVGDKMAGRHGNKGVISRVLPEEDMP
gi|153952853                  VDVKVFTRKNG-DE-LSPGVNKLVRCYIAQKRKISVGDKMAGRHGNKGVISRVLPEEDMP
gi|153939112                  VDVKIFTRENG-DE-LPPGVNKLVRCYIAQKRKISVGDKMAGRHGNKGVISRVLPEEDMP
gi|253681374                  VDVKVFTRENG-DE-LPPGVNELVRCYIAQKRKISVGDKMAGRHGNKGVISRILPEEDMP
gi|424826497                  VDVKIFTRENG-DE-LPPGVNKLVRCYIAQKRKISVGDKMAGRHGNKGVISRVLPEEDMP
gi|440785453                  VDIKVFTRENG-DE-LPPGVNELVRCYIAQKRKISVGDKMAGRHGNKGVISRVLPEEDMP
gi|168178824                  VDVKIFTRENG-DE-LPPGVNKLVRCYIAQKRKISVGDKMAGRHGNKGVISRVLPEEDMP
gi|153935474                  VDVKIFTRENG-DE-LPPGVNKLVRCYIAQKRKISVGDKMAGRHGNKGVISRVLPEEDMP
gi|148381429                  VDVKIFTRENG-DE-LPPGVNKLVRCYIAQKRKISVGDKMAGRHGNKGVISRVLPEEDMP
gi|20808668                   VDVKVYSRENG-DE-LPPGVNQMVRVFVAQKRKISVGDKMAGRHGNKGVISRILPVEDMP
gi|170757275                  VDVKIFTRENG-DE-LPPGVNKLVRCYIAQKRKISVGDKMAGRHGNKGVISRVLPEEDMP
gi|429765458                  VDVKVFTRENG-DE-LNPGVNELVRCYIAQKRKISVGDKMAGRHGNKGVISRVLPEEDMP
gi|399889777                  VDIKVFTRENG-DE-LPPGVNELVRCYIAQKRKISVGDKMAGRHGNKGVISRVLPEEDMP
gi|255654155                  VDVKVFTRENG-DD-LSPGVNELVRCYIAKKRKIKVGDKMAGRHGNKGVISRVLPEEDMP
gi|126697633                  VDVKVFTRENG-DD-LSPGVNELVRCYIAKKRKIKVGDKMAGRHGNKGVISRVLPEEDMP
gi|210623170                  VDVKVFTRENG-DD-LSPGVNELVRCYIAKKRKIKVGDKMAGRHGNKGVISRVLPEEDMP
gi|254973724                  VDVKVFTRENG-DD-LSPGVNELVRCYIAKKRKIKVGDKMAGRHGNKGVISRVLPEEDMP
gi|331268405                  VDVKVFTRENG-DE-LPPGVNELVRCYIAQKRKISVGDKMAGRHGNKGVISRILPEEDMP
gi|302876542                  VDVKIFTRENG-DE-LPPGVNQLVRCYIAQKRKISVGDKMAGRHGNKGVISRVLPEEDMP
gi|302388704                  VDVKVFSRENG-DE-LPPGVNQLVRVYIAQKRKISEGDKMAGRHGNKGVISRILPVEDMP
gi|164686520                  VDVKVFTRENG-DD-LSPGVNELVRCYIAKKRKIKVGDKMAGRHGNKGVISRVLPEEDMP
gi|182418863                  VDIKVFTRENG-DD-LNPGVNELVRCYIAQKRKISVGDKMAGRHGNKGVISRILPEEDMP
gi|169344026                  VDVKVFTRENG-DD-LSPGVNELVRCYIAQKRKISVGDKMAGRHGNKGVISRVLPEEDMP
gi|404372651                  VDVKVFTRENG-DE-LNPGVNELVRCYIAQKRKISVGDKMAGRHGNKGVISRVLPEEDMP
gi|110801957                  VDVKVFTRENG-DD-LSPGVNELVRCYIAQKRKISVGDKMAGRHGNKGVISRVLPEEDMP
gi|18311395                   VDVKVFTRENG-DD-LSPGVNELVRCYIAQKRKISVGDKMAGRHGNKGVISRVLPEEDMP
gi|422875359                  VDVKVFTRENG-DD-LSPGVNELVRCYIAQKRKISVGDKMAGRHGNKGVISRVLPEEDMP
gi|188588112                  VDIKVFTRENG-DE-LNPGVNELVRCYIVQKRKISVGDKMAGRHGNKGVISRILPEEDMP
gi|182627157                  VDVKVFTRENG-DD-LSPGVNELVRCYIAQKRKISVGDKMAGRHGNKGVISRVLPEEDMP
gi|403388286                  VDVKVFTKENS-DE-LPPGVNQLVRCYIAQKRKISVGDKMAGRHGNKGVISRVLPEEDMP
gi|187932557                  VDIKVFTRENG-DE-LNPGVNELVRCYIVQKRKISVGDKMAGRHGNKGVISRILPEEDMP
gi|312128088                  VDVKVFSRDKG-DE-LPPGVNQLVRVYVAQKRKISVGDKMAGRHGNKGVISRILPVEDMP
gi|302871396                  VDVKVFSRDKG-DE-LPPGVNQLVRVYVAQKRKISVGDKMAGRHGNKGVISRILPVEDMP
gi|222528810                  VDVKVFSRDKG-DE-LPPGVNQLVRVYVAQKRKISVGDKMAGRHGNKGVISRILPVEDMP
gi|312622901                  VDVKVFSRDKG-DE-LPPGVNQLVRVYVAQKRKISVGDKMAGRHGNKGVISRILPVEDMP
gi|312134688                  VDVKVFSRDKG-DE-LPPGVNQLVRVYVAQKRKISVGDKMAGRHGNKGVISRILPVEDMP
gi|312794076                  VDVKVFSRDKG-DE-LPPGVNQLVRVYVAQKRKISVGDKMAGRHGNKGVISRILPVEDMP
gi|150015036                  VDIKVFTRENG-DE-LNPGVNELVRCYIAQKRKISVGDKMAGRHGNKGVISRILPEEDMP
gi|317132039                  VDVKVFTRENS-EE-LNPGVNMVVRCYIAQKRKISVGDKMAGRHGNKGVVSRVLPAEDMP
gi|410723698                  VDIKVFTRENG-DE-LNPGVNELVRCYIAQKRKISVGDKMAGRHGNKGVISRILPEEDMP
gi|344996564                  VDVKVFSRDKG-DE-LPPGVNQLVRVYVAQKRKISVGDKMAGRHGNKGVISRILPVEDMP
gi|407474721                  VDVKVFTRENG-DE-LQPGVNQLVRVYIATKRKINVGDKMCGRHGNKGVISRILPEEDMP
gi|146295985                  VDVKVFSRDKG-DE-LPPGVNQLVRVYVAQKRKISVGDKMAGRHGNKGVISRILPVEDMP
gi|359410063                  VDIKVFTRENG-DE-LNPGVNELVRCYIAQKRKISVGDKMAGRHGNKGVISRILPEEDMP
gi|225018161                  QDIKVFTRENS-DE-LSPGVNMVVRCYIIQKRKISVGDKMAGRHGNKGVVSRILPQEDMP
gi|365845701                  VDVKVFTREAG-DE-LSPGVNMVVRVYIAQKRKISVGDKMAGRHGNKGVVSRILPQEDMP
gi|160935065                  VDVKVFTRENSHDE-LPPGVNKVVRCYVAQKRKISVGDKMAGRHGNKGVVSRILPQEDMP
gi|167769915                  VDVKVFTRENC-DE-LSPGVNMVVRCYIAQKRKISVGDKMAGRHGNKGVVSRVLPQEDMP
gi|365129834                  VDVKVFTPENC-DE-LQPGVRQVVRCYIAQKRKISVGDKMAGRHGNKGVVSRILPQEDMP
gi|307244725                  VDIRIFTRENG-DD-LSPGVNELVRCYIAKKRKIKVGDKMAGRHGNKGVISRVLPEEDMP
gi|420155192                  VDVKVFTRENSHDE-LSPGVNKVVRCYIAQKRKISVGDKMAGRHGNKGVVSRILPEEDMP
gi|332798198                  VDVKIFTRENN-DE-LSPGVNELVRVYIAQKRKISEGDKMAGRHGNKGVISRIMPAEDMP
gi|429727545                  VDIRIFTRENG-DD-LSPGVNELVRCYIAKKRKIKVGDKMAGRHGNKGVISRVLPEEDMP
gi|289422567                  VDIRIFTRENG-DD-LSPGVNELVRCYIAKKRKIKVGDKMAGRHGNKGVISRVLPEEDMP
gi|374308514                  VDVKIFRRENG-DE-LAAGVNELVRCYIAQKRKINVGDKMAGRHGNKGVISRILPEEDMP
gi|347543082                  VDVKIFTRENG-DE-LSPGVNQLVRCYIAQKRKISVGDKMAGRHGNKGVISRVLPEEDMP
gi|154499823                  VDVKVFTREGG-DE-LSPGVNQVVRVYIAQKRKISVGDKMAGRHGNKGVVSRILPQEDMP
gi|342733065                  VDVKIFTRENG-DE-LPPGVNQLVRCYIAQKRKISVGDKMAGRHGNKGVISRVLPEEDMP
gi|291541681                  VDVKVFTRADSRNE-LQPGVNKVVRVYLALKRKISVGDKMAGRHGNKGVISRILPMEDMP
gi|373493776                  VDVKRFTRENG-DE-LNPGVNKLIRVYIATKRKINVGDKMAGRHGNKGVISRILPEEDMP
gi|310659515                  VDVRIFTRENG-DE-LSPGVNELVRCYIAKKRKINVGDKMAGRHGNKGVISRILPEEDMP
gi|336435411                  VDAKVFTRENG-DE-LSPGVNQAVRIYIAQKRKISVGDKMAGRHGNKGVVSRVLPVEDMP
gi|295694829                  VDVKVFTRENG-DE-LPPGVNQLVRVYIAQKRKISEGDKMAGRHGNKGVIARILPEEDMP
gi|379010778                  LDVKVFSRENK-DEDLKPGVNTLVRVLIAVKRKISVGDKMAGRHGNKGVISRILPEEDMP
gi|291531030                  VDVKVFTRQNC-DE-LSPGVNMVVRCYIAQKRKISVGDKMAGRHGNKGVVSRILKQEDMP
gi|167749850                  VDVKVFTRQNC-DE-LSPGVNMVVRCYIAQKRKISVGDKMAGRHGNKGVVSRILKQEDMP
gi|295101752                  VDVKVFTPENS-DE-LQPGVREVVRCYIAQKRKISVGDKMAGRHGNKGVVSRILPQEDMP
gi|347530492                  VDAKVFTRENG-DE-LSPGVNQAVRIYIAQKRKISVGDKMAGRHGNKGVVSRVLPVEDMP
gi|333373161                  VDVKVFERENG-DE-LPPGVNQLVRVYIAQKRKISEGDKMAGRHGNKGVIARVLPEEDMP
gi|335040805                  LDVKVFTRENG-DE-LPPGVNQLVRVYVAQKRKIAEGDKMAGRHGNKGVIARILPVEDMP
                               *             *  **    *     * **  **** ********  *    ****

gi|125975206                  FLPDGTPLDIVLNPLGVPSRMNIGQVLEVHLGYAAKALGWKVATPVFDGATEEDIVQTLR
gi|256003132                  FLPDGTPLDIVLNPLGVPSRMNIGQVLEVHLGYAAKALGWKVATPVFDGATEEDIVQTLR
gi|281419555                  FLPDGTPLDIVLNPLGVPSRMNIGQVLEVHLGYAAKALGWKVATPVFDGATEEDIVQTLR
gi|374295095                  FLPDGTPLEIVLNPLGVPSRMNIGQVLEVHLGYAAKALGWKVATPVFDGATEQDIIETLR
gi|366162957                  FLPDGTPLQIVLNPLGVPSRMNIGQVLEVHLGFAAKALGWKIATPVFDGATEEDIVETLK
gi|220927770                  FLPDGTPLEIVLNPLGVPSRMNIGQVLEVHLGYAAKALGWKIATPVFDGATEEDIRETLI
gi|326203312                  FLPDGTPLEIVLNPLGVPSRMNIGQVLEVHLGFAAKALGWKIATPVFDGATEEDIRDTLI
gi|376259709                  FLPDGTPLEIVLNPLGVPSRMNIGQVLEVHLGFAAKALGWKIATPVFDGATEEDIRDTLI
gi|345018542                  FLPDGTPLQICLNPLGVPSRMNIGQVLEVHLGLVAKALGWQIATPVFDGATEEDIQELLA
gi|392939584                  FLPDGTPLQICLNPLGVPSRMNIGQVLEVHLGLVAKALGWQIATPVFDGATEEDIQELLA
gi|326390669                  FLPDGTPLQICLNPLGVPSRMNIGQVLEVHLGLVAKALGWQIATPVFDGATEEDIQELLA
gi|167039512                  FLPDGTPLQICLNPLGVPSRMNIGQVLEVHLGLVAKALGWQIATPVFDGATEEDIQELLA
gi|289579153                  FLPDGTPLQICLNPLGVPSRMNIGQVLEVHLGLVAKALGWEIITPVFDGATEDDIQELLT
gi|167036793                  FLPDGTPLQICLNPLGVPSRMNIGQVLEVHLGLVAKALGWQIATPVFDGATEEDIQELLA
gi|397906037                  YLPDGTPLQIVLNPLGVPSRMNIGQVLEVHLGRAAKKLGWHVATPVFDGATEEDIQECLI
gi|332982717                  FLPDGTPLDVVLNPLGVPSRMNIGQVLEVHLGLAAKALGWLVATPVFDGAREEDIVDVLK
gi|300857254                  FLPDGRPLQICLNPLGVPSRMNIGQVLEVHLGWAASKLGWHVATPVFDGATEEDILECLK
gi|158319535                  FLADGTPLEIVLNPLGVPSRMNIGQVLEVHLGLAAKSLGWNVATPVFDGANEHDIMDALE
gi|304315932                  FLPDGTPLQICLNPLGVPSRMNIGQVLEVHLGLAAKALGWYMATPVFDGAHEEDIQELLE
gi|333896180                  FLPDGTPLQICLNPLGVPSRMNIGQVLEVHLGLAAKALGWYMATPVFDGAHEEDIQELLE
gi|390934113                  FLPDGTPLQICLNPLGVPSRMNIGQVLEVHLGLAAKALGWYMATPVFDGAHEEDIQELLE
gi|433654090                  FLPDGTPLQICLNPLGVPSRMNIGQVLEVHLGLAAKALGWYMATPVFDGAHEEDIQELLE
gi|150392168                  FLEDGTPLEIVLNPLGVPSRMNIGQILEVHLGLAAKALGWKVATPVFDGANEFDIMDALE
gi|118443602                  FLPDGRPLQICLNPLGVPSRMNIGQVLEVHLGWAAGEMGWHIATPVFNGAFEDEIVELLQ
gi|28212181                   FLPDGRPLQICLNPLGVPSRMNIGQVLEVHLGLAASKLGWHVATPVFDGATEPEIVECLE
gi|255527834                  FLPDGRPLQICLNPLGVPSRMNIGQVLEVHLGWAASEMGWHIATPVFDGATEEDIVQCLK
gi|15896392                   FLPDGRPLQICLNPLGVPSRMNIGQVLEVHLGWAAANLGWHIATPVFDGALEPEIVECLK
gi|168187822                  FLPDGRPLQICLNPLGVPSRMNIGQVLEVHLGWAAGEMGWHIATPVFNGAFEDEIVDLLK
gi|170761098                  FLPDGRPLQICLNPLGVPSRMNIGQVLEVHLGLAASKLGWHIATPVFDGAIESDIVDCLR
gi|168181856                  FLPDGRPLQICLNPLGVPSRMNIGQVLEVHLGLAASKLGWHIATPVFDGAIESDIVDCLR
gi|187776568                  FLPDGRPLQICLNPLGVPSRMNIGQVLEVHLGLAASKLGWHIATPVFDGAIESDIVDCLR
gi|153952853                  FLPDGRPLEICLNPLGVPSRMNIGQVLEVHLGWAASELGWHIATPVFDGATEEDIIECLK
gi|153939112                  FLPDGRPLQICLNPLGVPSRMNIGQVLEVHLGLAASKLGWHIATPVFDGAIESDIVDCLR
gi|253681374                  FLPDGRPLQICLNPLGVPSRMNIGQVLEVHLGWAAGEMGWHIATPVFNGAFEDEIVDLLK
gi|424826497                  FLPDGRPLQICLNPLGVPSRMNIGQVLEVHLGLAASKLGWHIATPVFDGAIESDIVDCLR
gi|440785453                  FLPDGRPLQICLNPLGVPSRMNIGQVLEVHLGWAAANLGWHIATPVFDGATEPEIVECLQ
gi|168178824                  FLPDGRPLQICLNPLGVPSRMNIGQVLEVHLGLAASKLGWHIATPVFDGAIESDIVDCLR
gi|153935474                  FLPDGRPLQICLNPLGVPSRMNIGQVLEVHLGLAASKLGWHIATPVFDGAIESDIVDCLR
gi|148381429                  FLPDGRPLQICLNPLGVPSRMNIGQVLEVHLGLAASKLGWHIATPVFDGAIESDIVDCLR
gi|20808668                   FLPDGTPLQICLNPLGVPSRMNIGQVLETHLGLVAKALGWYIASPVFDGATEKDIEELLA
gi|170757275                  FLPDGRPLQICLNPLGVPSRMNIGQVLEVHLGLAASKLGWHIATPVFDGAIESDIVDCLR
gi|429765458                  FLPDGRPLQICLNPLGVPSRMNIGQVLEVHLGWAASQLGWHIATPVFDGATEQNIEECLV
gi|399889777                  FLPDGRPLQICLNPLGVPSRMNIGQVLEVHLGWAAANLGWHIATPVFDGATEAEIVECLK
gi|255654155                  FMENGTPLDIILNPQGIPSRMNIGQVLEVHLGLAAKTLGWYVATSVFDGANEYDIMDALE
gi|126697633                  FMENGTPLDIILNPQGIPSRMNIGQVLEVHLGLAAKTLGWYVATSVFDGANEYDIMDALE
gi|210623170                  FMEDGTPMDIVLNPQGVPSRMNIGQVLEVHLGLAAKKLGWYVATSVFDGANEYDIMDALE
gi|254973724                  FMENGTPLDIILNPQGIPSRMNIGQVLEVHLGLAAKTLGWYVATSVFDGANEYDIMDALE
gi|331268405                  FLPDGRPLQICLNPLGVPSRMNIGQVLEVHLGWAAGEMGWHIATPVFNGAFEDEIVDLLK
gi|302876542                  FLPDGRPLQICLNPLGVPSRMNIGQVLEVHLGWAAANKGWHIATPVFDGATEEEIEDQLE
gi|302388704                  YLPDGTPVDIVLNPLGVPSRMNIGQVLETHLGWAAKALGWHVATPVFDGATEEEIFECLR
gi|164686520                  FMEDGTPMDIVLNPQGIPSRMNIGQVLEMHLGLAAKKLGWHVATSVFDGAKETDIMDALE
gi|182418863                  FLPDGRPLQICLNPLGVPSRMNIGQVLEVHLGWAASNLGWHISTPVFDGATQDEITECML
gi|169344026                  FLPDGRPLQICLNPLGVPSRMNIGQVLEVHLGWAASALGWHIATPVFDGATETDIEDCLE
gi|404372651                  FLPDGRPLQICLNPLGVPSRMNIGQVLEVHLGWAASQLGWHIATPVFDGATEKDIEDCLE
gi|110801957                  FLPDGRPLQICLNPLGVPSRMNIGQVLEVHLGWAASALGWHIATPVFDGATETDIEDCLE
gi|18311395                   FLPDGRPLQICLNPLGVPSRMNIGQVLEVHLGWAASALGWHIATPVFDGATETDIEDCLE
gi|422875359                  FLPDGRPLQICLNPLGVPSRMNIGQVLEVHLGWAASALGWHIATPVFDGATETDIEDCLE
gi|188588112                  FLPDGRPLQICLNPLGVPSRMNIGQVLEVHLGWAASKLGWHISTPVFDGATENEIEACLE
gi|182627157                  FLPDGRPLQICLNPLGVPSRMNIGQVLEVHLGWAASALGWHIATPVFDGATETDIEDCLE
gi|403388286                  FLPDGRPLQICLNPLGVPSRMNIGQVLEVHLGWAASELGWHIATPVFDGALDTDIEDCLE
gi|187932557                  FLPDGRPLQICLNPLGVPSRMNIGQVLEVHLGWAASKLGWHISTPVFDGATENEIEECLE
gi|312128088                  FLPDGTPVDIVLNPLGVPSRMNIGQILETHLGYAAKALGWKVATPVFDGAKEEDIEEALK
gi|302871396                  FLPDGTPVDIVLNPLGVPSRMNIGQILETHLGYAAKALGWKVATPVFDGAKEEDIEEALK
gi|222528810                  FLPDGTPVDIVLNPLGVPSRMNIGQILETHLGYAAKALGWKVATPVFDGAKEEDIEEALK
gi|312622901                  FLPDGTPVDIVLNPLGVPSRMNIGQILETHLGYAAKALGWKVATPVFDGAKEEDIEEALK
gi|312134688                  FLPDGTPVDIVLNPLGVPSRMNIGQILETHLGYAAKALGWKVATPVFDGAKEEDIEEALK
gi|312794076                  FLPDGTPVDIVLNPLGVPSRMNIGQILETHLGYAAKALGWKVATPVFDGAKEEDIEEALK
gi|150015036                  FLPDGRPLQICLNPLGVPSRMNIGQVLEVHLGWAASHLGWHIATPVFDGATQPEITECMI
gi|317132039                  FLPDGTPLDIVLNPLGVPSRMNIGQVLEVHLGYAAKALGWKIMTPVFDGAHEGDIAECLK
gi|410723698                  FLPDGRPLQICLNPLGVPSRMNIGQVLEVHLGWAASHLGWHIATPVFDGATQPEITECMV
gi|344996564                  FLPDGTPVDIVLNPLGVPSRMNIGQILETHLGYAAKALGWKVATPVFDGAKEEDIEEALK
gi|407474721                  FMPDGTPLDVVLNPLGVPSRMNIGQVLEVHLGLAAKKAGWLIATPVFDGANEDDIKDALR
gi|146295985                  FLPDGTPVDIVLNPLGVPSRMNIGQILETHLGYAAKALGWKVATPVFDGAKEEDIEEALN
gi|359410063                  FLPDGRPLQICLNPLGVPSRMNIGQVLEVHLGWAASHLGWHIATPVFDGATQDEITECLI
gi|225018161                  FLPDGRPLDIVLNPLGVPSRMNIGQVLEVHLGMAAKALGWKIMTPVFDGAHEADIRECFK
gi|365845701                  FLPDGTPLDIVLNPLGVPSRMNIGQVLEVHLGYAAKTLGWKVATPVFNGADEKDIAETLK
gi|160935065                  YLPDGTPLDIVLNPLGVPSRMNIGQVLEVHLGYAAKALGWKIMTPVFDGANEEDIFECFR
gi|167769915                  YLPDGRPLDIVLNPLGVPSRMNIGQVLEVHLGRAAAELGWKVMTPVFDGADETDIADCLE
gi|365129834                  FLEDGTPLDIVLNPLGVPSRMNIGQVLEVHLGYAAKALGWKVMTPVFDGAHEEDIRAMF-
gi|307244725                  FMDDGTPMDIVLNPQGIPSRMNIGQVLEMHLGLAAKKLGWYVATSVFDGANEYDIMDALE
gi|420155192                  FLPDGRPLDIVLNPLGVPSRMNIGQVLEVHLGRAAKALGWKIMTPVFDGAHEDDIRACLN
gi|332798198                  FLPDGTPVDIVLNPLGVPSRMNIGQVLETHLGWAAKALGWYVATPVFDGAEESEILSTLK
gi|429727545                  FMADGTPMDIVLNPQGIPSRMNIGQVLEMHLGLAAKKLGWHVATSVFDGANEYDIMDALE
gi|289422567                  FMADGTPMDIVLNPQGIPSRMNIGQVLEMHLGLAAKKLGWHVATSVFDGANEYDIMDALE
gi|374308514                  FLPDGTPLEIVLNPLGVPSRMNIGQVLEVHMGLAAKKLGWNVATPVFDGANEQDVFEALK
gi|347543082                  FLPDGTPLQICLNPLGVPSRMNIGQVLEVHLGLAASAQGWHVATPVFNGATKEEIEQCLE
gi|154499823                  FLPDGTPLDIVLNPLGVPSRMNIGQVLEVHLGYAAKTLGWKVATPIFNGADEKDIAETLQ
gi|342733065                  FLPDGTPLQICLNPLGVPSRMNIGQVLEVHLGLAASAQGWHVATPVFNGATKEEIEECLE
gi|291541681                  FLPDGTPLDIVLNPLGVPSRMNIGQVLEVHLGYAAKALGWKIMTPVFDGAHEQDIFQCLK
gi|373493776                  FMENGNSLQVMLNPLGVPSRMNVGQVLEVHLGLAAKTKGWYIATPVFDGASEKDIRELLV
gi|310659515                  FMPDGTPVEIVLNPLGVPSRMNIGQVLEIHMGLAAKALGWHVATPVFDGAVEEDIFQALD
gi|336435411                  YLPNGRPLDIVLNPLGVPSRMNIGQVLEIHLSLAAKALGFNISTPVFDGANEIDIMDTLD
gi|295694829                  FLPDGTPVEIVLNPLGVPSRMNIGQVLETHLGMVAKAMGLRMATPVFDGATEHDIFDALE
gi|379010778                  FMPDGTALEIVLNPLGVPSRMNIGQVLEVHLGLAMRTIGWHIATPVFDPANEQDIMDLLS
gi|291531030                  FLPDGTPLDIVLNPLGVPSRMNIGQVLEVHLGYACKALDWQIMTPVFDGAHEADIRACFE
gi|167749850                  FLPDGTPLDIVLNPLGVPSRMNIGQVLEVHLGYACKALDWQIMTPVFDGAHEADIRACFE
gi|295101752                  YLPDGTPLDIVLNPLGVPSRMNIGQVLEVNLGYAAKACGIKVMTPVFDSAREADIGDTFD
gi|347530492                  FLPNGRPLDIVLNPLGVPSRMNIGQVLEIHLSLAAKALGFNIETPVFDGAKEIDIQDTLE
gi|333373161                  FLPDGTPVEVVLNPLGVPSRMNIGQVLEVHLGMAARQMGLHMATPVFDGASELEVFEALE
gi|335040805                  YLPDGTPLDVMLNPLGVPSRMNIGQVMELHLGMAGKLLGEYIASPVFDGANEEDLWSIME
                                  *      *** * ***** **  *                  *  *          

gi|125975206                  ---KAG-----------------LAE-----------------------------DGKSI
gi|256003132                  ---KAG-----------------LAE-----------------------------DGKSI
gi|281419555                  ---KAG-----------------LAE-----------------------------DGKSI
gi|374295095                  ---KAG-----------------IDE-----------------------------DGKTI
gi|366162957                  ---KAG-----------------LSE-----------------------------DGKTV
gi|220927770                  ---KAG-----------------KDP-----------------------------DGKTV
gi|326203312                  ---QAG-----------------KDP-----------------------------DGKTV
gi|376259709                  ---QAG-----------------KDP-----------------------------DGKTV
gi|345018542                  ---KSG-----------------FSP-----------------------------DGKVQ
gi|392939584                  ---KSG-----------------FSP-----------------------------DGKVQ
gi|326390669                  ---KSG-----------------FSP-----------------------------DGKVQ
gi|167039512                  ---KSG-----------------FSP-----------------------------DGKVQ
gi|289579153                  ---KSG-----------------FSP-----------------------------DGKVQ
gi|167036793                  ---KSG-----------------FSP-----------------------------DGKVQ
gi|397906037                  ---KAG-----------------YDP-----------------------------DGKTV
gi|332982717                  ---QAG-----------------YSE-----------------------------DGKIT
gi|300857254                  ---KAG-----------------YRE-----------------------------DGKTI
gi|158319535                  ---MAG-----------------FSR-----------------------------SGKVK
gi|304315932                  ---KAG-----------------FSP-----------------------------DGKIQ
gi|333896180                  ---KAG-----------------FSP-----------------------------DGKIQ
gi|390934113                  ---KAG-----------------FSP-----------------------------DGKIQ
gi|433654090                  ---KAG-----------------FSP-----------------------------DGKIQ
gi|150392168                  ---ESG-----------------YPR-----------------------------GGKLK
gi|118443602                  ---EAG-----------------YSE-----------------------------DGKTV
gi|28212181                   ---KAG-----------------YEG-----------------------------DGKTV
gi|255527834                  ---DAG-----------------YDE-----------------------------SGKTV
gi|15896392                   ---RAG-----------------YAE-----------------------------DGKTV
gi|168187822                  ---EAG-----------------YSE-----------------------------DGKTT
gi|170761098                  ---KAG-----------------YSE-----------------------------DGKTV
gi|168181856                  ---KAG-----------------YSE-----------------------------DGKTV
gi|187776568                  ---KAG-----------------YSE-----------------------------DGKTV
gi|153952853                  ---KAG-----------------YRE-----------------------------DGKTI
gi|153939112                  ---KAG-----------------YSE-----------------------------DGKTV
gi|253681374                  ---EAG-----------------YNA-----------------------------DGKTV
gi|424826497                  ---KAG-----------------YSE-----------------------------DGKTV
gi|440785453                  ---KAG-----------------YDE-----------------------------DGKTL
gi|168178824                  ---KAG-----------------YSE-----------------------------DGKTV
gi|153935474                  ---KAG-----------------YSE-----------------------------DGKTV
gi|148381429                  ---KAG-----------------YSE-----------------------------DGKTV
gi|20808668                   ---KSG-----------------FSP-----------------------------DGKVQ
gi|170757275                  ---KAG-----------------YSE-----------------------------DGKTV
gi|429765458                  ---KAG-----------------YNA-----------------------------HGKTV
gi|399889777                  ---KAG-----------------YDE-----------------------------DGKTL
gi|255654155                  ---EAG-----------------YPR-----------------------------DGKLT
gi|126697633                  ---EAG-----------------YPR-----------------------------DGKLT
gi|210623170                  ---EAG-----------------YPR-----------------------------DGKLT
gi|254973724                  ---EAG-----------------YPR-----------------------------DGKLT
gi|331268405                  ---EAG-----------------YNA-----------------------------DGKTV
gi|302876542                  ---EAG-----------------YAR-----------------------------DGKTV
gi|302388704                  ---KAG-----------------LPE-----------------------------DGKIE
gi|164686520                  ---EAG-----------------YPR-----------------------------DGKLT
gi|182418863                  ---KAG-----------------FNA-----------------------------NAKTI
gi|169344026                  ---KAG-----------------YNR-----------------------------NGKTV
gi|404372651                  ---KAG-----------------YNA-----------------------------NGKTV
gi|110801957                  ---KAG-----------------YNR-----------------------------NGKTV
gi|18311395                   ---KAG-----------------YNR-----------------------------NGKTV
gi|422875359                  ---KAG-----------------YNR-----------------------------NGKTV
gi|188588112                  ---KAG-----------------YNA-----------------------------NGKTV
gi|182627157                  ---KAG-----------------YNR-----------------------------NGKTV
gi|403388286                  ---KAG-----------------YNR-----------------------------DGKTV
gi|187932557                  ---KAG-----------------YNA-----------------------------NGKTV
gi|312128088                  ---LAG-----------------LKP-----------------------------TGKTI
gi|302871396                  ---LAG-----------------LNP-----------------------------TGKTI
gi|222528810                  ---LAG-----------------LNP-----------------------------TGKTI
gi|312622901                  ---LAG-----------------LNP-----------------------------TGKTI
gi|312134688                  ---LAG-----------------LNP-----------------------------TGKTI
gi|312794076                  ---LAG-----------------LNP-----------------------------TGKTI
gi|150015036                  ---KAG-----------------FRE-----------------------------DAKTI
gi|317132039                  ---EAG-----------------LRE-----------------------------DGKCC
gi|410723698                  ---KAG-----------------FRE-----------------------------DAKTI
gi|344996564                  ---LAG-----------------LNP-----------------------------TGKTI
gi|407474721                  ---NVG-----------------LPE-----------------------------SGKIL
gi|146295985                  ---LAG-----------------LSP-----------------------------NGKTI
gi|359410063                  ---KAG-----------------FNA-----------------------------NAKTI
gi|225018161                  ---EAG-----------------MAE-----------------------------DGKTV
gi|365845701                  ---MAG-----------------LRP-----------------------------DGKSW
gi|160935065                  ---EAG-----------------LSE-----------------------------DGKTW
gi|167769915                  ---QAG----------------------------------------------LSRDGKTW
gi|365129834                  --RETG-----------------KRE-----------------------------DGKSY
gi|307244725                  ---MAG-----------------YPR-----------------------------DGKLT
gi|420155192                  ---EAG-----------------MRE-----------------------------DGKVE
gi|332798198                  ---KAN-----------------VSE-----------------------------DGKVE
gi|429727545                  ---MAG-----------------YPR-----------------------------DGKLQ
gi|289422567                  ---MAG-----------------YPR-----------------------------DGKLQ
gi|374308514                  ---QAG-----------------YPQ-----------------------------DGKIQ
gi|347543082                  ---DAG-----------------FNK-----------------------------DGKLT
gi|154499823                  ---MAG-----------------LSP-----------------------------DGKSW
gi|342733065                  ---NAG-----------------FDR-----------------------------DGKLT
gi|291541681                  ---DAG-----------------YSE-----------------------------DGKTW
gi|373493776                  ---DCG-----------------YSE-----------------------------TGKLK
gi|310659515                  ---KAG-----------------YPK-----------------------------SGKIH
gi|336435411                  ---LANDYVNLEWEKFDKKHGEELLPEVRQY------LYDNRAHRALWKGVPLSRDGKVR
gi|295694829                  ---EAG-----------------LDR-----------------------------DGKTV
gi|379010778                  ---QAG-----------------LPE-----------------------------DGKIQ
gi|291531030                  ---KAE-----------------AERE---------NYKDKDSARIDFSKIPMRSDCKTQ
gi|167749850                  ---KAE-----------------AERE---------NYKDKDSAKIDFSKIPMRPDCKTQ
gi|295101752                  TAREMW-----------------HGENAPAYPTKLPKLMGEKGHIIDFSKIELDRDGKTT
gi|347530492                  ---LANDYVNFEWEDFEAKYKDTLNEEVMKY------LYDNRAHRALWKGVPISRDGKVQ
gi|333373161                  ---EAG-----------------LDP-----------------------------DGKTI
gi|335040805                  ---EAG-----------------MEK-----------------------------DGKTI
                                                                                       *  

gi|125975206                  LYDGRTGEPFENRVTVGYMYMLKLAHLVDDKIHARSTGPYSLVTQQPLGGKAQFGGQRFG
gi|256003132                  LYDGRTGEPFENRVTVGYMYMLKLAHLVDDKIHARSTGPYSLVTQQPLGGKAQFGGQRFG
gi|281419555                  LYDGRTGEPFENRVTVGYMYMLKLAHLVDDKIHARSTGPYSLVTQQPLGGKAQFGGQRFG
gi|374295095                  LYDGRTGLPFENRVTVGYMYILKLAHLVDDKIHARSTGPYSLVTQQPLGGKAQFGGQRFG
gi|366162957                  LYDGRTGLPFENRVTVGYMYILKLAHLVDDKIHARSTGPYSLVTQQPLGGKAQFGGQRFG
gi|220927770                  LYDGRTGEPFDNRVTVGYMYYLKLAHLVDDKIHARSTGPYSLVTQQPLGGKAQFGGQRFG
gi|326203312                  LYDGRTGDPFDNRVTVGYMYYLKLAHLVDDKIHARSTGPYSLVTQQPLGGKAQFGGQRFG
gi|376259709                  LYDGRTGDPFDNRVTVGYMYYLKLAHLVDDKIHARSTGPYSLVTQQPLGGKAQFGGQRFG
gi|345018542                  LYDGRTGEPFDNKVTVGYMYMLKLHHLVDDKMHARSTGPYSLVTQQPLGGKAQFGGQRFG
gi|392939584                  LYDGRTGEPFDNKVTVGYMYMLKLHHLVDDKMHARSTGPYSLVTQQPLGGKAQFGGQRFG
gi|326390669                  LYDGRTGEPFDNKVTVGYMYMLKLHHLVDDKMHARSTGPYSLVTQQPLGGKAQFGGQRFG
gi|167039512                  LYDGRTGEPFDNKVTVGYMYMLKLHHLVDDKMHARSTGPYSLVTQQPLGGKAQFGGQRFG
gi|289579153                  LYDGRTGEPFDNKVTVGYMYMLKLHHLVDDKMHARSTGPYSLVTQQPLGGKAQFGGQRFG
gi|167036793                  LYDGRTGEPFDNKVTVGYMYMLKLHHLVDDKMHARSTGPYSLVTQQPLGGKAQFGGQRFG
gi|397906037                  LYDGRTGEPFDNRVTVGYMYMLKLAHLVDDKIHARSTGPYSLVTQQPLGGKAQFGGQRFG
gi|332982717                  LYDGRTGEPFENKVTVGYMYILKLAHLVDDKIHARSTGPYSLVTQQPLGGKAQFGGQRFG
gi|300857254                  LYDGRTGEEFNRPVTVGYMYILKLAHLVDDKIHARSTGPYSLVTQQPLGGKAQFGGQRFG
gi|158319535                  LYDGRTGEPFDNDVTVGYMYMLKLHHLVDDKIHARSTGPYSLVTQQPLGGKAQFGGQRFG
gi|304315932                  LYDGRTGEPFDHPVTVGYMYMLKLHHLVDDKMHARSTGPYSLVTQQPLGGKAQFGGQRFG
gi|333896180                  LYDGRTGEPFDHPVTVGYMYMLKLHHLVDDKMHARSTGPYSLVTQQPLGGKAQFGGQRFG
gi|390934113                  LYDGRTGEPFDHPVTVGYMYMLKLHHLVDDKMHARSTGPYSLVTQQPLGGKAQFGGQRFG
gi|433654090                  LYDGRTGEPFDHPVTVGYMYMLKLHHLVDDKMHARSTGPYSLVTQQPLGGKAQFGGQRFG
gi|150392168                  LQDGRTGEAFDNPVTVGYMYMLKLHHLVDDKIHARSTGPYSLVTQQPLGGKAQFGGQRFG
gi|118443602                  LYDGRTGEPFDNRVTVGYMYILKLHHLVDDKIHARSTGPYSLVTQQPLGGKAQFGGQRFG
gi|28212181                   LYDGRTGEPFDNRVTVGYMYILKLAHLVDDKIHARSTGPYSLVTQQPLGGKAQFGGQRFG
gi|255527834                  LYDGRTGDAFDNPVTVGYMYILKLAHLVDDKIHARSTGPYSLVTQQPLGGKAQFGGQRFG
gi|15896392                   LYDGRTGEAFDNRVTVGYMYILKLAHLVDDKIHARSTGPYSLVTQQPLGGKAQFGGQRFG
gi|168187822                  LYDGRTGEPFDNRVTVGYMYILKLHHLVDDKIHARSTGPYSLVTQQPLGGKAQFGGQRFG
gi|170761098                  LYDGRTGEPFDNRVTVGYMYILKLAHLVDDKIHARSTGPYSLVTQQPLGGKAQFGGQRFG
gi|168181856                  LYDGRTGEPFDNRVTVGYMYILKLAHLVDDKIHARSTGPYSLVTQQPLGGKAQFGGQRFG
gi|187776568                  LYDGRTGEPFDNRVTVGYMYILKLAHLVDDKIHARSTGPYSLVTQQPLGGKAQFGGQRFG
gi|153952853                  LYDGRTGEPFNRPVTVGYMYILKLAHLVDDKIHARSTGPYSLVTQQPLGGKAQFGGQRFG
gi|153939112                  LYDGRTGEPFDNRVTVGYMYILKLAHLVDDKIHARSTGPYSLVTQQPLGGKAQFGGQRFG
gi|253681374                  LYDGRTGEPFDNRVTVGYMYILKLHHLVDDKIHARSTGPYSLVTQQPLGGKAQFGGQRFG
gi|424826497                  LYDGRTGEPFDNRVTVGYMYILKLAHLVDDKIHARSTGPYSLVTQQPLGGKAQFGGQRFG
gi|440785453                  LYDGRTGEAFDSRVTVGYMYILKLAHLVDDKIHARSTGPYSLVTQQPLGGKAQFGGQRFG
gi|168178824                  LYDGRTGEPFDNRVTVGYMYILKLAHLVDDKIHARSTGPYSLVTQQPLGGKAQFGGQRFG
gi|153935474                  LYDGRTGEPFDNRVTVGYMYILKLAHLVDDKIHARSTGPYSLVTQQPLGGKAQFGGQRFG
gi|148381429                  LYDGRTGEPFDNRVTVGYMYILKLAHLVDDKIHARSTGPYSLVTQQPLGGKAQFGGQRFG
gi|20808668                   LYDGRTGEPFDNKVTVGYMYMLKLHHLVDDKMHARSTGPYSLVTQQPLGGKAQFGGQRFG
gi|170757275                  LYDGRTGEPFDNRVTVGYMYILKLAHLVDDKIHARSTGPYSLVTQQPLGGKAQFGGQRFG
gi|429765458                  LYDGRTGEPFDNEVTVGIMYILKLAHLVDDKIHARSTGPYSLVTQQPLGGKAQFGGQRFG
gi|399889777                  LYDGRTGEAFDSRVTVGYMYILKLAHLVDDKIHARSTGPYSLVTQQPLGGKAQFGGQRFG
gi|255654155                  LYDGRTGESFDNRITVGYMYYLKLHHLVDEKLHARSTGPYSLVTQQPLGGKAQFGGQRFG
gi|126697633                  LYDGRTGESFDNRITVGYMYYLKLHHLVDEKLHARSTGPYSLVTQQPLGGKAQFGGQRFG
gi|210623170                  LYDGRTGDSFDNRITVGYMYYLKLHHLVDDKLHARSTGPYSLVTQQPLGGKAQFGGQRFG
gi|254973724                  LYDGRTGQSFDNRITVGYMYYLKLHHLVDEKLHARSTGPYSLVTQQPLGGKAQFGGQRFG
gi|331268405                  LYDGRTGEPFDNRVTVGYMYILKLHHLVDDKIHARSTGPYSLVTQQPLGGKAQFGGQRFG
gi|302876542                  LYDGRTGEPFDNRVTVGYMYILKLAHLVDDKIHARSTGPYSLVTQQPLGGKAQFGGQRFG
gi|302388704                  LRDGRTGEPFDKKVTVGYMYMLKLAHLVDDKIHARSTGPYSLVTQQPLGGKAQFGGQRFG
gi|164686520                  LYDGRTGDTFDNRITVGYMYYLKLHHLVDEKLHARSTGPYSLVTQQPLGGKAQFGGQRFG
gi|182418863                  LYDGRTGEPFDNEVTVGIMYMLKLHHLVDDKIHARSTGPYSLVTQQPLGGKAQFGGQRFG
gi|169344026                  LRDGRTGEEFDNEVTVGIMYILKLAHLVDDKIHARSTGPYSLVTQQPLGGKAQFGGQRFG
gi|404372651                  LYDGRTGEAFDNEVTVGIMYILKLAHLVDDKIHARSTGPYSLVTQQPLGGKAQFGGQRFG
gi|110801957                  LRDGRTGEEFDNEVTVGIMYILKLAHLVDDKIHARSTGPYSLVTQQPLGGKAQFGGQRFG
gi|18311395                   LRDGRTGEEFDNEVTVGIMYILKLAHLVDDKIHARSTGPYSLVTQQPLGGKAQFGGQRFG
gi|422875359                  LRDGRTGEEFDNEVTVGIMYILKLAHLVDDKIHARSTGPYSLVTQQPLGGKAQFGGQRFG
gi|188588112                  LYDGRTGEPFDNPVTVGIMYILKLAHLVDDKIHARSTGPYSLVTQQPLGGKAQFGGQRFG
gi|182627157                  LRDGRTGEEFDNEVTVGIMYILKLAHLVDDKIHARSTGPYSLVTQQPLGGKAQFGGQRFG
gi|403388286                  LHDGRTGEAFDNRVTVGYMYILKLHHLVDDKIHARSTGPYSLVTQQPLGGKAQFGGQRFG
gi|187932557                  LYDGRTGEPFDNLVTVGIMYILKLAHLVDDKIHARSTGPYSLVTQQPLGGKAQFGGQRFG
gi|312128088                  LYDGRTGEPFDNEVTVGYMYMLKLVHLVDDKIHARSTGPYSLVTQQPLGGKAQFGGQRFG
gi|302871396                  LYDGRTGEPFDNEVTVGYMYMLKLVHLVDDKIHARSTGPYSLVTQQPLGGKAQFGGQRFG
gi|222528810                  LYDGRTGEPFDNEVTVGYMYMLKLVHLVDDKIHARSTGPYSLVTQQPLGGKAQFGGQRFG
gi|312622901                  LYDGRTGEPFDNEVTVGYMYMLKLVHLVDDKIHARSTGPYSLVTQQPLGGKAQFGGQRFG
gi|312134688                  LYDGRTGEPFDNEVTVGYMYMLKLVHLVDDKIHARSTGPYSLVTQQPLGGKAQFGGQRFG
gi|312794076                  LYDGRTGEPFDNEVTVGYMYMLKLVHLVDDKIHARSTGPYSLVTQQPLGGKAQFGGQRFG
gi|150015036                  LYDGRTGEPFDNPVTVGIMYILKLHHLVDDKIHARSTGPYSLVTQQPLGGKAQFGGQRFG
gi|317132039                  LYDGRTGEQFDNPVTVGYMYFLKLAHLVDDKIHARSTGPYSLVTQQPLGGKAQFGGQRFG
gi|410723698                  LYDGRTGEPFDNPVTVGIMYILKLHHLVDDKIHARSTGPYSLVTQQPLGGKAQFGGQRFG
gi|344996564                  LYDGRTGEPFDNEVTVGYMYMLKLVHLVDDKIHARSTGPYSLVTQQPLGGKAQFGGQRFG
gi|407474721                  LRDGRSGESFDNNVTVGYMYMLKLHHLVADKIHARSTGPYSLVTQQPLGGKAQFGGQRFG
gi|146295985                  LYDGRTGEPFDNEVTVGYMYMLKLVHLVDDKIHARSTGPYSLVTQQPLGGKAQFGGQRFG
gi|359410063                  LYDGRTGEPFDNPVTVGIMYILKLHHLVDDKIHARSTGPYSLVTQQPLGGKAQFGGQRFG
gi|225018161                  LYDGRTGEPFDNRVTVGYMYFLKLHHLVDDKIHARSTGPYSLVTQQPLGGKAQFGGQRFG
gi|365845701                  LYDGRTGERFDNPVTVGYVYFLKLHHLVDDKIHARSTGPYSLVTQQPLGGKAQFGGQRFG
gi|160935065                  LRDGRTGQLFDNPVTVGYMYYLKLHHLVDDKIHARSTGPYSLVTQQPLGGKAQFGGQRFG
gi|167769915                  LHDGRTGELFDNPVTVGYMYYLKLHHLVDDKIHARSTGPYSLVTQQPLGGKAQFGGQRFG
gi|365129834                  VYDGRTGERFDNPVTVGYMYYLKLHHLVDDKIHARSTGPYSLVTQQPLGGKAQFGGQRFG
gi|307244725                  LYDGRTGESFDNRITVGYMYYLKLHHLVDDKLHARSTGPYSLVTQQPLGGKAQFGGQRFG
gi|420155192                  LRDGRTGELFDNPVTVGYMYYLKLHHLVDDKIHARSTGPYSLVTQQPLGGKAQFGGQRFG
gi|332798198                  LRDGRTGIPFDRRVTVGYMYMLKLAHLVDDKIHARSTGPYSLVTQQPLGGKAQFGGQRFG
gi|429727545                  LFDGRTGETFDNRITVGYMYYLKLHHLVDDKLHARSTGPYSLVTQQPLGGKAQFGGQRFG
gi|289422567                  LFDGRTGETFDNRITVGYMYYLKLHHLVDDKLHARSTGPYSLVTQQPLGGKAQFGGQRFG
gi|374308514                  LQDGRTGEFFDGRVTVGYMYMMKLHHLVDDKIHARSTGPYSLVTQQPLGGKAQFGGQRFG
gi|347543082                  LYDGRTGEAFDNRVTVGYMYILKLAHLVDDKIHARSTGPYSLVTQQPLGGKAQFGGQRFG
gi|154499823                  LYDGRTGERFDNRVTVGYVYFLKLHHLVDDKIHARSTGPYSLVTQQPLGGKAQFGGQRFG
gi|342733065                  LYDGRTGEPFDNRVTVGYMYILKLAHLVDDKIHARSTGPYSLVTQQPLGGKAQFGGQRFG
gi|291541681                  LVDGRTGERFDNPVTVGYMYYLKLHHLVDEKIHARSTGPYSLVTQQPLGGKAQFGGQRFG
gi|373493776                  LRDGRTGEYFDNAVTVGYMYMLKLHHLVDDKIHARSTGPYSLVTQQPLGGKAQFGGQRFG
gi|310659515                  LQDGRTGDYFDNPVTVGYMYMLKLHHLVDDKIHARSTGPYSLVTQQPLGGKAQFGGQRFG
gi|336435411                  LRDGRTGEFFDSPVTIGHMHYLKLHHLVDDKIHARSTGPYSLVTQQPLGGKAQFGGQRFG
gi|295694829                  LYDGRTGEPFDDRVTVGYVYMLKLHHLVDDKIHARSTGPYSLVTQQPLGGKAQFGGQRFG
gi|379010778                  LYDGRSGEPFDNKVTVGYMYILKLHHLVDDKMHARSTGPYSLVTQQPLGGKAQFGGQRFG
gi|291531030                  LTDGRTGEKFDSPVTVGYMYYLKLHHLVDDKIHARSTGPYSLVTQQPLGGKAQFGGQRFG
gi|167749850                  LTDGRTGEKFDSPVTVGYMYYLKLHHLVDDKIHARSTGPYSLVTQQPLGGKAQFGGQRFG
gi|295101752                  VYDGRTGEKFDNRVTVGYMYYLKLHHLVDDKIHARSTGPYSLVTQQPLGGKAQFGGQRFG
gi|347530492                  LRDGRTGEPFDSPVTIGHMHYLKLHHLVDDKIHARSTGPYSLVTQQPLGGKAQFGGQRFG
gi|333373161                  LHDGRTGEAFENRVTVGVMYMIKLAHMVDDKIHARSTGPYSLVTQQPLGGKAQFGGQRFG
gi|335040805                  LYDGRTGEPFDNRVSVGIMYMLKLAHMVDDKIHARSTGPYSLVTQQPLGGKAQFGGQRFG
                                *** *  *      *     ** * *  * ****************************

gi|125975206                  EMEVWALEAYGAAYTLQEILTVKSDDVVGRVKTYEAIVKGENVPEPGIPECFKVLIKELQ
gi|256003132                  EMEVWALEAYGAAYTLQEILTVKSDDVVGRVKTYEAIVKGENVPEPGIPESFKVLIKELQ
gi|281419555                  EMEVWALEAYGAAYTLQEILTVKSDDVVGRVKTYEAIVKGENVPEPGIPESFKVLIKELQ
gi|374295095                  EMEVWALEAYGAAYTLQEILTVKSDDVVGRVKTYEAIVKGENVPEPGIPESFKVLIKELQ
gi|366162957                  EMEVWALEAYGAAYTLQEILTVKSDDVVGRVKTYEAIVKGENVPEPGIPESFKVLIKELQ
gi|220927770                  EMEVWALEAYGAAYTLQEILTVKSDDVVGRVKTYESIVKGENVPEPGIPESFKVLIKELQ
gi|326203312                  EMEVWALEAYGAAYTLQEILTVKSDDVVGRVKTYESIVKGENIPEPGIPESFKVLIKELQ
gi|376259709                  EMEVWALEAYGAAYTLQEILTVKSDDVVGRVKTYESIVKGENVPEPGIPESFKVLIKELQ
gi|345018542                  EMEVWALEAYGAAHTLQEILTVKSDDVSGRVKTYEAIVKGENIPEPGIPESFKVLVKELQ
gi|392939584                  EMEVWALEAYGAAHTLQEILTVKSDDVSGRVKTYEAIVKGENIPEPGIPESFKVLVKELQ
gi|326390669                  EMEVWALEAYGAAHTLQEILTVKSDDVSGRVKTYEAIVKGENIPEPGIPESFKVLVKELQ
gi|167039512                  EMEVWALEAYGAAHTLQEILTVKSDDVSGRVKTYEAIVKGENIPEPGIPESFKVLVKELQ
gi|289579153                  EMEVWALEAYGAAHTLQEILTVKSDDVAGRVKTYEAIVKGENIPEPGIPESFKVLVKELQ
gi|167036793                  EMEVWALEAYGAAHTLQEILTVKSDDVSGRVKTYEAIVKGENIPEPGIPESFKVLVKELQ
gi|397906037                  EMEVWAIEAYGAAHTLQEILTVKSDDVVGRVKTYEAIVKGENIPEPGVPESFKVLIKELQ
gi|332982717                  EMEVWALEAYGASHILQEILTVKSDDVVGRVKAYEAIVKGQNIPEPGIPESFKVLIKELQ
gi|300857254                  EMEVWALEAYGAAHTLQEILTVKSDDVVGRVKTYEAIVKGENIPEPGIPESFKVLIKELQ
gi|158319535                  EMEVWALEAYGAAHTLQEILTVKSDDVVGRVKTYECIVKGENIPEPGVPESFKVLIKELQ
gi|304315932                  EMEVWALEAYGAAHTLQEILTVKSDDITGRVKTYESIVKGENIPEPGVPESFKVLVKELQ
gi|333896180                  EMEVWALEAYGAAHTLQEILTVKSDDITGRVKTYESIVKGENIPEPGVPESFKVLVKELQ
gi|390934113                  EMEVWALEAYGAAHTLQEILTVKSDDIAGRVKTYESIVKGENIPEPGVPESFKVLVKELQ
gi|433654090                  EMEVWALEAYGAAHTLQEILTVKSDDITGRVKTYESIVKGENIPEPGVPESFKVLVKELQ
gi|150392168                  EMEVWALEAYGAAHTLQEILTVKSDDVVGRVKTYECIVKGENIPEPGVPESFKVLIKELQ
gi|118443602                  EMEVWALEAYGAAHTLQEVLTVKSDDVVGRVKTYEAIVKGENIPEPGVPESFKVLIKELQ
gi|28212181                   EMEVWALEAYGAAHTLQEILTVKSDDVVGRVKTYEAIVKGENIPEPGVPESFKVLIKELQ
gi|255527834                  EMEVWALEAYGAAHTLQEILTVKSDDVVGRVKTYEAIVKGENIPEPGVPESFKVLIKELQ
gi|15896392                   EMEVWALEAYGAAHTLQEILTVKSDDVVGRVKTYEAIVKGENIPEPGIPEAFKVLIKELQ
gi|168187822                  EMEVWALEAYGAAHTLQEVLTVKSDDVVGRVKTYEAIVKGENIPEPGVPESFKVLIKELQ
gi|170761098                  EMEVWALEAYGAAHTLQEILTVKSDDVVGRVKTYEAIVKGENIPEPGVPESFKVLIKELQ
gi|168181856                  EMEVWALEAYGAAHTLQEILTVKSDDVVGRVKTYEAIVKGENIPEPGVPESFKVLIKELQ
gi|187776568                  EMEVWALEAYGAAHTLQEILTVKSDDVVGRVKTYEAIVKGENIPEPGVPESFKVLIKELQ
gi|153952853                  EMEVWALEAYGAAHTLQEILTVKSDDVVGRVKTYEAIVKGENIPEPGVPESFKVLIKELQ
gi|153939112                  EMEVWALEAYGAAHTLQEILTVKSDDVVGRVKTYEAIVKGENIPEPGVPESFKVLIKELQ
gi|253681374                  EMEVWALEAYGAAHTLQEVLTVKSDDVVGRVKTYEAIVKGENIPEPGVPESFKVLIKELQ
gi|424826497                  EMEVWALEAYGAAHTLQEILTVKSDDVVGRVKTYEAIVKGENIPEPGVPESFKVLIKELQ
gi|440785453                  EMEVWALEAYGAAHTLQEILTFKSDDVVGRVKTYESIVKGENIPEPGVPESFKVLIKELQ
gi|168178824                  EMEVWALEAYGAAHTLQEILTVKSDDVVGRVKTYEAIVKGENIPEPGVPESFKVLIKELQ
gi|153935474                  EMEVWALEAYGAAHTLQEILTVKSDDVVGRVKTYEAIVKGENIPEPGVPESFKVLIKELQ
gi|148381429                  EMEVWALEAYGAAHTLQEILTVKSDDVVGRVKTYEAIVKGENIPEPGVPESFKVLIKELQ
gi|20808668                   EMEVWALEAYGAAHTLQEMLTVKSDDVTGRVKAYEAIVKGENIPEPGIPESFKVLVKELQ
gi|170757275                  EMEVWALEAYGAAHTLQEILTVKSDDVVGRVKTYEAIVKGENIPEPGVPESFKVLIKELQ
gi|429765458                  EMEVWALEAYGAAHTLQEILTVKSDDVVGRVKTYEAIVKGENIPEPGVPESFKVLIKELQ
gi|399889777                  EMEVWALEAYGAAHTLQEILTFKSDDVVGRVKTYESIVKGENIPEPGVPESFKVLIKELQ
gi|255654155                  EMEVWALEAYGAAHILQEILTVKSDDVVGRVRTYEAIVKGENIPEPGIPESFKVLIKELQ
gi|126697633                  EMEVWALEAYGAAHILQEILTVKSDDVVGRVRTYEAIVKGENIPEPGIPESFKVLIKELQ
gi|210623170                  EMEVWALEAYGAAHILQEILTVKSDDVVGRVRTYEAIVKGENIPEPGIPESFKVLIKELQ
gi|254973724                  EMEVWALEAYGAAHILQEILTVKSDDVVGRVRTYEAIVKGENIPEPGIPESFKVLIKELQ
gi|331268405                  EMEVWALEAYGAAHTLQEVLTVKSDDVVGRVKTYEAIVKGENIPEPGVPESFKVLIKELQ
gi|302876542                  EMEVWALEAYGAAHTLQEILTVKSDDVVGRVKTYEAIVKGENIPEPGLPESFKVLIKELQ
gi|302388704                  EMEVWALEAYGASYTLQELLTVKSDDVMGRVKTYEAIVKGENVPEPGIPESFKVLIKELQ
gi|164686520                  EMEVWALEAYGAAHILQEILTVKSDDVVGRVRTYEAIVKGENIPEPGIPESFKVLIKELQ
gi|182418863                  EMEVWALEAYGAAHTLQEILTVKSDDVVGRVKTYEAIVKGENIPEPGVPESFKVLIKELQ
gi|169344026                  EMEVWALEAYGAAHTLQEILTVKSDDVVGRVKTYEAIVKGENIPEPGVPESFKVLIKELQ
gi|404372651                  EMEVWALEAYGAAHTLQEILTVKSDDVVGRVKTYEAIVKGENIPEPGVPESFKVLIKELQ
gi|110801957                  EMEVWALEAYGAAHTLQEILTVKSDDVVGRVKTYEAIVKGENIPEPGVPESFKVLIKELQ
gi|18311395                   EMEVWALEAYGAAHTLQEILTVKSDDVVGRVKTYEAIVKGENIPEPGVPESFKVLIKELQ
gi|422875359                  EMEVWALEAYGAAHTLQEILTVKSDDVVGRVKTYEAIVKGENIPEPGVPESFKVLIKELQ
gi|188588112                  EMEVWALEAYGAAHTLQEILTVKSDDVVGRVKTYEAIVKGENIPEPGVPESFKVLIKELQ
gi|182627157                  EMEVWALEAYGAAHTLQEILTVKSDDVVGRVKTYEAIVKGENIPEPGVPESFKVLIKELQ
gi|403388286                  EMEVWALEAYGSAHTLQEILTVKSDDVVGRVKTYEAIVKGENISEPGIPESFKVLIKELQ
gi|187932557                  EMEVWALEAYGAAHTLQEILTVKSDDVVGRVKTYEAIVKGENIPEPGVPESFKVLIKELQ
gi|312128088                  EMEVWALEAYGAAYTLQELLTVKSDDVTGRVKTYEAIVKGENIPEPGIPESFKVLVKELQ
gi|302871396                  EMEVWALEAYGAAYTLQELLTVKSDDVTGRVKTYEAIVKGENIPEPGIPESFKVLVKELQ
gi|222528810                  EMEVWALEAYGAAYTLQELLTVKSDDVTGRVKTYEAIVKGENIPEPGIPESFKVLVKELQ
gi|312622901                  EMEVWALEAYGAAYTLQELLTVKSDDVTGRVKTYEAIVKGENIPEPGIPESFKVLVKELQ
gi|312134688                  EMEVWALEAYGAAYTLQELLTVKSDDVTGRVKTYEAIVKGENIPEPGIPESFKVLVKELQ
gi|312794076                  EMEVWALEAYGAAYTLQELLTVKSDDVTGRVKTYEAIVKGENIPEPGIPESFKVLVKELQ
gi|150015036                  EMEVWALEAYGAAHTLQEILTVKSDDVVGRVKTYEAIVKGENIPEPGVPESFKVLIKELQ
gi|317132039                  EMEVWALEAYGAAYTLQEIQTVKSDDVVGRVKTYEAIVKGQNVPRPGVPEAFKVLIKELQ
gi|410723698                  EMEVWALEAYGAAHTLQEILTVKSDDVVGRVKTYEAIVKGENIPEPGVPESFKVLIKELQ
gi|344996564                  EMEVWAIEAYGAAYTLQELLTVKSDDVTGRVKTYEAIVKGENIPEPGIPESFKVLVKELQ
gi|407474721                  EMEVWALETYGASHTLQEILTVKSDDIVGRVKTYEAIVKGENIPEPGIPESFKVLIKELQ
gi|146295985                  EMEVWALEAYGAAYTLQELLTVKSDDVTGRVKTYEAIVKGENIPEPGIPESFKVLVKELQ
gi|359410063                  EMEVWALEAYGAAHTLQEILTVKSDDVVGRVKTYEAIVKGENIPEPGVPESFKVLIKELQ
gi|225018161                  EMEVWALEAYGAAYTLQEILTVKSDDTVGRVKTYEAIVKGQNVPKPGAPEAFKVLIKELQ
gi|365845701                  EMEVWALEAYGAAYTLQEILTVKSDDVTGRVRTYESIVKGHNVPKPGVPESFKVLVKELQ
gi|160935065                  EMEVWALEAYGAAYTLQEILTVKSDDVVGRVKTYESIVKGQNIPEPGIPESFKVLIKELQ
gi|167769915                  EMEVWALEAYGAAYTLQEILTVKSDDVVGRVKTFESIVKGKNVPQPGIPESFKVLIKELQ
gi|365129834                  EMEVWALEAYGAAYTLQEILTVKSDDVVGRVKTYEAIVKGQPVPKPGIPEAFRVLMKELQ
gi|307244725                  EMEVWALEAYGASHILQEILTVKSDDVKGRVETYEAIVKGENIPEPGMPESFRVLMKELQ
gi|420155192                  EMEVWALEAYGAAYTLQEILTVKSDDVVGRVKTYEAIVKGQNIPKPGVPESFKVLIKELQ
gi|332798198                  EMEVWALEAYGASYTLQEMLTVKSDDVLGRVKTYEAIVKGENVPEPGIPESFKVLIKELQ
gi|429727545                  EMEVWALEAYGASHILQEILTVKSDDVKGRVETYEAIVKGENIPEPGMPESFRVLMKELQ
gi|289422567                  EMEVWALEAYGASHILQEILTVKSDDVKGRVETYEAIVKGENIPEPGMPESFRVLMKELQ
gi|374308514                  EMEVWALEAYGAAHTLQEILTVKSDDVVGRVQTYEAIIKGKNVPEPGIPESFKVLIKELQ
gi|347543082                  EMEVWALEAYGAAHMLQEILTVKSDDIVGRVKTYEAIVKGENIPEPGVPESFKVLIKELQ
gi|154499823                  EMEVWALEAYGAAYTLQEILTVKSDDTTGRVRTYEAIVKGHNVPKPGVPESFKVLVKELQ
gi|342733065                  EMEVWALEAYGAAHMLQEILTVKSDDIVGRVKTYEAIVKGENIPEPGVPESFKVLIKELQ
gi|291541681                  EMEVWALEAYGAAYTLQEILTVKSDDVVGRVKTYEAIVKGQNIPAPGIPESFRVLIKELQ
gi|373493776                  EMEVWALEAYGAAYTLQEILTVKSDDIVGRVQTYEAIVKGENIPEPGIPESFKVLIKEMQ
gi|310659515                  EMEVWALEAYGAAHTLQEILTVKSDDVVGRVKTYEAIVKGENVPEPGIPESFKVLIKELQ
gi|336435411                  EMEVWALEAYGASYTLQEILTVKSDDVVGRVKTYEAIIKGQNIPEPGIPESFKVLLKELQ
gi|295694829                  EMEVWALEAYGAAYTLQEILTVKSDDVVGRVKTYEAIVKGENVPEPGVPESFKVLIKELQ
gi|379010778                  EMEVWALEAYGAAHTLQEILTIKSDDVVGRVKAYEAIVKGENIPKPGIPESFKVLMKEFQ
gi|291531030                  EMEVWALEAYGAAYTLQEILTVKSDDIVGRVKTYEAIVKGDPVPKAGVPESFKVLFKELQ
gi|167749850                  EMEVWALEAYGAAYTLQEILTVKSDDIVGRVKTYEAIVKGDPVPKAGVPESFKVLFKELQ
gi|295101752                  EMEVWALEAYGAAYTLQEILTVKSDDVEGRVKTYEAIVKGEPIPQPGIPESFRVMLKELQ
gi|347530492                  EMEVWALEAYGASYTLQEILTVKSDDVVGRVKTYEAIIKGDNIPEPGIPESFKVLLKELQ
gi|333373161                  EMEVWALEAYGAAYTLQEILTVKSDDEIGRVKTYESIVKGENVPEPGVPASFKVLIKELQ
gi|335040805                  EMEVWALEAYGAAYTLQEILTVKSDDVIGRVKTYEAVVKGENVPEPGVPESFKVLIKELQ
                              ****** * **    ***  * ****  ***   *   **      * *  * *  ** *

gi|125975206                  SLCLDVKVYSEEQEEIAIKESV--EDDLE----ELNVNIEGREDEV-NF-NEFN-DIGEE
gi|256003132                  SLCLDVKVYSEEQEEIAIKESV--EDDLE----ELNVNIEGREDEV-NF-NEFN-DIGEE
gi|281419555                  SLCLDVKVYSEEQEEIAIKESV--EDDLE----ELNVNIEGREDEV-NF-NEFN-DIGEE
gi|374295095                  SLCLDVKVYSEEQEEIAIKESV--EDELE----ELNVNIEGREDGI-PM-TEFD-DVGDD
gi|366162957                  SLCLDVKVYSEEQEEIAIKESV--EDDLE----ELNVNIEGREDEI-PM-GEFD-DVTED
gi|220927770                  SLALDVKVYSEEQEEIAIKEYV--EDDLE----DLNVNIEGREDEV-ILTNDFDNELRED
gi|326203312                  SLALDVKVYSEEQEEIAIKEYV--EDDLE----ELNVNIEGREDEV-VLTNDLDTELRDD
gi|376259709                  SLALDVKVYSEEQEEIAIKEYV--EDDLE----ELNVNIEGREDEV-VLTNDFDNELRED
gi|345018542                  SLALDVKVITEDNQEIPLKEFED-DDDSDVPDATLNINIEGREDTP-------PEEVYDE
gi|392939584                  SLALDVKVITEDNQEIPLKEFED-DDDSDVPDATLNINIEGREDTP-------PEEVYEE
gi|326390669                  SLALDVKVITEDNQEIPLKEFED-DDDSDVPDATLNINIEGREDTP-------PEEVYEE
gi|167039512                  SLALDVKVITEDNQEIPLKEFED-DDDSDVPDATLNINIEGREDTP-------PEEVYEE
gi|289579153                  SLALDVKVITEDNQEIPLKEFEE-DDDSDVPDATLNINIEGREDTP-------PEEVYEE
gi|167036793                  SLALDVKVITEDNQEIPLKEFED-DDDSDVPDATLNINIEGREDTP-------PEEVYEE
gi|397906037                  SLCLDVKVLGEDKQEVAIKEDIDYDEEYD----ELQNTMEIRDDVA-----LTPMTTTED
gi|332982717                  SLALDVKVLSEDNREIEIKESID-DDTTGFDLADME-ELGDNEDRE-LKVQPNEIELAEE
gi|300857254                  ALCLDVKVLNDNKEEIKLKESV--DEEME----KLDVNIEGKEDST-DLPQEQN----DD
gi|158319535                  SLCLDVKVLTEEDSEIEIKESV--EDDSG----ELSIEYGDLTYEA--D-------GELE
gi|304315932                  SLCLDVKVLTEDNQEVALKEFED-EDDDDISEDTININIEGREDAP-------EEVNYGE
gi|333896180                  SLCLDVKVLTEDNQEVALKEFED-DDDDDISEDTININIEGREDAP-------PEVNYGE
gi|390934113                  SLCLDVKVLTEDNQEVALKEFED-EDDDDISEDTININIEGREDAP-------PEVNYGE
gi|433654090                  SLCLDVKVLTEDNQEVALKEFED-EDDDDISEDTININIEGREDAP-------EEVNYGE
gi|150392168                  SLCLDVKVLTDDDHELEIKETI--DDDAG----EMSLEHGDFDYGL--EEPTVPEGSHIT
gi|118443602                  ALCLDVKVLSDTNEEIKIKESS--EEDME----DLGVNIEGTEDEI--VPTAE-KRSSNQ
gi|28212181                   ALCLDVKVLNDDNEEIAIKELA--DDDMV----ELEVNIEGSEDYT---EPKQP----ND
gi|255527834                  ALCLDVKVLNDDNQEIKLKESV--DEEIQ----DLGVNMEGSEEFV----PPTP----TD
gi|15896392                   ALCLDVKVLSDNNNEIELKESI--EDETE----DLDVNIEGNEDSK--VEPIRP----QD
gi|168187822                  ALCLDVKVLSDTNEEIKIKESS--EEDTE----DLGVNIEGTEDEV--VSTVE-KKSSNK
gi|170761098                  ALCLDVKVLNDDNQEIKLKESV--DEDVD----ELEVNIEGAENQL---EDKEE----KE
gi|168181856                  ALCLDVKVLNDDNQEIKLKESV--DEDAD----ELEVNIEGTENQL---EDKEE----KE
gi|187776568                  ALCLDVKVLNDDNQEIKLKESV--DEDAD----ELEVNIEGTENQP---EEKEE----KE
gi|153952853                  ALCLDVKVLNDDNQEIKLKESV--DEEIE----NLDVNIEGNEDF---VLSSQD----ND
gi|153939112                  ALCLDVKVLNDDNQEIKLKESV--DEDAD----ELEVNIEGTENQP---EEKEE----KE
gi|253681374                  ALCLDVKVLSGDNEEITIRESV--DEEME----DLGVNIEGNEDEI--ISVTQ--QSKDD
gi|424826497                  ALCLDVKVLNDDNQEIKLKESV--DEDAD----ELEVNIEGTENQPGDKEEKED----KE
gi|440785453                  ALCLDVKVLAGDNEEIKLKDSV--DEGLE----GLDVNIEGNEDSV----PPSP----PD
gi|168178824                  ALCLDVKVLNDDNQEIKLKESV--DEDAD----ELEVNIEGTENQP---EEKEE----KE
gi|153935474                  ALCLDVKVLNDDNQEIKLKESV--DEDAD----ELEVNIEGTENQP---EEKEE----KE
gi|148381429                  ALCLDVKVLNDDNQEIKLKESV--DEDAD----ELEVNIEGTENQP---EEKEE----KE
gi|20808668                   SLALDVKVITEDGQEIPIKEFED-DDD-DVPDATLNINIEGREDAP-------PEEVYEE
gi|170757275                  ALCLDVKVLNDDNQEIKLKESV--DEDAD----ELEVNIEGTENQP---EEKEE----KE
gi|429765458                  ALCLDVKVLNEDNEEVKLKEFS--DDDSD----ELEVNIEGTEEVI-PEHVAD-----ED
gi|399889777                  ALCLDVKVLSGDNEEVKLKESM--EEGLE----DLAVNIEGNEDSV----PPVP----SD
gi|255654155                  SLCLDVKVLTDEDQEIEVRESV--DEDD-------TIGEFELDVVN--HMGEVEESNIIE
gi|126697633                  SLCLDVKVLTDEDQEIEVRESV--DEDD-------TIGEFELDVVN--HMGEVEESNIIE
gi|210623170                  SLCLDVKVLTAEDQEIEVKESV--DYEDD----GISVADFELDVIP--D--DIEETHVIE
gi|254973724                  SLCLDVKVLTDEDQEIEVRESV--DEDD-------TIGEFELDVVN--HMGEVEESNIIE
gi|331268405                  ALCLDVKVLSGDNEEITIKESV--EEEME----ELGVNIEGNEDEI--IPTTQHQQSKDD
gi|302876542                  ALCLDVRVLTSDNEEIQLKESV--DEELE----DLEVNIEGIENGV-------PA----D
gi|302388704                  SLCLDVKILSEDAQEIEIKDADEYEETET-----LDVNMEGLE-DQ------GETPVKEE
gi|164686520                  SLCLDVKVLSEEDEELEVREST--DLDDE------VDGNFELSLIS--DEREVEESHVIE
gi|182418863                  ALCLDIKVLNDDNEEVELKEFA--DGDVA----DLEVNIEGAEDSA-VVEPEI---V-DD
gi|169344026                  ALCLDVKVLNDNNQEVKFKELAEDDDEIE----VLEVNMEGTEDST-TEEAKEE---KGE
gi|404372651                  ALCLDVKVLNDENEEVRLKEFA--EEDME----DLEVNIEGTEDVV-SEEVNV-----DD
gi|110801957                  ALCLDVKVLNDNNQEVKFKELAEDDDEIE----VLEVNMEGTEDST-TEEAKEE---KGE
gi|18311395                   ALCLDVKVLNDNNQEVKFKELAEDDDEIE----VLEVNMEGTEDST-TEEAKEE---KGE
gi|422875359                  ALCLDVKVLNDNNQEVKFKELAEDDDEIE----VLEVNMEGTEDST-TEEAKEE---KGE
gi|188588112                  ALCLDVKVLNENHQEVSLKEYT--DDEIA----DLEVNIEGSEEST-PVVPVVESNIEEV
gi|182627157                  ALCLDVKVLNDNNQEVKFKELAEDDDEIE----VLEVNMEGTEDST-TEEAKEE---KGE
gi|403388286                  ALCLDVKLLNDSQEEIRLKESA--EEELE----DLEVNIEGTEEQT----PKEPE---KE
gi|187932557                  ALCLDVKVLNENHQEVSLKEYT--DDEIA----DLEVNIEGSEESV-PVVPVVESNIEEV
gi|312128088                  SLCLDVKLLSEDNKEIELKESVD-EDEQPQGLGAFEIGDDEIEDDK--------------
gi|302871396                  SLCLDVKLLSEDNKEIELKESVD-DDEQPQGLGAFEIGGDEIEDDK--------------
gi|222528810                  SLCLDVKLLSEDNKEIELKESVD-EDEQPQGLGAFEIGGDEIEEDK--------------
gi|312622901                  SLCLDVKLLSENNEEIELKESVD-EDEQPQGLGAFEIGGDEIEEDK--------------
gi|312134688                  SLCLDVKLLSEDNKEIELKESVD-DDEQPQGLGAFEIGGDEIEDEK--------------
gi|312794076                  SLCLDVKLLSEDNKEIELKESVD-EDEQPQGLGAFEIGGDEIEDDK--------------
gi|150015036                  ALCLDIKVLNDEHEEVTLKEFV--DEDMA----NLEVNIEGTEEIM-VPEPDV---LDDD
gi|317132039                  SLGLDMKVLDKAGEEIDLKDNFD--DDD-IGLGRV--DDQAFSD---------------V
gi|410723698                  ALCLDIKVLNDAHEEVTLKEFV--DEDMA----NLEVNIEGSEDML-VPEPEV---LEDD
gi|344996564                  SLCLDVKLLSEDNKEIELKESVD-EDEQPQGLGAFEIGGDEIEDDK--------------
gi|407474721                  SLCLDIKVLTEEDDEIEIRESYD-DDISEL---SMGFDLEDIPTSH-----GEPDIEDEE
gi|146295985                  SLCLDVKLLSEDNKEIELKESID-EDEQPQGLGAFERGLEEVENGE--------------
gi|359410063                  ALCLDIKVLDDSHEEVTLKEFV--DEDMA----NLEVNIEGADEMM-VPEPEV---LDDD
gi|225018161                  SLALDVKVLDKNNEEIDLQQTFD--DDDDLGLQPVIEDEPVFEEEH-------------V
gi|365845701                  SLCLDIKVLDDQGAEIELKDDDE----------------DNYQPGK-FRDEDDDYYGYDA
gi|160935065                  SLGLDVKVLDKDEQEIDLKQNFD--DDDDIGLNDG---GTILEEDE-------------V
gi|167769915                  SLGLDMRVLDKDNNEIDLKQTFD--DDDNMGLTPV--DDALMDG---------------V
gi|365129834                  SLGLDMRVQDADGNEVDIKQNYD--DDD-MGFDNS--DLALGDD---------------V
gi|307244725                  SLCLDVSALDQKGLAIDIKESV--DDEEE------AVGEFKIESIV--TD-DIEEGHMIE
gi|420155192                  SLALDVKVLDSNNEEVDLQVNYD--DD--VGFTPS---SDAFDEPT-------------V
gi|332798198                  SLALDVKILSEDAGEIQIKEDDDEDEEETV----LEVNLEGMEADE------EKSGINNN
gi|429727545                  SLCLDVSALDQDGKIIDIKESV--D--EE------IPEDFKIESIV--PE-DIEETHVIE
gi|289422567                  SLCLDVSALDQDGKIIDIKESV--D--EE------IPEDFKIESIV--PE-DIEETHVIE
gi|374308514                  SLCLDIKLLSEFDEEIKVAESQ--DEMTI---------EDHFHYVD--EE---RDDMLIE
gi|347543082                  ALCLNIKVLNENYEEIEIKETLE-DEMSDI-DVSFEDSIKYEETRE------LP-ESEIS
gi|154499823                  ALCLDIKVLDAEGQEIELKDEDE----------------DNYTPDH-SHD-DDFGFGYDQ
gi|342733065                  ALCLNIKVLNENYEEIEIKETLE-DEMNDI-DVSFEDSIKYDDARE------LPPESEIS
gi|291541681                  SLSLDVRVLNSDGEEIDIKQKFD--EDEDI-VDAT---NPEFEEDH-------------V
gi|373493776                  SLALDVRVLDEDNKELELREFSEYEGPSGIDS---IMDVDNRLENE--QELYSKGFGLSE
gi|310659515                  SLCLDVKVLTETDEEIEVRESI--EEAAL---------VDEFEYVA--ED---RDDMIEE
gi|336435411                  SLALDVRVLRDDNTEVEIMESVD------YGETDLRSIIEGDRRYR-------------D
gi|295694829                  SLAMDVKILSEDEQEIIMRE--S-DDDE--ED-KLHLNLEARETGE--------------
gi|379010778                  SLGLDVNILNDQEMIKILDDEMD--ERDPLEELAIEIGSTGISEAG--------------
gi|291531030                  SLGLDIKVLDADKNEIDLRQTYE--EDDEYGQAAG---EDTFEY---------------V
gi|167749850                  SLGLDIKVLDADKNEIDLRQTYE--EDDEYGQAAG---EDTFEY---------------V
gi|295101752                  SLGLDVVVQDKEGNEIDMRQNFD--DEE-TGFDMR--DVAGTET---------------V
gi|347530492                  SLGLDVKVLDENRNEVELMETSE------YGNTDLNSIISGDKDFA------------FE
gi|333373161                  SLGMDVKLMGSNQEEIEIREFYA-EDDEPANE-RAGLVVEQEQAKR--------------
gi|335040805                  SLGMDVKILSSDQKEINMLEF---DEDEDQGE-SNQANAGAQEAK---------------
                               *                                                          

gi|125975206                  ITDEDLEV-EDFDLQDLNDDDINPDD-----TIDAELDDNLF-DDDFDD--TFDDD----
gi|256003132                  ITDEDLEV-EDFDLQDLNDDDINPDD-----TIDAELDDNLF-DDDFDD--TFDDD----
gi|281419555                  ITDEDLEV-EDFDLQDLTDDDINLDD-----TIDAEPDDNLF-DDDFDD--TFDDD----
gi|374295095                  ILEDDLDS-DDFELSELAD-ITHEEN-----LDESTLDEDLFLDDDLSD--DFDDD----
gi|366162957                  IIDEDLDS-DEFELSDLADDIKHEEN-----LDESSLDEDLFMDDDLDD--GFDDD----
gi|220927770                  VLEEELDI-DDLDIGSIST-----GD-----NLEEELTEELFAEDDLSD--DFEDD----
gi|326203312                  VLEEELDI-DDLDIGTIST-----GD-----NLEEELTEELFADDELSD--DFEDD----
gi|376259709                  VLEEELEI-DDLDIGSIST-----GD-----NLEEELTEELFADDDLSD--DFEDD----
gi|345018542                  SYEEGFEE----EIEELPE----------------DIDFEPDSFDIENDDLMIDEDF---
gi|392939584                  SYEEGFEE----EIEELPE----------------DIDFEPDSFDIENDDLMIDEDF---
gi|326390669                  SYEEGFEE----EIEELPE----------------DIDFEPDSFDIENDDLMIDEDF---
gi|167039512                  GYEEGFEE----ESEELPE----------------DIDFEPDSFDIENDDLDL-EDF---
gi|289579153                  SYEE--------ETEDLPE----------------DIDFEPDSFDIENNDLDL-EDF---
gi|167036793                  SYEEGFEE----EIEELPE----------------DIDFEPDSFDIENDDLDL-EDF---
gi|397906037                  VDDYSEEG-Y--------------NE-----DDDIGFDEFIDENIVDFE--SIDDDL---
gi|332982717                  GFFTEGEEFDDLEIEELDED---FDN-FD------DLDEELLDDEFAKKPGKAAKTPEDD
gi|300857254                  YNTEQ------EENNDSEN---DSDE-----DLDLDY-EDLTLDDLQSD-LEIDDF----
gi|158319535                  IIEPAEEE---QDTDVDYI---TEDD-FESPDPEIDFDEKYLEDDF--N--SYDDF----
gi|304315932                  EFNEDYDE----DKDSL-D----------------DLNFEPSDIDFGDSD-SFDDDY---
gi|333896180                  EFNEDFDE----DKDAF-D----------------DLNFEPNDIDFGDSD-SFDDDY---
gi|390934113                  EFNEDFDE----DKDAF-D----------------DLNFEPTDIDFGDSD-SFDDDY---
gi|433654090                  EFNEDYDE----DRDSL-D----------------DLNFEPSDIDFGDSD-SFDDDY---
gi|150392168                  DEEEKDED---NDSEEALI---TEED-FEPTSVETEYAED--DDEF--D--GYNDF----
gi|118443602                  DEEALE-L-V--DNEEF--------E-----DIKLEY-DDLQLDELENG-LELEDF----
gi|28212181                   NYLEEE-----------------ENK-----DKESDYDEDLNFDDLTKG-LQLDDF----
gi|255527834                  DYVES------EDSDE---------------DLELDY-DDLSLDEIQGN-LEIDDF----
gi|15896392                   VQENVS------GENVDAG---YENE-----DVDIDY-EDLDIDDLKNG-LGLEDF----
gi|168187822                  DEEALE-L-E--DNEEF--------E-----DIKLDY-DDLPLDELENG-LELEDF----
gi|170761098                  EEKE--EN-YKEDSDEYDD---LREE-----DVEPDL-EELSLDD-----LDLDDF----
gi|168181856                  EEKEKEEN-YQEDSNEYDD---LREE-----DVEPDL-EELSLDD-----LDLDDF----
gi|187776568                  EEKGK------EDSDEYDD---LREE-----DVEPDL-EELSLDD-----LDLDDF----
gi|153952853                  YEEPE------E------N---DEED-----ELNLDY-DDLTLDDLKDD-LKIEDF----
gi|153939112                  EEK--------EDSDEYDD---LREE-----DVEPDL-EELSLDD-----LDLDDF----
gi|253681374                  SEEAIEDM-N--DIDEF--------D-----EMKLEY-NDLPLDEFENG-LELEDF----
gi|424826497                  KEDS-------EDSNEYDD---LREE-----DVEPDL-EELSLDD-----LDLDDF----
gi|440785453                  DYVES----------DDQD---VE-E-----DIELDY-DDLPLDDLQDG-LELEDF----
gi|168178824                  --K--------EDSDEYDD---LREE-----DVEPDL-EELSLDD-----LDLDDF----
gi|153935474                  --K--------EDSDEYDD---LREE-----DVEPDL-EELSLDD-----LDLDDF----
gi|148381429                  --K--------EDSDEYDD---LREE-----DVEPDL-EELSLDD-----LDLDDF----
gi|20808668                   EYEE--------EPEELPE----------------DIDFEPDNFDIDSEDLFMDDDY---
gi|170757275                  --K--------EDSDEYDD---LREE-----DVEPDL-EELSLDD-----LDLDDF----
gi|429765458                  SYTVNDE-----------------EI-----EEDIDYE-SFALEGFHEE--ELDEFV---
gi|399889777                  DYVES----------DNQD---TEDE-----DIDLDY-DDLPLDDLKNG-LELEDF----
gi|255654155                  EIEDDFAE---NAEDEDIE---NLEE-FT----EDDLFEE--EIDF-----DSDDF----
gi|126697633                  EIEDDFAE---NAEDEDIE---NLEE-FT----EDDLFEE--EIDF-----DSDDF----
gi|210623170                  EVEDEFGD---N-EEIDFD---GLSDGFE----NDDMDYD--DGAF-----DDDDM----
gi|254973724                  EIEDDFVE---ATEDEDIE---NLEE-FT----EDDLFEE--EIDF-----ESDDF----
gi|331268405                  SEEAVEDM-N--DIDEF--------D-----EMKLEY-NDLPLDELENG-LELEDF----
gi|302876542                  TDLPSEED-I--DLQDDFF---KEEM-----DIDLDY-EELPLDGLKDD-FEIEDF----
gi|302388704                  EPDEDLEE---EEPEED-----IYEE-LSEEDRELTRDLGLDEEDFNGQF-DFDES----
gi|164686520                  DI-DEADE---DLVEEDID---YNEE--V----DDNLNFD--FSGFGDE--DNSDF----
gi|182418863                  GYEENKE-----------------ED-----LDDIDYDENADVDEFEGQ-LELDDF----
gi|169344026                  AYIPAEEI----D-------------------EEIDYE-NIDLLDFTSD-LDIEDDF---
gi|404372651                  SYTTSEE-----------------EI-----EEEVEFD-NFALDGFHEEDLELDDFV---
gi|110801957                  AYIPAEEI----D-------------------EEIDYE-NIDLLDFTSD-LDIEDDF---
gi|18311395                   AYIPAEEI----D-------------------EEIDYE-NIDLLDFTSD-LDIEDDF---
gi|422875359                  AYIPAEEI----D-------------------EEIDYE-NIDLLDFTSD-LDIEDDF---
gi|188588112                  EVEAE------------DG---YRED-----LDEIEYDENFEIETLETD-LELDDF----
gi|182627157                  AYIPAEEI----D-------------------EEIDYE-NIDLLDFTSD-LDIEDDF---
gi|403388286                  YIEPIEDE-V--------------EE-----EVEIEY-ENLPLDFSDDV-IEINDF----
gi|187932557                  EVEVEVEV----ETETEDG---YRED-----LDEIEYDENFEIETLETD-LELDDF----
gi|312128088                  DIQDDKEKFY----EDLMNA---TQE-----------DDQGDIDDIDE------------
gi|302871396                  DLQEDKEKFY----EDLMNA---TQE-----------DDQGADDDIDE------------
gi|222528810                  E--DDKEKFY----EDLMNA---TQE-----------DDQGEIDDIDE------------
gi|312622901                  E--DDKEKFY----EDLMNA---TQE-----------DDQGEIDDIDE------------
gi|312134688                  YLKEDKEKFY----EDLMDA---TQE-----------DDHGADDDIDE------------
gi|312794076                  DIQDDKEKFY----EDLMNA---TQE-----------DDQGEIDDIDE------------
gi|150015036                  SYDQNND-----------------ED-----IDEIDYDESVDIADLETE-LELDDF----
gi|317132039                  AVDSEFEESF--KIGEPEAD-----E-ASSDEETIDFSSLG--MDNDEGNE---------
gi|410723698                  SYDQVRD-----------------DD-----IDDIDYDEGVDMADLETE-LELDDF----
gi|344996564                  DIQDDKEKFY----EDLMNA---TQE-----------DDQGEIDDIDE------------
gi|407474721                  EDDDEIDE---DDLDNIDE---VEVD-FVNTDEDMDFEEDLFNEDFDD------------
gi|146295985                  E-DDDKEKFY----EDLMDA---SQE-----------QDESADDDIDE------------
gi|359410063                  SYDQNRD-----------------DD-----IDEIDYDESVDIADLETE-LELDDF----
gi|225018161                  EVEKDFE-GY--DIDEPE-D----LG-ADLDFNLADDVFDD--KD---------------
gi|365845701                  GGESDFAAAG-YTLKEGSDD----DD--LAAADAEELDDSDDFSD----DYSDEDMD---
gi|160935065                  MT--SMD-GY--TLEDDPDD----NN-MFDDSGFF--DEDG--DDLLDFDSIASDIREE-
gi|167769915                  EVPSEFEDGF--DIEHPDPD----AD-ADADIDLLDVDLTD--DDIEESFDPIEELGLDG
gi|365129834                  MVESELAGDY--SIE----D----AD-ADAEFEEEDEEPNP--EDLESDDLFADL-----
gi|307244725                  EVD-DSYDEFNDNEEGDFE---EIEE-FS----DEDDSFE--GDDS-YD--EYEDE----
gi|420155192                  ATQDNFD-GY--TMEDPDLD----DS-FEEEPDLFSDEEDE--EDPFDSDSNSEDME---
gi|332798198                  SNDEDSDS---DDADEINEDDIIYDD-YDDKDDD-TEDENIDLADIEVEFIDLDDDDADK
gi|429727545                  EVEEDSYD---------YE---E-EE-FSADAEDEEDFME--DDEF-EE--DFEDE----
gi|289422567                  EVEEDSYD---------YE---E-EE-FSVDAEDEEDFME--DDDF-QE--DFEDE----
gi|374308514                  DLSEEDSE-LTNQFELDFE---GEDE-FSEE--DDSILVE--DIDL------DDSL----
gi|347543082                  DYQEEDDE------DELDD--VLLTE------------------DIMNAEEFISDD----
gi|154499823                  GGEAEFQAAG-YTLKEGSDD----DD--LAISDG---DEDDDFSDGDGMDFLSDDGDEE-
gi|342733065                  DYHEDEDE------DEFDD--VLLTE------------------DIMNAEEFISDN----
gi|291541681                  MT--SMD-GY--TLDEGGEE----GN-MFDDS-LADVEEDSYTSDDFSDDFGSDDM----
gi|373493776                  EGQEESEE------DSADQS----------------------------------------
gi|310659515                  VLTPEED------FNLEEE---GDDD-I--D--FDSFISD--TDEE------DDEF----
gi|336435411                  DNESYGDHGY--TEQEF--V----DG--KLEDVEPEEDDLAEVDEIEF-----DEFF---
gi|295694829                  ------D-----------------------------------------------------
gi|379010778                  -DDVKLEDSF--QIKSIDDDE--DDDLFQ-------------------------------
gi|291531030                  AEDGSLDDGF--TTKDIDED----SE-FYADKDDEDDFDIDF--NENDADDSFDE-----
gi|167749850                  AEDGSLDDGF--TTKDIDED----SE-FYADKDDEDDFDIDF--NENDADDSFDE-----
gi|295101752                  ANENELLNDY--TIK----D----AD-AGFDDPSVLEDDNS--AAAESASDEVNI-----
gi|347530492                  DSESFAKMGF--SQKQFDTE----NE--ELVDVEDEEED---EDDSEFFDESSDDVL---
gi|333373161                  ------SS-----------------S----------------------------------
gi|335040805                  ------------------------------------------------------------
                                                                                          

gi|125975206                  ----DL-
gi|256003132                  ----DL-
gi|281419555                  ----DL-
gi|374295095                  ----DEF
gi|366162957                  ----GEF
gi|220927770                  ----EDL
gi|326203312                  ----EDF
gi|376259709                  ----EDF
gi|345018542                  -DI----
gi|392939584                  -DI----
gi|326390669                  -DI----
gi|167039512                  -DI----
gi|289579153                  -DI----
gi|167036793                  -DI----
gi|397906037                  -NFDDEE
gi|332982717                  QDE-DEF
gi|300857254                  -N--DEH
gi|158319535                  -------
gi|304315932                  -DI----
gi|333896180                  -DL----
gi|390934113                  -DL----
gi|433654090                  -DI----
gi|150392168                  -----KA
gi|118443602                  -N--DEH
gi|28212181                   -N--DEH
gi|255527834                  -N--DEH
gi|15896392                   -N--DEH
gi|168187822                  -N--DEH
gi|170761098                  -G--DEH
gi|168181856                  -G--DEH
gi|187776568                  -G--DEH
gi|153952853                  -N--DEH
gi|153939112                  -G--DEH
gi|253681374                  -N--DEH
gi|424826497                  -G--DEH
gi|440785453                  -N--DEH
gi|168178824                  -G--DEH
gi|153935474                  -G--DEH
gi|148381429                  -G--DEH
gi|20808668                   -DG----
gi|170757275                  -G--DEH
gi|429765458                  -D--DEH
gi|399889777                  -N--DEH
gi|255654155                  -----DM
gi|126697633                  -----DM
gi|210623170                  -------
gi|254973724                  -----DM
gi|331268405                  -N--DEH
gi|302876542                  -N--EED
gi|302388704                  --EIEDY
gi|164686520                  -----EI
gi|182418863                  -N--DEH
gi|169344026                  -N-----
gi|404372651                  -N--DEH
gi|110801957                  -N-----
gi|18311395                   -N-----
gi|422875359                  -N-----
gi|188588112                  -N--DEH
gi|182627157                  -N-----
gi|403388286                  -N--DEH
gi|187932557                  -N--DEH
gi|312128088                  -------
gi|302871396                  -------
gi|222528810                  -------
gi|312622901                  -------
gi|312134688                  -------
gi|312794076                  -------
gi|150015036                  -N--DEH
gi|317132039                  -------
gi|410723698                  -N--DEH
gi|344996564                  -------
gi|407474721                  -------
gi|146295985                  -------
gi|359410063                  -N--DEH
gi|225018161                  -------
gi|365845701                  -------
gi|160935065                  -------
gi|167769915                  IANDDSF
gi|365129834                  ---PEDI
gi|307244725                  ------F
gi|420155192                  -------
gi|332798198                  GDELDNI
gi|429727545                  -----EF
gi|289422567                  -----EF
gi|374308514                  -----DF
gi|347543082                  -DY----
gi|154499823                  -------
gi|342733065                  -DY----
gi|291541681                  -------
gi|373493776                  -DI--EI
gi|310659515                  -----DF
gi|336435411                  ----DEE
gi|295694829                  -------
gi|379010778                  -------
gi|291531030                  -------
gi|167749850                  -------
gi|295101752                  ---DE--
gi|347530492                  ----DEE
gi|333373161                  -------
gi|335040805                  -------
                                     
