# Supplementary material for: Industrial Robustness: Understanding the Mechanism of Tolerance for the Populus Hydrolysate-Tolerant Mutant Strain of Clostridium thermocellum
Source: PLoS One. 2013 Oct 21;8(10):e78829. doi: 10.1371/journal.pone.0078829 (PMC3804516; doi:10.1371/journal.pone.0078829)
Supplement: File S5 — Cthe_2727-alignment: A text containing the Clustawl alignment of the SNP in Cthe_2727 with the top 100 hits. (TXT) [file pone.0078829.s011.txt]

CLUSTAL W (1.83) multiple sequence alignment of Cthe_2727, rpsL

gi|125975209                  ----------------------------MPTFNQLVRKGRKAAKKKSTAPALQKGFNSLK
gi|366162954                  ----------------------------MPTFNQLVRKGRQTLDKKSTAPALQKGFNSLQ
gi|374295098                  ----------------------------MPTFNQLVRKGRQTIKKKSTSPALQKGFNSLK
gi|376259712                  ----------------------------MPTFNQLVRKGREVIEKKSTAPALQKGFNSKK
gi|326203316                  ----------------------------MPTFNQLVRKGREVIEKKSTAPALQKGFNSKK
gi|220927773                  ----------------------------MPTFNQLVRKGRKVIEKKSNSPALQKGFNSKK
gi|150392165                  ----------------------------MPTINQLVRKGRKAVQEKSTAPALQKGFNSLK
gi|167768223                  -----------------------MEVKSMPTFNQLVRKGRKTSVKKSTAPALQKGFNSLK
gi|291560241                  ----------------------------MPTFNQLVRKGRKTSVKKSTAPALQKGFNSLK
gi|153816277                  ----------------------------MPTFNQLVRKGRQTSEKKSTAPALQKGYNSLK
gi|255283700                  ----------------------------MPTFNQLVRKGRETSTRKSTAPALQKGFNSLK
gi|326792612                  ----------------------------MPTFNQLVRKGRKEIEKKSTAPALQKGFNSLR
gi|222528813                  ----------------------------MPTINQLVRYGREKKVEKSKAPALQKGFNSLK
gi|339441358                  ----------------------------MPTFNQLVRKGRQTSVKKSTAPALQKGFNSLK
gi|154503766                  ----------------------------MPTFNQLVRKGRQTSEKKSTAPALQKGWNSLQ
gi|146295989                  ----------------------------MPTINQLVRFGREKKVEKSKAPALQKGFNSLK
gi|227874431                  ----------------------------MPTFNQLVRKGRETSKKKSTAPALQKGFNSLQ
gi|226322733                  ----------------------------MPTFNQLVRKGRQTAVKKSTAPALQKGYNSLK
gi|331002973                  ----------------------------MPTFNQLVRKGRQTSERKSTAPALQKGFNSLH
gi|197303939                  ----------------------------MPTFNQLVRKGRQTSEKKSTAPALQKGYNSLK
gi|336435391                  ----------------------------MPTFNQLVRKGRQTSEKKSTAPALQKGYNSLK
gi|419719353                  ----------------------------MPTFNQLVRKGRQTSERKSTAPALQKGFNSLH
gi|218134002                  ----------------------------MPTFNQLVRNGRQTSVKKSTAPALQKGYNSLK
gi|315650212                  MIFTQSEYATVFTDKNKCKQPIKKEEKGMPTFNQLVRKGRQTSERKSTAPALQKGFNSLH
gi|373470836                  MVFTHSEYAMVFTHNKNVKQPIKKEEKGMPTFNQLVRKGRQTSVKKSTAPALQKGFNSLH
gi|331086359                  ----------------------------MPTFNQLVRKGRQTSVKKSTAPALQKGYNSLK
gi|402311496                  ----------------------------MPTFNQLVRKGRQTSVKKSTAPALQKGFNSLH
gi|331091861                  ----------------------------MPTFNQLVRKGRQTAVKKSTAPALQKGYNSLR
gi|325662607                  -------------------------MKGMPTFNQLVRKGRQTSVKKSTAPALQKGYNSLK
gi|325261341                  ----------------------------MPTFNQLVRKGRQTSEKKSTAPALQKGYNSLQ
gi|238916251                  M--------------QPFIILISGGENGMPTFNQLVKQGRKTAVKKSTAPALQKGYNSLQ
gi|302388104                  ----------------------------MPTFNQLVRKGRQTSAKKSTAPALQKGYNSLQ
gi|312128085                  ----------------------------MPTINQLVRYGREKKVEKSKAPALQKGFNSLK
gi|365845695                  ----------------------------MPTFNQLVRKGREAATYKSTAPAMQKGLNTLQ
gi|355626024                  ----------------------------MPTFNQLVRKGRQTSEKKSTAPALQKGYNSLQ
gi|210611101                  ----------------------------MPTFNQLVRKGRQTSVKKSTAPALQKGYNSLR
gi|323691520                  -------------------------MKRMPTFNQLVRKGRQTSEKKSTAPALQKGYNSLQ
gi|225569739                  ----------------------------MPTFNQLVKKGRQTSIKKSTAPALQKGYNSLR
gi|153852623                  ----------------------------MPTFNQLVKKGRQTSVKKSTAPALQKGYNSLK
gi|167748165                  ----------------------------MPTFNQLVRKGRKTSTKKSTAPALQKSFNSLK
gi|291521865                  ----------------------------MPTFNQLVRKGRQTVEKKSTAPALQKSYNSLH
gi|283798754                  ----------------------------MPTFNQLVRKGRQTSEKKSTAPALQKGYNSLQ
gi|266620293                  ----------------------------MPTFNQLVRKGRQTSVKKSTAPALQKGYNSLQ
gi|295090795                  ----------------------------MPTFNQLVRKGRQTSEKKSTAPALQKGYNSLQ
gi|160878393                  ----------------------------MPTFNQLVRKGRKTMEKNSQAPALQKGFNSLR
gi|291459926                  ----------------------------MPTFNQLVRKGRETSRKKSTAPALQRGFNSLR
gi|289423688                  ----------------------------MPTINQLVRKSRKAVEKKSTAPALQKGYNSLY
gi|225026544                  ----------------------MEVNFRMPTFNQLVRKGRQSVAKKSTAPALQKGFNSLK
gi|240146973                  ----------------------------MPTFNQLVRKGRQTSVKKSTAPALQKGYNSLQ
gi|358065673                  ----------------------------MPTFNQLVRKGRQTSVKKSTAPALQKGYNSLQ
gi|291562251                  ----------------------------MPTFNQLVRKGRETSVKKSTAPALQKGYNSLH
gi|166031393                  ----------------------------MPTFNQLVKKGRQTSVKKSTAPALQKGYNSLK
gi|336430443                  ----------------------------MPTFNQLVRKGRQTSVKKSTAPALQKGYNSLH
gi|160894092                  ---------MRENVCLILFFILKVGGENMPTFNQLVRKGRQTVEKKSTAPALQRSFNSLK
gi|357053695                  ----------------------------MPTFNQLVRKGRQTSVKKSTAPALQRGYNSLQ
gi|167769917                  ----------------------------MPTFNQLVRKGREVTAKKSTAPALLKGWNAKK
gi|239628482                  ----------------------------MPTFNQLVRKGRQTSVKKSTAPALQRGYNSLQ
gi|160935068                  ----------------------------MPTFNQLVRKGREVSEKKAKAPALLKGWNSKK
gi|225376348                  ----------------------------MPTFNQLVRKGRQTSVKKSTAPALQKGYNSLQ
gi|291518236                  ----------------------------MPTFNQLVRKGRQTSVKKSTAPALQRGYNSLQ
gi|302671722                  ----------------------------MPTFNQLVRKGRQTSVKKSTAPALQKGFNSLH
gi|163813880                  ----------------------------MPTFNQLVRKGRQTVEKKSTAPALQRSFNSLK
gi|336423422                  ----------------------------MPTFNQLVKKGRQTSVKKSTAPALQKGYNSLR
gi|160945275                  ----------------------------MPTFNQLVRKGREVLTTKSTAPALQKTYNSQK
gi|254973725                  ----------------------------MPTINQLVRKSRKALEKKSTAPALQKGYNSLN
gi|296449804                  ---------------------------MMPTINQLVRKSRKALEKKSTAPALQKGYNSLN
gi|307243447                  ----------------------------MPTINQLVRKSRKAVEKKSTAPALQKGYNSLY
gi|355679126                  ----------------------------MPTINQLVRKGRQTSEKKSTAPALQRGYNSLQ
gi|257438250                  ----------------------------MPTFNQLVRKGREVLVTKSTAPALQKTYNSQK
gi|347530498                  ----------------------------MPTFNQLVRKGRQTSVKKSTAPALQRGYNSLQ
gi|160937576                  ----------------------------MPTFNQLVRKGRQTSVKKSTAPALQRGYNSLQ
gi|225573399                  ----------------------------MPTFNQLVRKGRQTTVKKSTAPALQKSYNSLR
gi|167749852                  ----------------------------MPTFNQLVRKGRAVAEKKSKAPALQKSMNTLK
gi|365129831                  ----------------------------MPTFNQLVRKGREVLVKKSTAPALLKGYNSQK
gi|161723227                  ----------------------------MPTINQLVRKSRKALEKKSTAPALQKGYNSLN
gi|317126851                  ----------------------------MPTINQLVRKGRESKTQKSDSPALNKGYNSFK
gi|225412252                  --MREFTKFLRTKADKQQPQTISQEVKGMPTFNQLVRKGRQTSVKKSTAPALQRGYNSLQ
gi|374307933                  ----------------------------MPTINQLVRKGREAVEYKSTAPALQKGFNALK
gi|331083291                  ----------------------------MPTFNQLVKKGRQTTVKKSTAPALQKSYNSLQ
gi|420155173                  ----------------------------MPTFNQLVHKGREVSERKAKAPALLKGWNSKK
gi|260588988                  -------------------MQILQEVKGMPTFNQLVKKGRQTTVKKSTAPALQKSYNSLQ
gi|239825688                  ----------------------------MPTINQLVRKGREKKVVKSKSPALNKGYNSFK
gi|389576561                  ----------------------------MPTFNQLVRKGRQTSAKKSTAPALQRTFNSLK
gi|261367087                  ----------------------------MPTFNQLVRKGREVLVRKSTAPALQKSYNSQK
gi|210623172                  MAITERSKIK------------KKEVQMMPTINQLVRKSRKDILKKSTAPALQKGYNSLN
gi|291544242                  ----------------------------MPTFNQLVRKGRTVAEVKSTAPALQKGYNAKK
gi|358067749                  ----------------------------MPTFNQLVKKGRQTSVKKSTSPALQKGFNSLH
gi|229830162                  ----------------------------MPTFNQLVRKGRQTAAKKSGAPALQRSFNSLK
gi|15612692                   ----------------------------MPTINQLIRKGRKAKVKKSDSPALNKGYNSFK
gi|295694832                  ----------------------------MPTINQLVRQGRKIVEKKSTAPALLKGYNTFT
gi|335046132                  ----------------------------MPTFNQLVRKGRETSKKKSTAPALQKGFNSLK
gi|253579261                  ----------------------------MPTFNQLVRKGRQTSVKKSTAPALQKTFNSLR
gi|291523711                  ----------------------------MPTFNQLVRKGRQTSVKKSTAPALQRSFNSLQ
gi|392958550                  ----------------------------MPTINQLVRKGRESKIKKSDSPALNKGYNSFK
gi|153812159                  ----------------------------MPTFNQLVRKGRQTAVKKSTAPALQRTFNSLR
gi|402310561                  ----------------------------MPTISQLIRSGREKVEKKSTSPALQKGFNSLR
gi|291547404                  ----------------------------MPTFNQLVRKGRQTAVKKSTAPALQKTYNSLR
gi|167758490                  ----------------------------MPTFNQLVKKGRQTSVKKSTASALQKGYNSLR
gi|313113555                  ----------------------------MPTFNQLVRKGRQVLATKSTAPALLKSYNSQK
gi|238922792                  -------------MHKIALLKIKQEVKIMPTFNQLVRKGRQTSVKKSTAPALQRSFNSLQ
                                                          ***  **    *          *     *   

gi|125975209                  KVQTDISCPQKRGVCTVVKTTTPKKPNSALRKIARVRLTNGIEVTAYIPGIGHNLQEHSV
gi|366162954                  KKTTDLSSPQKRGVCTVVKTTTPKKPNSALRKVARVRLTNGIEVTAYIPGIGHNLQEHSV
gi|374295098                  RKPTNISSPQKRGVCTVVKTTTPKKPNSALRKVARVRLTNGIEVTAYIPGIGHNLQEHSV
gi|376259712                  KKPTDLSSPQKRGVCTVVKTSTPKKPNSALRKVARVRLTNGIEVTAYIPGIGHNLQEHSV
gi|326203316                  KKPTDLSSPQKRGVCTVVKTSTPKKPNSALRKVARVRLTNGLEVTAYIPGIGHNLQEHSV
gi|220927773                  KKPTDVNSPQKRGVCTVVKTSTPKKPNSALRKVARVRLTNGIEVSAYIPGIGHNLQEHSV
gi|150392165                  RKSTDLSAPQKRGVCTSVKTITPKKPNSALRKVARVRLTNGIEVSAYIPGIGHNLQEHSV
gi|167768223                  KKATDTSSPQKRGVCTAVKTATPKKPNSALRKIARVRLSNGIEVTSYIPGEGHNLQEHSV
gi|291560241                  KKATDTSSPQKRGVCTAVKTATPKKPNSALRKIARVRLSNGIEVTSYIPGEGHNLQEHSV
gi|153816277                  KRATDVSAPQKRGVCTAVKTATPKKPNSALRKIARVRLSNGIEVTSYIPGEGHNLQEHSV
gi|255283700                  KKSTDVSAPQKRGVCTAVKTTTPKKPNSALRKIARVRLSNNIEVTSYIPGEGHNLQEHSV
gi|326792612                  KRPTDISSPQKRGVCTAVKTATPKKPNSALRKIARVRLTNGIEVTAYIPGEGHNLQEHSV
gi|222528813                  KKYYDISCPQRRGVCTVVKTVTPKKPNSALRKVARVRLTNGIEVTAYIPGIGHNLQEHSV
gi|339441358                  KRPTDLSSPQKRGVCTAVKTATPKKPNSALRKIARVRLSNGIEVTSYIPGEGHNLQEHSV
gi|154503766                  KRATDVSAPQKRGVCTAVKTATPKKPNSALRKIARVRLSNGIEVTSYIPGEGHNLQEHSV
gi|146295989                  KKYYDISCPQRRGVCTVVKTVTPKKPNSALRKVARVRLTNGVEVTAYIPGIGHNLQEHSV
gi|227874431                  KRATTNSAPQKRGVCTAVKTATPKKPNSALRKIARVRLSNGIEVTSYIPGEGHNLQEHSV
gi|226322733                  KRATDTSAPQKRGVCTAVKTATPKKPNSALRKIARVRLSNGIEVTSYIPGEGHNLQEHSV
gi|331002973                  KKSTDISSPQKRGVCTAVKTATPKKPNSALRKIARVRLSNGIEVTSYIPGEGHNLQEHSV
gi|197303939                  KRATNVSAPQKRGVCTAVKTATPKKPNSALRKIARVRLSNGIEVTSYIPGEGHNLQEHSV
gi|336435391                  KRATNVSAPQKRGVCTAVKTATPKKPNSALRKIARVRLSNGIEVTSYIPGEGHNLQEHSV
gi|419719353                  KRSTDISSPQKRGVCTAVKTATPKKPNSALRKIARVRLSNGIEVTSYIPGEGHNLQEHSV
gi|218134002                  KKATDISAPQKRGVCTAVKTATPKKPNSALRKIARVRLSNGIEVTSYIPGEGHNLQEHSV
gi|315650212                  KRSTDISSPQKRGVCTAVKTATPKKPNSALRKIARVRLSNGIEVTSYIPGEGHNLQEHSV
gi|373470836                  KKSTDISSPQKRGVCTAVKTATPKKPNSALRKIARVRLSNGIEVTSYIPGEGHNLQEHSV
gi|331086359                  KKATDTSAPQKRGVCTAVKTATPKKPNSALRKIARVRLSNGIEVTSYIPGEGHNLQEHSV
gi|402311496                  KKSTDISSPQKRGVCTAVKTATPKKPNSALRKIARVRLSNGIEVTSYIPGEGHNLQEHSV
gi|331091861                  KKATDASAPQKRGVCTAVKTATPKKPNSALRKIARVRLSNGIEVTSYIPGEGHNLQEHSV
gi|325662607                  KKATDTSAPQKRGVCTAVKTATPKKPNSALRKIARVRLSNGIEVTSYIPGEGHNLQEHSV
gi|325261341                  KRATNVSAPQKRGVCTAVKTATPKKPNSALRKIARVRLSNGIEVTSYIPGEGHNLQEHSV
gi|238916251                  KKATDISSPQKRGVCTAVKTATPKKPNSALRKIARVRLSNGIEVTSYIPGEGHNLQEHSV
gi|302388104                  KKATDISAPQKRGVCTAVKTATPKKPNSALRKIARVRLSNGIEVTSYIPGEGHNLQEHSV
gi|312128085                  KKYYDISCPQRRGVCTVVKTVTPKKPNSALRKVARVRLTNGIEVTAYIPGIGHNLQEHSV
gi|365845695                  NRMTDLPSPQKRGVCTAVRTATPKKPNSALRKIARVRLTNGMEVTAYIPGVGHNLQEHSV
gi|355626024                  KRATNISAPQKRGVCTAVKTATPKKPNSALRKIARVRLSNGIEVTSYIPGEGHNLQEHSV
gi|210611101                  KKATDASAPQKRGVCTAVKTATPKKPNSALRKIARVRLSNGIEVTSYIPGEGHNLQEHSV
gi|323691520                  KRATNISAPQKRGVCTAVKTATPKKPNSALRKIARVRLSNGIEVTSYIPGEGHNLQEHSV
gi|225569739                  KRATDVSAPQKRGVCTAVKTATPKKPNSALRKIARVRLSNGIEVTSYIPGEGHNLQEHSV
gi|153852623                  KRSTDTSAPQKRGVCTAVKTATPKKPNSALRKIARVRLSNGIEVTSYIPGEGHNLQEHSV
gi|167748165                  KRSVNASSPQKRGVCTAVKTATPKKPNSALRKIARVRLSNGIEVTSYIPGEGHNLQEHSV
gi|291521865                  KKATDLSSPQKRGVCTAVKTATPKKPNSALRKIARVRLSNGIEVTSYIPGEGHNLQEHSV
gi|283798754                  KRATNVSAPQKRGVCTAVKTATPKKPNSALRKIARVRLSNGIEVTSYIPGEGHNLQEHSV
gi|266620293                  KRATDVSAPQKRGVCTAVKTATPKKPNSALRKIARVRLSNGIEVTSYIPGEGHNLQEHSV
gi|295090795                  KRATNVSAPQKRGVCTAVKTATPKKPNSALRKIARVRLSNGIEVTSYIPGEGHNLQEHSV
gi|160878393                  KKTTDASAPQKRGVCTAVRTATPKKPNSALRKIARVRLSNGIEVTSYIPGEGHNLQEHSV
gi|291459926                  KRATTNDAPQKRGVCTAVKTATPKKPNSALRKIARVRLSNGIEVTSYIPGEGHNLQEHSV
gi|289423688                  KKATDISAPQKRGVCTSVKTVTPKKPNSALRKVARVRLTNGIEVSAYIPGEGHNLQEHSV
gi|225026544                  KRPTDASSPQKRGVCTAVKTATPKKPNSALRKIARVRLSNGIEVTSYIPGEGHNLQEHSV
gi|240146973                  KRPTNTSSPQKRGVCTAVKTATPKKPNSALRKIARVRLSNGIEVTSYIPGEGHNLQEHSV
gi|358065673                  KRATDVAAPQKRGVCTAVKTATPKKPNSALRKIARVRLSNGIEVTSYIPGEGHNLQEHSV
gi|291562251                  KKATDTSAPQKRGVCTAVKTATPKKPNSALRKIARVRLSNGIEVTSYIPGEGHNLQEHSV
gi|166031393                  KRATNESAPQKRGVCTAVKTATPKKPNSALRKIARVRLSNGIEVTSYIPGEGHNLQEHSV
gi|336430443                  KKATDASAPQKRGVCTAVKTATPKKPNSALRKIARVRLSNGIEVTSYIPGEGHNLQEHSV
gi|160894092                  KKPTETSSPQKRGVCTAVKTATPKKPNSALRKIARVRLSNGIEVTSYIPGEGHNLQEHSV
gi|357053695                  KKATEVSAPQKRGVCTAVKTATPKKPNSALRKIARVRLSNGIEVTSYIPGEGHNLQEHSV
gi|167769917                  RVAIDQTSPQKRGVCTAIRTSTPKKPNSALRKVARVRLSNGFEVTSYIPGIGHNLQEHSV
gi|239628482                  KKATDASAPQKRGVCTAVKTATPKKPNSALRKIARVRLSNGIEVTSYIPGEGHNLQEHSV
gi|160935068                  RVAIDQNSPQKRGVCTSVKTATPKKPNSALRKIARVRLSNGIEVSSYIPGVGHNLQEHSV
gi|225376348                  KRPTDAPSPQKRGVCTAVKTATPKKPNSALRKIARVRLSNGIEVTSYIPGEGHNLQEHSV
gi|291518236                  KKPTNTSSPQKRGVCTAVKTATPKKPNSALRKIARVRLSNGIEVTSYIPGEGHNLQEHSV
gi|302671722                  KKATATASPQKRGVCTAVKTATPKKPNSALRKIARVRLSNGIEVTSYIPGEGHNLQEHSV
gi|163813880                  KKPVETSSPQKRGVCTAVKTATPKKPNSALRKIARVRLSNGIEVTSYIPGEGHNLQEHSV
gi|336423422                  KRSTNESAPQKRGVCTAVKTATPKKPNSALRKIARVRLSNGIEVTSYIPGEGHNLQEHSV
gi|160945275                  KQYSDLSSPQKRGVCTAVRTMTPKKPNSALRKVARVRLTNGIEVTSYIPGIGHNLQEHSV
gi|254973725                  KKVTDASAPQKRGVCTSVKTVTPKKPNSALRKVARVRLTNGIEVSAYIPGEGHNLQEHSV
gi|296449804                  KKVTDASAPQKRGVCTSVKTVTPKKPNSALRKVARVRLTNGIEVSAYIPGEGHNLQEHSV
gi|307243447                  KKATDISAPQKRGVCTSVKTVTPKKPNSALRKVARVRLTNGIEVSAYIPGEGHNLQEHSV
gi|355679126                  KKATEVSAPQKRGVCTAVKTATPKKPNSALRKIARVRLSNGIEVTSYIPGEGHNLQEHSV
gi|257438250                  KQYSDLSSPQKRGVCTAVRTMTPKKPNSALRKVARVRLTNGIEVTSYIPGIGHNLQEHSV
gi|347530498                  KKPTNTSSPQKRGVCTAVKTATPKKPNSALRKIARVRLSNGIEVTSYIPGEGHNLQEHSV
gi|160937576                  KKATEVSAPQKRGVCTAVKTATPKKPNSALRKIARVRLSNGIEVTSYIPGEGHNLQEHSV
gi|225573399                  KKTSDMSSPQKRGVCTAVKTATPKKPNSALRKIARVRLSNGIEVTSYIPGEGHNLQEHSV
gi|167749852                  KETVDMSSPQKRGVCTAVRTATPKKPNSAMRKIARVRLSNGYEVTAYIPGIGHKLQEHSV
gi|365129831                  KAYTDQNSPQKRGVCTAVRTMTPKKPNSALRKVARVRLSNGIEVTSYIPGIGHNLQEHSV
gi|161723227                  KKVTDASAPQKRGVCTSVKTVTPRKPNSALRKVARVRLTNGIEVSAYIPGEGHNLQEHSV
gi|317126851                  KVQTDLSSPQKRGVCTRVGTMTPKKPNSALRKYARVRLTNGIEVTAYIPGIGHNLQEHSV
gi|225412252                  KKATAVSAPQKRGVCTAVKTATPKKPNSALRKIARVRLSNGIEVTSYIPGEGHNLQEHSV
gi|374307933                  KRATNLNSPQKRGVCTAVKTVTPKKPNSALRKVARVRLTNGIEVSAYIPGEGHNLQEHSV
gi|331083291                  KKTSDMSSPQKRGVCTAVKTATPKKPNSALRKIARVRLSNGIEVTSYIPGEGHNLQEHSV
gi|420155173                  RIAIDQDSPQKRGVCTSVKTATPKKPNSALRKIARVRLSNGIEVSAYIPGVGHNLQEHSV
gi|260588988                  KKTSDMSSPQKRGVCTAVKTATPKKPNSALRKIARVRLSNGIEVTSYIPGEGHNLQEHSV
gi|239825688                  KIQTNVSSPQKRGVCTRVGTMTPKKPNSALRKYARVRLTNGIEVTAYIPGIGHNLQEHSV
gi|389576561                  KKAVEQSSPQKRGVCTAVKTATPKKPNSALRKIARVRLSNGIEVTSYIPGEGHNLQEHSV
gi|261367087                  KQYTNLNSPQKRGVCTAVRTMTPKKPNSALRKVARVRLTNGIEVTSYIPGIGHNLQEHSV
gi|210623172                  KKTTDASSPQKRGVCTSVKTVTPKKPNSALRKVARVRLTNGIEVSAYIPGEGHNLQEHSV
gi|291544242                  KTAINQSSPQKRGVCTAVRTSTPKKPNSAMRKIARVRLTNGYEVTAYIPGIGHNLQEHSV
gi|358067749                  KKAIDVSAPQKRGVCTAVKTATPKKPNSALRKIARVRLSNGIEVTGYIPGEGHNLQEHSV
gi|229830162                  KRAVTNSSPQKRGVCTAVKTATPKKPNSALRKIARVRLSNGIEVTSYIPGEGHNLQEHSV
gi|15612692                   KVQTDLSSPQKRGVCTRVGTMTPKKPNSALRKYARVRLSNQIEVTAYIPGIGHNLQEHSV
gi|295694832                  KEETDLPSPQKRGVCTRVGTMTPKKPNSALRKYARVRLTNGIEVTAYIPGVGHNLQEHSV
gi|335046132                  KRATTNSAPQKRGVCTAVKTATPKKPNSALRKIARVRLSNGIEVTSYIPGEGHNLQEHSV
gi|253579261                  KKAVEQSAPQKRGVCTAVKTATPKKPNSALRKIARVRLSNGIEVTSYIPGEGHNLQEHSV
gi|291523711                  KKPINTSSPQKRGVCTAVKTATPKKPNSALRKIARVRLSNGIEVTSYIPGEGHNLQEHSV
gi|392958550                  KAQTNVSSPQKRGVCTRVGTMTPKKPNSALRKYARVRLTNGIEVTAYIPGIGHNLQEHSV
gi|153812159                  KKAVEQSAPQKRGVCTAVKTATPKKPNSALRKIARVRLSNGIEVTSYIPGEGHNLQEHSV
gi|402310561                  KKSTDISAPQKRGVCTSVKTVTPKKPNSALRKVARVRLTNSMEVSAYIPGEGHNLQEHSV
gi|291547404                  KKAVDQAAPQKRGVCTAVKTATPKKPNSALRKIARVRLSNGIEVTSYIPGEGHNLQEHSV
gi|167758490                  KRSTNESAPQKRGVCTAVKTATPRKPNSALRKIARVRLSNGIEVTSYIPGEGHNLQEHSV
gi|313113555                  KQYSDLNSPQKRGVCTAVRTMTPKKPNSALRKVARVRLTNGIEVTSYIPGIGHNLQEHSV
gi|238922792                  KKPINTSSPQKRGVCTAVKTATPKKPNSALRKIARVRLSNGIEVTSYIPGEGHNLQEHSV
                                      ** *****   * ** ***** ** ***** *  **  **** ** ******

gi|125975209                  VLIRGGRVKDLPGVRYHIIRGTLDAAGVAKRMQGRSKYGAKRPK---SSAAAK-
gi|366162954                  VLIRGGRVKDLPGVRYHIIRGTLDTAGVAKRMQSRSKYGAKRPK---PGAAAKK
gi|374295098                  VLIRGGRVKDLPGVRYHIIRGTLDTAGVAKRMQGRSKYGAKKPK---AGAAGK-
gi|376259712                  VLIRGGRVKDLPGVRYHIIRGTLDTAGVAKRMQSRSKYGAKRPK---AGAAKK-
gi|326203316                  VLIRGGRVKDLPGVRYHIVRGTLDTAGVAKRMQSRSKYGAKRPK---AGAAKK-
gi|220927773                  VLIRGGRVKDLPGVRYHIVRGTLDTAGVAKRMQARSKYGAKRPK---AGAASK-
gi|150392165                  VLIRGGRIKDLPGVRYHIVRGTLDTAGVANRMQGRSKYGAKRPK------DKK-
gi|167768223                  VLIRGGRVKDLPGTRYHIVRGTLDTAGVANRMQARSKYGAKRPK------KK--
gi|291560241                  VLIRGGRVKDLPGTRYHIVRGTLDTAGVANRMQARSKYGAKRPK------KK--
gi|153816277                  VMIRGGRVKDLPGTRYHIIRGTLDTAGVAKRRQARSKYGAKRPK------DAK-
gi|255283700                  VLIRGGRVKDLPGTRYHIVRGTLDTAGVAKRRQARSKYGAKRPK------DAKK
gi|326792612                  VLIRGGRVKDLPGTRYHIVRGTLDTAGVANRKQARSKYGAKRPK------VKK-
gi|222528813                  VLVRGGRVKDLPGVRYHIVRGTLDCAGVANRRQGRSKYGAKRPKQQAAGAAKK-
gi|339441358                  VLIRGGRVKDLPGTRYHIIRGTLDTAGVANRRQGRSKYGAKRPK------AGK-
gi|154503766                  VLIRGGRVKDLPGTRYHIVRGTLDTAGVAKRRQARSKYGAKRPK------DAK-
gi|146295989                  VLVRGGRVKDLPGVRYHIVRGTLDCAGVANRRQGRSKYGAKRPKQQAAGAAKK-
gi|227874431                  VMIRGGRVKDLPGTRYHIIRGTLDTAGVANRMQARSKYGAKRPK------AKKA
gi|226322733                  VLIRGGRVKDLPGTRYHIVRGTLDTAGVAKRRQARSKYGAKRPK------DAKK
gi|331002973                  VLIRGGRVKDLPGTRYHIIRGTLDTAGVANRKQARSKYGAKRPK------DKK-
gi|197303939                  VMIRGGRVKDLPGTRYHIIRGTLDTAGVAKRRQARSKYGAKRPK------DAKK
gi|336435391                  VMIRGGRVKDLPGTRYHIIRGTLDTAGVAKRRQARSKYGAKRPK------DAK-
gi|419719353                  VLIRGGRVKDLPGTRYHIIRGTLDTAGVANRKQARSKYGAKRPK------DKK-
gi|218134002                  VLIRGGRVKDLPGTRYHIIRGTLDTAGVAKRRQARSKYGAKRPK------DAK-
gi|315650212                  VLIRGGRVKDLPGTRYHIIRGTLDTAGVANRKQARSKYGAKRPK------DKK-
gi|373470836                  VLIRGGRVKDLPGTRYHIIRGTLDTAGVANRKQARSKYGAKRPK------DKK-
gi|331086359                  VLIRGGRVKDLPGTRYHIVRGTLDTAGVAKRRQARSKYGAKRPK------DAKK
gi|402311496                  VLIRGGRVKDLPGTRYHIIRGTLDTAGVANRKQARSKYGAKRPK------DKK-
gi|331091861                  VLIRGGRVKDLPGTRYHIVRGTLDTAGVAKRRQARSKYGAKRPK------DAK-
gi|325662607                  VLIRGGRVKDLPGTRYHIVRGTLDTAGVAKRRQARSKYGAKRPK------DAKK
gi|325261341                  VLIRGGRVKDLPGTRYHIVRGTLDTAGVAKRRQARSKYGAKRPK------DAK-
gi|238916251                  VLIRGGRVKDLPGTRYHIIRGTLDTAGVAKRRQARSKYGAKRPK------DAK-
gi|302388104                  VLIRGGRVKDLPGTRYHIVRGTLDTAGVANRRQARSKYGAKRPK------EKK-
gi|312128085                  VLVRGGRVKDLPGVRYHIVRGTLDCAGVANRRQCRSKYGAKRPKQQAAGAAKK-
gi|365845695                  VMIRGGRVKDLPGVRYHIIRGTLDAQGVANRMQARSKYGAKRPK---AG--KK-
gi|355626024                  VLIRGGRVKDLPGTRYHIIRGTLDTAGVANRRQARSKYGAKRPK------DKK-
gi|210611101                  VLIRGGRVKDLPGTRYHIVRGTLDTAGVAKRRQARSKYGAKRPK------DAKK
gi|323691520                  VLIRGGRVKDLPGTRYHIIRGTLDTAGVANRRQARSKYGAKRPK------DKK-
gi|225569739                  VLIRGGRVKDLPGTRYHIVRGTLDTAGVAKRRQARSKYGAKRPK------DAK-
gi|153852623                  VLIRGGRVKDLPGTRYHIVRGTLDTAGVAKRRQARSKYGAKRPK------DKK-
gi|167748165                  VLIRGGRVKDLPGTRYHIVRGTLDTAGVANRMQARSKYGAKRPK------K---
gi|291521865                  VLIRGGRVKDLPGTRYHIIRGTLDTAGVAKRRQARSKYGAKRPK------DAKK
gi|283798754                  VLIRGGRVKDLPGTRYHIIRGTLDTAGVANRKQARSKYGAKRPK------DKK-
gi|266620293                  VLIRGGRVKDLPGTRYHIVRGTLDTAGVANRKQARSKYGAKRPK------DKK-
gi|295090795                  VLIRGGRVRDLPGTRYHIIRGTLDTAGVANRKQARSKYGAKRPK------DKK-
gi|160878393                  VLIRGGRVKDLPGTRYHIVRGTLDTAGVAKRRQARSKYGAKRPK------EAKK
gi|291459926                  VMIRGGRVKDLPGTRYHIIRGTLDTAGVANRMQARSKYGAKRPK------AKKS
gi|289423688                  VMIRGGRVKDLPGVRYHILRGTLDTAGVDKRRQSRSKYGAKRPK------EAKK
gi|225026544                  VLIRGGRVKDLPGTRYHIVRGTLDTAGVANRRQARSKYGAKKPK------K---
gi|240146973                  VLIRGGRVKDLPGTRYHIIRGTLDTAGVANRKQARSKYGAKRPK------ASK-
gi|358065673                  VLIRGGRVKDLPGTRYHIVRGTLDTAGVANRKQARSKYGAKRPK------DKK-
gi|291562251                  VLIRGGRVKDLPGTRYHIIRGTLDTAGVANRRQARSKYGAKRPK------DKK-
gi|166031393                  VLIRGGRVKDLPGTRYHIIRGTLDTAGVAKRRQARSKYGAKRPK------DAK-
gi|336430443                  VLIRGGRVKDLPGTRYHIIRGTLDTAGVANRRQARSKYGAKRPK------AGK-
gi|160894092                  VLIRGGRVKDLPGTRYHIIRGTLDTAGVAKRRQARSKYGAKRPK------DAKK
gi|357053695                  VLIRGGRVKDLPGTRYHIVRGTLDTAGVANRRQARSKYGAKRPK------EKK-
gi|167769917                  VLIRGGRVKDLPGVRYHIIRGTLDAQGVAKRMQARSKYGAKRPK---AGAKK--
gi|239628482                  VLIRGGRVKDLPGTRYHIVRGTLDTAGVANRRQARSKYGAKRPK------DKK-
gi|160935068                  VLIRGGRVKDLPGVRYHIIRGTLDAQGVAKRMQARSKYGAKRPK---AGAKS--
gi|225376348                  VMIRGGRVKDLPGTRYHIIRGTLDTAGVANRKQARSKYGAKRPK------ASK-
gi|291518236                  VLIRGGRVKDLPGTRYHVIRGTLDTAGVANRKQGRSKYGAKRPK------DAK-
gi|302671722                  VLIRGGRVKDLPGTRYHIIRGTLDTAGVADRKQARSKYGAKRPK------ASK-
gi|163813880                  VLIRGGRVKDLPGTRYHIIRGTLDTAGVAKRRQARSKYGAKRPK------DAK-
gi|336423422                  VLIRGGRVKDLPGTRYHIVRGTLDTAGVAKRRQARSKYGAKRPK------DAKK
gi|160945275                  VLIRGGRVKDLPGVRYHIIRGTLDTQGVAGRNQARSKYGAKRPK---AGAAKK-
gi|254973725                  VLIRGGRVKDLPGVRYHILRGTLDTAGVDKRRQSRSKYGAKRPK------EAKK
gi|296449804                  VLIRGGRVKDLPGVRYHILRGTLDTAGVDKRRQSRSKYGAKRPK------EAKK
gi|307243447                  VMIRGGRVKDLPGVRYHILRGTLDTAGVDARRQSRSKYGAKRPK------EAKK
gi|355679126                  VLIRGGRVKDLPGTRYHIVRGTLDTAGVANRRQARSKYGAKRPK------EKK-
gi|257438250                  VLIRGGRVKDLPGVRYHIIRGTLDTQGVAGRNQARSKYGAKRPK---AGAAKK-
gi|347530498                  VLIRGGRVKDLPGTRYHIIRGTLDTAGVANRKQARSKYGAKRPK------AAK-
gi|160937576                  VLIRGGRVRDLPGTRYHIVRGTLDTAGVANRRQARSKYGAKRPK------EKK-
gi|225573399                  VLIRGGRVKDLPGTRYHIIRGTLDTAGVANRKQARSKYGAKRPK------K---
gi|167749852                  VLIRGGRVKDLPGVRYHIVRGTLDAQGVDGRMQGRSKYGAKRPK---AG-AKKA
gi|365129831                  VLIRGGRVKDLPGVRYHIIRGTLDTQGVANRGQARSKYGAKRPK---AGAAKK-
gi|161723227                  VLIRGGRVKDLPGVRYHILRGTLDTAGVDKRRQSRSKYGAKRPK------EAKK
gi|317126851                  VLIRGGRVKDLPGVRYHIVRGALDTAGVENRMQGRSKYGTKRPK------K---
gi|225412252                  VLIRGGRVKDLPGTRYHIVRGTLDTAGVANRRQARSKYGAKRPK------DKK-
gi|374307933                  VLIRGGRVKDLPGVRYHIVRGTLDTAGIEKRRQARSKYGTKRPK------DAK-
gi|331083291                  VLIRGGRVKDLPGTRYHIIRGTLDTAGVANRRQARSKYGAKRPK------K---
gi|420155173                  VMIRGGRVKDLPGVRYHIIRGTLDAQGVAKRMQARSKYGAKRPK---PGAAKKG
gi|260588988                  VLIRGGRVKDLPGTRYHIIRGTLDTAGVANRRQARSKYGAKRPK------K---
gi|239825688                  VLIRGGRVKDLPGVRYHIIRGALDTAGVANRMQGRSKYGAKKPK------ESKK
gi|389576561                  VLIRGGRVKDLPGTRYHIIRGTLDTAGVANRKQARSKYGAKRPK-------K--
gi|261367087                  VLIRGGRVKDLPGVRYHIIRGTLDTQGVANRNQARSKYGAKRPK---AGAKK--
gi|210623172                  VLIRGGRVKDLPGVRYHILRGTLDTAGVDKRRQSRSKYGAKRPK------DKK-
gi|291544242                  VLIRGGRVKDLPGVRYHIIRGTLDAQGVANRAQARSKYGAKQPK---AA--KK-
gi|358067749                  VLIRGGRVKDLPGTRYHIIRGTLDTAGVANRKQARSKYGAKKPK------DKK-
gi|229830162                  VLVRGGRVKDLPGTRYHVIRGTLDTAGVANRMQGRSKYGAKKPK------K---
gi|15612692                   VLIRGGRVKDLPGVRYHIVRGALDTAGVQDRMQGRSKYGTKRPK------DKK-
gi|295694832                  VLVRGGRVKDLPGVRYHIVRGTLDAAGVKDRMQGRSKYGAKRPK-------QK-
gi|335046132                  VMIRGGRVKDLPGTRYHIIRGTLDTAGVANRMQARSKYGAKKPK------AKKA
gi|253579261                  VLIRGGRVKDLPGTRYHIIRGTLDTAGVANRKQARSKYGAKRPK-------KK-
gi|291523711                  VLIRGGRVKDLPGTRYHIIRGTLDTAGVANRKQARSKYGAKRPK------AAK-
gi|392958550                  VLIRGGRVKDLPGVRYHIVRGALDTAGVTNRMQGRSKYGTKRPK------EAKK
gi|153812159                  VLIRGGRVKDLPGTRYHIIRGTLDTAGVANRKQARSKYGAKRPK-------KK-
gi|402310561                  VLIRGGRVKDLPGVRYHIVRGTLDTSGVEKRRQARSKYGAKRPK------EAKK
gi|291547404                  VLIRGGRVKDLPGTRYHIIRGTLDTAGVANRKQARSKYGAKRPK------VKK-
gi|167758490                  VLIRGGRVKDLPGTRYHIVRGTLDTAGVAKRRQARSKYGAKRPK------DAKK
gi|313113555                  VLIRGGRVKDLPGVRYHIIRGTLDTQGVAGRNQARSKYGAKRPK---AGAAKK-
gi|238922792                  VLIRGGRVKDLPGTRYHIIRGTLDTAGVANRKQARSKYGAKRPK------AAK-
                              *  ****  **** ***  ** **  *   * * ***** * **          
